# Supplementary material for: Deep Learning Insights into Lanthanides Complexation Chemistry
Source: Molecules. 2021 May 27;26(11):3237. doi: 10.3390/molecules26113237 (PMC8198800; doi:10.3390/molecules26113237)
Supplement: Supplementary file 1 [file molecules-26-03237-s001.zip]

Archive with 14 entries (14 files):
- Ce_dataset.sdf
- Dy_dataset.sdf
- Er_dataset.sdf
- Eu_dataset.sdf
- Gd_dataset.sdf
- Ho_dataset.sdf
- La_dataset.sdf
- Lu_dataset.sdf
- Nd_dataset.sdf
- Pr_dataset.sdf
- Sm_dataset.sdf
- Tb_dataset.sdf
- Tm_dataset.sdf
- Yb_dataset.sdf
