# Supplementary material for: Deep Learning Insights into Lanthanides Complexation Chemistry
Source: Molecules. 2021 May 27;26(11):3237. doi: 10.3390/molecules26113237 (PMC8198800; doi:10.3390/molecules26113237)
Supplement: Supplementary file 1 [file molecules-26-03237-s001.zip › Ce_dataset.sdf]

  ACD/Labs01131818422D

 15 15  0  0  0  0  0  0  0  0  1 V2000
    9.6027   -8.2056    0.0000 O   0  0  0  0  0  0  0  0  0  0  0  0
   10.8554   -6.4349    0.0000 C   0  0  0  0  0  0  0  0  0  0  0  0
   12.9181   -7.0094    0.0000 C   0  0  0  0  0  0  0  0  0  0  0  0
   14.2274   -5.2575    0.0000 O   0  0  0  0  0  0  0  0  0  0  0  0
   16.3938   -5.9356    0.0000 C   0  0  0  0  0  0  0  0  0  0  0  0
   16.3938   -8.1491    0.0000 C   0  0  0  0  0  0  0  0  0  0  0  0
   18.5036   -8.8367    0.0000 O   0  0  0  0  0  0  0  0  0  0  0  0
   18.5036  -11.0502    0.0000 C   0  0  0  0  0  0  0  0  0  0  0  0
   16.4126  -11.8037    0.0000 C   0  0  0  0  0  0  0  0  0  0  0  0
   16.3655  -13.9701    0.0000 O   0  0  0  0  0  0  0  0  0  0  0  0
   14.2745  -14.6765    0.0000 C   0  0  0  0  0  0  0  0  0  0  0  0
   12.9464  -12.9057    0.0000 C   0  0  0  0  0  0  0  0  0  0  0  0
   10.8554  -13.4991    0.0000 O   0  0  0  0  0  0  0  0  0  0  0  0
    9.6309  -11.7566    0.0000 C   0  0  0  0  0  0  0  0  0  0  0  0
   10.8554   -9.9764    0.0000 C   0  0  0  0  0  0  0  0  0  0  0  0
  1  2  1  0  0  0  0
  2  3  1  0  0  0  0
  3  4  1  0  0  0  0
  4  5  1  0  0  0  0
  5  6  1  0  0  0  0
  6  7  1  0  0  0  0
  7  8  1  0  0  0  0
  8  9  1  0  0  0  0
  9 10  1  0  0  0  0
 10 11  1  0  0  0  0
 11 12  1  0  0  0  0
 12 13  1  0  0  0  0
 13 14  1  0  0  0  0
 14 15  1  0  0  0  0
 15  1  1  0  0  0  0
M  END
>  <Name>
15C5-1

>  <LogK>
5.6

$$$$

  ACD/Labs01131818582D

 18 18  0  0  0  0  0  0  0  0  1 V2000
    8.5108  -14.7466    0.0000 C   0  0  0  0  0  0  0  0  0  0  0  0
    6.7277  -13.7171    0.0000 C   0  0  0  0  0  0  0  0  0  0  0  0
   13.8386  -13.7329    0.0000 C   0  0  0  0  0  0  0  0  0  0  0  0
   12.0808  -14.7506    0.0000 C   0  0  0  0  0  0  0  0  0  0  0  0
   15.6333   -8.5975    0.0000 C   0  0  0  0  0  0  0  0  0  0  0  0
   15.6202  -10.6471    0.0000 C   0  0  0  0  0  0  0  0  0  0  0  0
   12.0617   -4.4783    0.0000 C   0  0  0  0  0  0  0  0  0  0  0  0
   13.8448   -5.5078    0.0000 C   0  0  0  0  0  0  0  0  0  0  0  0
    4.9417   -8.5962    0.0000 C   0  0  0  0  0  0  0  0  0  0  0  0
    4.9670  -10.6434    0.0000 C   0  0  0  0  0  0  0  0  0  0  0  0
    6.7232   -5.5105    0.0000 C   0  0  0  0  0  0  0  0  0  0  0  0
    8.5194   -4.4904    0.0000 C   0  0  0  0  0  0  0  0  0  0  0  0
    6.7379   -7.5761    0.0000 O   0  0  0  0  0  0  0  0  0  0  0  0
   10.2933   -5.5145    0.0000 O   0  0  0  0  0  0  0  0  0  0  0  0
   13.8317   -7.5574    0.0000 O   0  0  0  0  0  0  0  0  0  0  0  0
   13.8517  -11.6833    0.0000 O   0  0  0  0  0  0  0  0  0  0  0  0
   10.2793  -13.7104    0.0000 O   0  0  0  0  0  0  0  0  0  0  0  0
    6.7408  -11.6675    0.0000 O   0  0  0  0  0  0  0  0  0  0  0  0
  1  2  1  0  0  0  0
  3  4  1  0  0  0  0
  5  6  1  0  0  0  0
  7  8  1  0  0  0  0
  9 10  1  0  0  0  0
 11 12  1  0  0  0  0
 11 13  1  0  0  0  0
  9 13  1  0  0  0  0
 12 14  1  0  0  0  0
  7 14  1  0  0  0  0
  8 15  1  0  0  0  0
  5 15  1  0  0  0  0
  6 16  1  0  0  0  0
  3 16  1  0  0  0  0
  4 17  1  0  0  0  0
  1 17  1  0  0  0  0
  2 18  1  0  0  0  0
 10 18  1  0  0  0  0
M  END
>  <Name>
18C6-1

>  <LogK>
4.23

$$$$

  ACD/Labs11231717592D

 18 19  0  0  0  0  0  0  0  0  1 V2000
   14.8171   -7.5073    0.0000 C   0  0  0  0  0  0  0  0  0  0  0  0
   14.8171   -8.8373    0.0000 C   0  0  0  0  0  0  0  0  0  0  0  0
   13.6653   -6.8423    0.0000 C   0  0  0  0  0  0  0  0  0  0  0  0
   13.6653   -9.5023    0.0000 C   0  0  0  0  0  0  0  0  0  0  0  0
   12.5135   -7.5073    0.0000 C   0  0  0  0  0  0  0  0  0  0  0  0
   12.5135   -8.8373    0.0000 C   0  0  0  0  0  0  0  0  0  0  0  0
   17.1208   -7.5073    0.0000 C   0  0  0  0  0  0  0  0  0  0  0  0
   17.1208   -8.8373    0.0000 C   0  0  0  0  0  0  0  0  0  0  0  0
   15.9690   -6.8423    0.0000 C   0  0  0  0  0  0  0  0  0  0  0  0
   15.9690   -9.5023    0.0000 C   0  0  0  0  0  0  0  0  0  0  0  0
   15.9690  -10.8323    0.0000 S   0  0  0  0  0  0  0  0  0  0  0  0
   17.2990  -10.8323    0.0000 O   0  0  0  0  0  0  0  0  0  0  0  0
   14.6390  -10.8323    0.0000 O   0  0  0  0  0  0  0  0  0  0  0  0
   15.9690  -12.1623    0.0000 O   0  0  0  0  0  0  0  0  0  0  0  0
   15.9690   -5.5123    0.0000 O   0  0  0  0  0  0  0  0  0  0  0  0
   18.2726   -6.8423    0.0000 C   0  0  0  0  0  0  0  0  0  0  0  0
   18.2726   -5.5123    0.0000 O   0  0  0  0  0  0  0  0  0  0  0  0
   19.4244   -7.5073    0.0000 O   0  0  0  0  0  0  0  0  0  0  0  0
  3  1  2  0  0  0  0
  4  2  2  0  0  0  0
  5  3  1  0  0  0  0
  6  4  1  0  0  0  0
  6  5  2  0  0  0  0
  8  7  1  0  0  0  0
  9  7  2  0  0  0  0
 10  8  2  0  0  0  0
  1  9  1  0  0  0  0
  2 10  1  0  0  0  0
  2  1  1  0  0  0  0
 10 11  1  0  0  0  0
 11 12  2  0  0  0  0
 11 13  1  0  0  0  0
 11 14  2  0  0  0  0
  9 15  1  0  0  0  0
  7 16  1  0  0  0  0
 16 17  1  0  0  0  0
 16 18  2  0  0  0  0
M  END
>  <Name>
1HSN

>  <LogK>
7.56

$$$$

  ACD/Labs01131817512D

 10  9  0  0  0  0  0  0  0  0  1 V2000
   11.3101  -10.1869    0.0000 C   0  0  0  0  0  0  0  0  0  0  0  0
   12.1291   -8.7695    0.0000 C   0  0  0  0  0  0  0  0  0  0  0  0
   13.7567   -8.7744    0.0000 C   0  0  0  0  0  0  0  0  0  0  0  0
   15.3788   -8.7698    0.0000 C   0  0  0  0  0  0  0  0  0  0  0  0
   13.7612  -10.3963    0.0000 C   0  0  0  0  0  0  0  0  0  0  0  0
   15.1692  -11.2208    0.0000 C   0  0  0  0  0  0  0  0  0  0  0  0
   11.3111   -7.3526    0.0000 C   0  0  0  0  0  0  0  0  0  0  0  0
   13.7466   -7.1428    0.0000 O   0  0  0  0  0  0  0  0  0  0  0  0
   16.1968  -10.1867    0.0000 O   0  0  0  0  0  0  0  0  0  0  0  0
   16.2033   -7.3618    0.0000 O   0  0  0  0  0  0  0  0  0  0  0  0
  1  2  1  0  0  0  0
  2  3  1  0  0  0  0
  3  4  1  0  0  0  0
  3  5  1  0  0  0  0
  5  6  1  0  0  0  0
  2  7  1  0  0  0  0
  3  8  1  0  0  0  0
  4  9  1  0  0  0  0
  4 10  2  0  0  0  0
M  END
>  <Name>
2-Ethyl-2-hydroxy-3-methylbutanoic

>  <LogK>
1.91

$$$$

  ACD/Labs01131817442D

  9  8  0  0  0  0  0  0  0  0  1 V2000
   10.8642   -7.6204    0.0000 C   0  0  0  0  0  0  0  0  0  0  0  0
   12.8152   -7.6204    0.0000 C   0  0  0  0  0  0  0  0  0  0  0  0
   13.7907   -9.3100    0.0000 C   0  0  0  0  0  0  0  0  0  0  0  0
   15.7417   -9.3100    0.0000 C   0  0  0  0  0  0  0  0  0  0  0  0
   17.6927   -9.3100    0.0000 C   0  0  0  0  0  0  0  0  0  0  0  0
   15.7417   -7.3590    0.0000 C   0  0  0  0  0  0  0  0  0  0  0  0
   15.7417  -11.2610    0.0000 O   0  0  0  0  0  0  0  0  0  0  0  0
   18.6682  -10.9996    0.0000 O   0  0  0  0  0  0  0  0  0  0  0  0
   18.6682   -7.6204    0.0000 O   0  0  0  0  0  0  0  0  0  0  0  0
  1  2  1  0  0  0  0
  2  3  1  0  0  0  0
  3  4  1  0  0  0  0
  4  5  1  0  0  0  0
  4  6  1  0  0  0  0
  4  7  1  0  0  0  0
  5  8  1  0  0  0  0
  5  9  2  0  0  0  0
M  END
>  <Name>
2-Hydroxy-2-methylbutanoic

>  <LogK>
2.51

$$$$

  ACD/Labs11231716472D

  6  5  0  0  0  0  0  0  0  0  1 V2000
   13.0486   -7.4686    0.0000 C   0  0  0  0  0  0  0  0  0  0  0  0
   14.0801   -6.8730    0.0000 C   0  0  0  0  0  0  0  0  0  0  0  0
   12.0171   -6.8730    0.0000 Cl  0  0  0  0  0  0  0  0  0  0  0  0
   13.0486   -8.6596    0.0000 Cl  0  0  0  0  0  0  0  0  0  0  0  0
   15.1117   -7.4686    0.0000 O   0  0  0  0  0  0  0  0  0  0  0  0
   14.0801   -5.6819    0.0000 O   0  0  0  0  0  0  0  0  0  0  0  0
  1  2  1  0  0  0  0
  1  3  1  0  0  0  0
  1  4  1  0  0  0  0
  2  5  1  0  0  0  0
  2  6  2  0  0  0  0
M  END
>  <Name>
2CLACETIC

>  <LogK>
0.36

$$$$

  ACD/Labs11231716442D

  7  6  0  0  0  0  0  0  0  0  1 V2000
   10.0908   -7.1708    0.0000 C   0  0  0  0  0  0  0  0  0  0  0  0
   12.1584   -7.1708    0.0000 C   0  0  0  0  0  0  0  0  0  0  0  0
   14.2261   -7.1708    0.0000 C   0  0  0  0  0  0  0  0  0  0  0  0
   12.1584   -5.1031    0.0000 C   0  0  0  0  0  0  0  0  0  0  0  0
   12.1584   -9.2385    0.0000 O   0  0  0  0  0  0  0  0  0  0  0  0
    9.0569   -5.3801    0.0000 O   0  0  0  0  0  0  0  0  0  0  0  0
    9.0569   -8.9614    0.0000 O   0  0  0  0  0  0  0  0  0  0  0  0
  1  2  1  0  0  0  0
  2  3  1  0  0  0  0
  2  4  1  0  0  0  0
  2  5  1  0  0  0  0
  1  6  1  0  0  0  0
  1  7  2  0  0  0  0
M  END
>  <Name>
2H2MPROPANOIC

>  <LogK>
2.6

$$$$

  ACD/Labs11231718062D

 11 10  0  0  0  0  0  0  0  0  1 V2000
   13.1237   -8.7434    0.0000 N   0  0  0  0  0  0  0  0  0  0  0  0
   13.1237   -7.0346    0.0000 C   0  0  0  0  0  0  0  0  0  0  0  0
   11.6444   -6.1746    0.0000 C   0  0  0  0  0  0  0  0  0  0  0  0
   11.6444   -9.6036    0.0000 C   0  0  0  0  0  0  0  0  0  0  0  0
   10.1534   -8.7434    0.0000 C   0  0  0  0  0  0  0  0  0  0  0  0
   11.6444   -4.4541    0.0000 O   0  0  0  0  0  0  0  0  0  0  0  0
    8.6621   -9.6151    0.0000 O   0  0  0  0  0  0  0  0  0  0  0  0
   14.6030   -9.6036    0.0000 C   0  0  0  0  0  0  0  0  0  0  0  0
   16.0940   -8.7434    0.0000 C   0  0  0  0  0  0  0  0  0  0  0  0
   16.0940   -7.0346    0.0000 O   0  0  0  0  0  0  0  0  0  0  0  0
   17.5853   -9.6036    0.0000 O   0  0  0  0  0  0  0  0  0  0  0  0
  1  2  1  0  0  0  0
  2  3  1  0  0  0  0
  1  4  1  0  0  0  0
  4  5  1  0  0  0  0
  3  6  1  0  0  0  0
  5  7  1  0  0  0  0
  1  8  1  0  0  0  0
  8  9  1  0  0  0  0
  9 10  1  0  0  0  0
  9 11  2  0  0  0  0
M  END
>  <Name>
2HEGLYCINE

>  <LogK>
5.32

$$$$

  ACD/Labs11231718182D

  9  8  0  0  0  0  0  0  0  0  1 V2000
   16.9121  -13.1981    0.0000 C   0  0  0  0  0  0  0  0  0  0  0  0
   20.1979  -15.0952    0.0000 C   0  0  0  0  0  0  0  0  0  0  0  0
   22.0950  -11.8093    0.0000 C   0  0  0  0  0  0  0  0  0  0  0  0
   18.3008  -18.3810    0.0000 C   0  0  0  0  0  0  0  0  0  0  0  0
   23.4838  -16.9923    0.0000 C   0  0  0  0  0  0  0  0  0  0  0  0
   20.1979   -8.5234    0.0000 O   0  0  0  0  0  0  0  0  0  0  0  0
   25.8892  -11.8093    0.0000 O   0  0  0  0  0  0  0  0  0  0  0  0
   16.9121   -9.4039    0.0000 O   0  0  0  0  0  0  0  0  0  0  0  0
   13.6262  -15.0952    0.0000 O   0  0  0  0  0  0  0  0  0  0  0  0
  1  2  1  0  0  0  0
  2  3  1  0  0  0  0
  2  4  1  0  0  0  0
  2  5  1  0  0  0  0
  3  6  2  0  0  0  0
  3  7  1  0  0  0  0
  1  8  2  0  0  0  0
  1  9  1  0  0  0  0
M  END
>  <Name>
2M-MALON

>  <LogK>
3.63

$$$$

  ACD/Labs11231717112D

  7  6  0  0  0  0  0  0  0  0  1 V2000
   12.0543   -8.2085    0.0000 C   0  0  0  0  0  0  0  0  0  0  0  0
   13.2477   -7.5195    0.0000 C   0  0  0  0  0  0  0  0  0  0  0  0
   13.2477   -6.1414    0.0000 O   0  0  0  0  0  0  0  0  0  0  0  0
   14.4412   -8.2085    0.0000 O   0  0  0  0  0  0  0  0  0  0  0  0
   11.3653   -7.0151    0.0000 Cl  0  0  0  0  0  0  0  0  0  0  0  0
   12.7433   -9.4020    0.0000 Cl  0  0  0  0  0  0  0  0  0  0  0  0
   10.8609   -8.8976    0.0000 Cl  0  0  0  0  0  0  0  0  0  0  0  0
  1  2  1  0  0  0  0
  2  3  1  0  0  0  0
  2  4  2  0  0  0  0
  1  5  1  0  0  0  0
  1  6  1  0  0  0  0
  1  7  1  0  0  0  0
M  END
>  <Name>
3CLACETIC

>  <LogK>
-0.1

$$$$

  ACD/Labs11231716452D

  6  5  0  0  0  0  0  0  0  0  1 V2000
   12.1574   -6.7299    0.0000 C   0  0  0  0  0  0  0  0  0  0  0  0
   13.1798   -8.5008    0.0000 C   0  0  0  0  0  0  0  0  0  0  0  0
   15.2247   -8.5008    0.0000 C   0  0  0  0  0  0  0  0  0  0  0  0
   10.1125   -6.7299    0.0000 O   0  0  0  0  0  0  0  0  0  0  0  0
   16.2471   -6.7299    0.0000 O   0  0  0  0  0  0  0  0  0  0  0  0
   16.2471  -10.2717    0.0000 O   0  0  0  0  0  0  0  0  0  0  0  0
  1  2  1  0  0  0  0
  2  3  1  0  0  0  0
  1  4  1  0  0  0  0
  3  5  1  0  0  0  0
  3  6  2  0  0  0  0
M  END
>  <Name>
3HPROPANOIC

>  <LogK>
2.07

$$$$

  ACD/Labs11231716292D

  7  6  0  0  0  0  0  0  0  0  1 V2000
   18.3972   -7.0652    0.0000 C   0  0  0  0  0  0  0  0  0  0  0  0
   19.9245   -6.1834    0.0000 C   0  0  0  0  0  0  0  0  0  0  0  0
   21.4517   -5.3017    0.0000 C   0  0  0  0  0  0  0  0  0  0  0  0
   19.0427   -4.6562    0.0000 O   0  0  0  0  0  0  0  0  0  0  0  0
   21.4517   -3.5381    0.0000 O   0  0  0  0  0  0  0  0  0  0  0  0
   22.9790   -6.1834    0.0000 O   0  0  0  0  0  0  0  0  0  0  0  0
   20.8062   -7.7107    0.0000 C   0  0  0  0  0  0  0  0  0  0  0  0
  1  2  1  0  0  0  0
  2  3  1  0  0  0  0
  2  4  1  0  0  0  0
  3  5  1  0  0  0  0
  3  6  2  0  0  0  0
  2  7  1  0  0  0  0
M  END
>  <Name>
A-HIB

>  <LogK>
3.27

$$$$

  ACD/Labs01131818472D

 23 23  0  0  0  0  0  0  0  0  1 V2000
   16.1095  -23.9210    0.0000 C   0  0  0  0  0  0  0  0  0  0  0  0
   14.1072  -23.9211    0.0000 C   0  0  0  0  0  0  0  0  0  0  0  0
   19.8706  -19.7137    0.0000 C   0  0  0  0  0  0  0  0  0  0  0  0
   19.2627  -21.6035    0.0000 C   0  0  0  0  0  0  0  0  0  0  0  0
   17.9257  -23.1057    0.0000 O   0  0  0  0  0  0  0  0  0  0  0  0
   10.3291  -19.7376    0.0000 C   0  0  0  0  0  0  0  0  0  0  0  0
   10.9477  -21.6450    0.0000 C   0  0  0  0  0  0  0  0  0  0  0  0
   12.2907  -23.1270    0.0000 O   0  0  0  0  0  0  0  0  0  0  0  0
   17.0290  -14.8374    0.0000 C   0  0  0  0  0  0  0  0  0  0  0  0
   18.6558  -16.0047    0.0000 C   0  0  0  0  0  0  0  0  0  0  0  0
   11.5204  -16.0337    0.0000 C   0  0  0  0  0  0  0  0  0  0  0  0
   13.1351  -14.8447    0.0000 C   0  0  0  0  0  0  0  0  0  0  0  0
   15.0902  -14.4235    0.0000 O   0  0  0  0  0  0  0  0  0  0  0  0
   10.5312  -17.7591    0.0000 N   0  0  0  0  0  0  0  0  0  0  0  0
   19.6561  -17.7260    0.0000 N   0  0  0  0  0  0  0  0  0  0  0  0
   21.5632  -17.1079    0.0000 C   0  0  0  0  0  0  0  0  0  0  0  0
   23.0526  -18.4408    0.0000 C   0  0  0  0  0  0  0  0  0  0  0  0
    8.6279  -17.1469    0.0000 C   0  0  0  0  0  0  0  0  0  0  0  0
    7.1500  -18.4770    0.0000 C   0  0  0  0  0  0  0  0  0  0  0  0
    7.5710  -20.4327    0.0000 O   0  0  0  0  0  0  0  0  0  0  0  0
    5.2473  -17.8650    0.0000 O   0  0  0  0  0  0  0  0  0  0  0  0
   22.6346  -20.3923    0.0000 O   0  0  0  0  0  0  0  0  0  0  0  0
   24.9465  -17.8178    0.0000 O   0  0  0  0  0  0  0  0  0  0  0  0
  1  2  1  0  0  0  0
  3  4  1  0  0  0  0
  4  5  1  0  0  0  0
  1  5  1  0  0  0  0
  6  7  1  0  0  0  0
  7  8  1  0  0  0  0
  2  8  1  0  0  0  0
  9 10  1  0  0  0  0
 11 12  1  0  0  0  0
 12 13  1  0  0  0  0
  9 13  1  0  0  0  0
 11 14  1  0  0  0  0
  6 14  1  0  0  0  0
 10 15  1  0  0  0  0
  3 15  1  0  0  0  0
 15 16  1  0  0  0  0
 16 17  1  0  0  0  0
 14 18  1  0  0  0  0
 18 19  1  0  0  0  0
 19 20  1  0  0  0  0
 19 21  2  0  0  0  0
 17 22  2  0  0  0  0
 17 23  1  0  0  0  0
M  END
>  <Name>
A2-15C5-8

>  <LogK>
10.89

$$$$

  ACD/Labs01131819042D

 18 18  0  0  0  0  0  0  0  0  1 V2000
    7.1746   -8.8174    0.0000 C   0  0  0  0  0  0  0  0  0  0  0  0
    8.0512   -7.2949    0.0000 C   0  0  0  0  0  0  0  0  0  0  0  0
   12.5079   -5.7540    0.0000 C   0  0  0  0  0  0  0  0  0  0  0  0
   10.7270   -5.7540    0.0000 C   0  0  0  0  0  0  0  0  0  0  0  0
   16.0603   -8.8174    0.0000 C   0  0  0  0  0  0  0  0  0  0  0  0
   15.1561   -7.2949    0.0000 C   0  0  0  0  0  0  0  0  0  0  0  0
   13.3845   -7.2949    0.0000 O   0  0  0  0  0  0  0  0  0  0  0  0
    9.8505   -7.2949    0.0000 O   0  0  0  0  0  0  0  0  0  0  0  0
   15.1561  -13.4402    0.0000 C   0  0  0  0  0  0  0  0  0  0  0  0
   16.0603  -11.8993    0.0000 C   0  0  0  0  0  0  0  0  0  0  0  0
    7.1746  -11.8993    0.0000 C   0  0  0  0  0  0  0  0  0  0  0  0
    8.0512  -13.4402    0.0000 C   0  0  0  0  0  0  0  0  0  0  0  0
   10.7270  -14.9812    0.0000 C   0  0  0  0  0  0  0  0  0  0  0  0
   12.5079  -14.9812    0.0000 C   0  0  0  0  0  0  0  0  0  0  0  0
    9.8505  -13.4402    0.0000 O   0  0  0  0  0  0  0  0  0  0  0  0
   13.3845  -13.4402    0.0000 O   0  0  0  0  0  0  0  0  0  0  0  0
   15.1561  -10.3584    0.0000 N   0  0  0  0  0  0  0  0  0  0  0  0
    8.0512  -10.3584    0.0000 N   0  0  0  0  0  0  0  0  0  0  0  0
  1  2  1  0  0  0  0
  3  4  1  0  0  0  0
  5  6  1  0  0  0  0
  6  7  1  0  0  0  0
  3  7  1  0  0  0  0
  4  8  1  0  0  0  0
  2  8  1  0  0  0  0
  9 10  1  0  0  0  0
 11 12  1  0  0  0  0
 13 14  1  0  0  0  0
 13 15  1  0  0  0  0
 12 15  1  0  0  0  0
 14 16  1  0  0  0  0
  9 16  1  0  0  0  0
 10 17  1  0  0  0  0
  5 17  1  0  0  0  0
 11 18  1  0  0  0  0
  1 18  1  0  0  0  0
M  END
>  <Name>
A2-18C6-1

>  <LogK>
10.81

$$$$

  ACD/Labs01131819052D

 26 26  0  0  0  0  0  0  0  0  1 V2000
   15.5525  -13.8429    0.0000 C   0  0  0  0  0  0  0  0  0  0  0  0
   14.0086  -14.7475    0.0000 C   0  0  0  0  0  0  0  0  0  0  0  0
   21.9873  -11.4892    0.0000 C   0  0  0  0  0  0  0  0  0  0  0  0
   22.5768  -13.1841    0.0000 C   0  0  0  0  0  0  0  0  0  0  0  0
   18.6566  -12.0430    0.0000 C   0  0  0  0  0  0  0  0  0  0  0  0
   18.6693  -13.8464    0.0000 C   0  0  0  0  0  0  0  0  0  0  0  0
   18.6540   -8.4710    0.0000 C   0  0  0  0  0  0  0  0  0  0  0  0
   20.2026   -9.3651    0.0000 C   0  0  0  0  0  0  0  0  0  0  0  0
   20.2247  -11.1524    0.0000 N   0  0  0  0  0  0  0  0  0  0  0  0
    9.1399   -9.0218    0.0000 C   0  0  0  0  0  0  0  0  0  0  0  0
    7.9644  -10.3777    0.0000 C   0  0  0  0  0  0  0  0  0  0  0  0
   10.8905  -11.1512    0.0000 C   0  0  0  0  0  0  0  0  0  0  0  0
   12.4633  -12.0593    0.0000 C   0  0  0  0  0  0  0  0  0  0  0  0
   12.4458   -8.4573    0.0000 C   0  0  0  0  0  0  0  0  0  0  0  0
   12.4573   -6.6679    0.0000 C   0  0  0  0  0  0  0  0  0  0  0  0
   10.9019   -9.3619    0.0000 N   0  0  0  0  0  0  0  0  0  0  0  0
   15.5648   -6.6875    0.0000 C   0  0  0  0  0  0  0  0  0  0  0  0
   17.1087   -5.7829    0.0000 C   0  0  0  0  0  0  0  0  0  0  0  0
   13.9919   -5.7794    0.0000 O   0  0  0  0  0  0  0  0  0  0  0  0
   18.6654   -6.6816    0.0000 O   0  0  0  0  0  0  0  0  0  0  0  0
   17.1012  -14.7370    0.0000 O   0  0  0  0  0  0  0  0  0  0  0  0
   12.4519  -13.8487    0.0000 O   0  0  0  0  0  0  0  0  0  0  0  0
   24.3394  -13.5210    0.0000 O   0  0  0  0  0  0  0  0  0  0  0  0
   21.4038  -14.5421    0.0000 O   0  0  0  0  0  0  0  0  0  0  0  0
    6.2025  -10.0376    0.0000 O   0  0  0  0  0  0  0  0  0  0  0  0
    8.5509  -12.0736    0.0000 O   0  0  0  0  0  0  0  0  0  0  0  0
  1  2  1  0  0  0  0
  3  4  1  0  0  0  0
  5  6  1  0  0  0  0
  7  8  1  0  0  0  0
  8  9  1  0  0  0  0
  5  9  1  0  0  0  0
  3  9  1  0  0  0  0
 10 11  1  0  0  0  0
 12 13  1  0  0  0  0
 14 15  1  0  0  0  0
 14 16  1  0  0  0  0
 12 16  1  0  0  0  0
 10 16  1  0  0  0  0
 17 18  1  0  0  0  0
 17 19  1  0  0  0  0
 15 19  1  0  0  0  0
 18 20  1  0  0  0  0
  7 20  1  0  0  0  0
  6 21  1  0  0  0  0
  1 21  1  0  0  0  0
  2 22  1  0  0  0  0
 13 22  1  0  0  0  0
  4 23  1  0  0  0  0
  4 24  2  0  0  0  0
 11 25  1  0  0  0  0
 11 26  2  0  0  0  0
M  END
>  <Name>
A2-18C6-17

>  <LogK>
12.23

$$$$

  ACD/Labs01131818352D

 21 21  0  0  0  0  0  0  0  0  1 V2000
    8.5663  -10.5633    0.0000 C   0  0  0  0  0  0  0  0  0  0  0  0
   10.2013  -12.1589    0.0000 C   0  0  0  0  0  0  0  0  0  0  0  0
   12.5013   -6.0591    0.0000 C   0  0  0  0  0  0  0  0  0  0  0  0
   10.2954   -6.5578    0.0000 C   0  0  0  0  0  0  0  0  0  0  0  0
   15.2437   -9.3640    0.0000 C   0  0  0  0  0  0  0  0  0  0  0  0
   14.4581  -11.4886    0.0000 C   0  0  0  0  0  0  0  0  0  0  0  0
   14.6630   -7.0739    0.0000 N   0  0  0  0  0  0  0  0  0  0  0  0
    8.5663   -8.1427    0.0000 N   0  0  0  0  0  0  0  0  0  0  0  0
   12.4542  -12.7828    0.0000 N   0  0  0  0  0  0  0  0  0  0  0  0
   16.5721   -5.4738    0.0000 C   0  0  0  0  0  0  0  0  0  0  0  0
   18.8758   -6.2822    0.0000 C   0  0  0  0  0  0  0  0  0  0  0  0
    6.2383   -7.2440    0.0000 C   0  0  0  0  0  0  0  0  0  0  0  0
    5.8223   -4.8431    0.0000 C   0  0  0  0  0  0  0  0  0  0  0  0
   12.9324  -15.2383    0.0000 C   0  0  0  0  0  0  0  0  0  0  0  0
   11.1129  -16.8597    0.0000 C   0  0  0  0  0  0  0  0  0  0  0  0
   19.4724   -8.6611    0.0000 O   0  0  0  0  0  0  0  0  0  0  0  0
   20.7112   -4.6336    0.0000 O   0  0  0  0  0  0  0  0  0  0  0  0
    7.6144   -3.1693    0.0000 O   0  0  0  0  0  0  0  0  0  0  0  0
    3.4852   -4.0521    0.0000 O   0  0  0  0  0  0  0  0  0  0  0  0
    8.7454  -16.2236    0.0000 O   0  0  0  0  0  0  0  0  0  0  0  0
   11.6663  -19.2644    0.0000 O   0  0  0  0  0  0  0  0  0  0  0  0
  1  2  1  0  0  0  0
  3  4  1  0  0  0  0
  5  6  1  0  0  0  0
  5  7  1  0  0  0  0
  3  7  1  0  0  0  0
  4  8  1  0  0  0  0
  1  8  1  0  0  0  0
  2  9  1  0  0  0  0
  6  9  1  0  0  0  0
  7 10  1  0  0  0  0
 10 11  1  0  0  0  0
  8 12  1  0  0  0  0
 12 13  1  0  0  0  0
  9 14  1  0  0  0  0
 14 15  1  0  0  0  0
 11 16  1  0  0  0  0
 11 17  2  0  0  0  0
 13 18  1  0  0  0  0
 13 19  2  0  0  0  0
 15 20  2  0  0  0  0
 15 21  1  0  0  0  0
M  END
>  <Name>
A3-9C3-5

>  <LogK>
13.23

$$$$

  ACD/Labs01131819072D

 18 18  0  0  0  0  0  0  0  0  1 V2000
   17.0381   -9.4534    0.0000 C   0  0  0  0  0  0  0  0  0  0  0  0
   17.7509  -10.6880    0.0000 C   0  0  0  0  0  0  0  0  0  0  0  0
   17.0362  -14.3845    0.0000 C   0  0  0  0  0  0  0  0  0  0  0  0
   17.7537  -13.1600    0.0000 C   0  0  0  0  0  0  0  0  0  0  0  0
   13.4932  -15.6197    0.0000 C   0  0  0  0  0  0  0  0  0  0  0  0
   14.8996  -15.6180    0.0000 C   0  0  0  0  0  0  0  0  0  0  0  0
   10.6411  -13.1467    0.0000 C   0  0  0  0  0  0  0  0  0  0  0  0
   11.3539  -14.3814    0.0000 C   0  0  0  0  0  0  0  0  0  0  0  0
   11.3429   -9.4577    0.0000 C   0  0  0  0  0  0  0  0  0  0  0  0
   10.6494  -10.6940    0.0000 C   0  0  0  0  0  0  0  0  0  0  0  0
   14.9098   -8.2342    0.0000 C   0  0  0  0  0  0  0  0  0  0  0  0
   13.4795   -8.2241    0.0000 C   0  0  0  0  0  0  0  0  0  0  0  0
   12.7732   -9.4678    0.0000 N   0  0  0  0  0  0  0  0  0  0  0  0
   11.3585  -11.9222    0.0000 N   0  0  0  0  0  0  0  0  0  0  0  0
   12.7730  -14.3723    0.0000 N   0  0  0  0  0  0  0  0  0  0  0  0
   15.6171  -14.3935    0.0000 N   0  0  0  0  0  0  0  0  0  0  0  0
   17.0335  -11.9125    0.0000 N   0  0  0  0  0  0  0  0  0  0  0  0
   15.6189   -9.4625    0.0000 N   0  0  0  0  0  0  0  0  0  0  0  0
  1  2  1  0  0  0  0
  3  4  1  0  0  0  0
  5  6  1  0  0  0  0
  7  8  1  0  0  0  0
  9 10  1  0  0  0  0
 11 12  1  0  0  0  0
 12 13  1  0  0  0  0
  9 13  1  0  0  0  0
 10 14  1  0  0  0  0
  7 14  1  0  0  0  0
  8 15  1  0  0  0  0
  5 15  1  0  0  0  0
  6 16  1  0  0  0  0
  3 16  1  0  0  0  0
  4 17  1  0  0  0  0
  2 17  1  0  0  0  0
  1 18  1  0  0  0  0
 11 18  1  0  0  0  0
M  END
>  <Name>
A6-18C6-1

>  <LogK>
9.8

$$$$

  ACD/Labs11171719102D

  4  3  0  0  0  0  0  0  0  0  1 V2000
   15.2752   -8.2364    0.0000 C   0  0  0  0  0  0  0  0  0  0  0  0
   16.7117   -8.2364    0.0000 C   0  0  0  0  0  0  0  0  0  0  0  0
   17.4299   -6.9924    0.0000 O   0  0  0  0  0  0  0  0  0  0  0  0
   17.4299   -9.4804    0.0000 O   0  0  0  0  0  0  0  0  0  0  0  0
  1  2  1  0  0  0  0
  2  3  1  0  0  0  0
  2  4  2  0  0  0  0
M  END
>  <Name>
ACETIC

>  <LogK>
2.35

$$$$

  ACD/Labs11231716022D

 10  9  0  0  0  0  0  0  0  0  1 V2000
   13.2808   -8.5769    0.0000 C   0  0  0  0  0  0  0  0  0  0  0  0
   14.4326   -9.2419    0.0000 C   0  0  0  0  0  0  0  0  0  0  0  0
   15.5844   -8.5769    0.0000 C   0  0  0  0  0  0  0  0  0  0  0  0
   16.7362   -9.2419    0.0000 C   0  0  0  0  0  0  0  0  0  0  0  0
   17.8880   -8.5769    0.0000 C   0  0  0  0  0  0  0  0  0  0  0  0
   19.0398   -9.2419    0.0000 C   0  0  0  0  0  0  0  0  0  0  0  0
   13.2808   -7.2469    0.0000 O   0  0  0  0  0  0  0  0  0  0  0  0
   12.1290   -9.2419    0.0000 O   0  0  0  0  0  0  0  0  0  0  0  0
   20.1917   -8.5769    0.0000 O   0  0  0  0  0  0  0  0  0  0  0  0
   19.0398  -10.5719    0.0000 O   0  0  0  0  0  0  0  0  0  0  0  0
  2  1  1  0  0  0  0
  3  2  1  0  0  0  0
  4  3  1  0  0  0  0
  5  4  1  0  0  0  0
  6  5  1  0  0  0  0
  1  7  1  0  0  0  0
  1  8  2  0  0  0  0
  6  9  1  0  0  0  0
  6 10  2  0  0  0  0
M  END
>  <Name>
ADIPIC

>  <LogK>
4.19

$$$$

  ACD/Labs11231716072D

 19 21  0  0  0  0  0  0  0  0  1 V2000
   21.4703   -7.7557    0.0000 N   0  0  0  0  0  0  0  0  0  0  0  0
   21.4703   -9.0857    0.0000 C   0  0  0  0  0  0  0  0  0  0  0  0
   20.3185   -7.0907    0.0000 C   0  0  0  0  0  0  0  0  0  0  0  0
   20.3185   -9.7507    0.0000 N   0  0  0  0  0  0  0  0  0  0  0  0
   19.1667   -7.7557    0.0000 N   0  0  0  0  0  0  0  0  0  0  0  0
   19.1667   -9.0857    0.0000 C   0  0  0  0  0  0  0  0  0  0  0  0
   22.6222   -9.7507    0.0000 C   0  0  0  0  0  0  0  0  0  0  0  0
   23.7740   -9.0857    0.0000 C   0  0  0  0  0  0  0  0  0  0  0  0
   22.6222  -11.0807    0.0000 N   0  0  0  0  0  0  0  0  0  0  0  0
   24.9258   -9.7507    0.0000 C   0  0  0  0  0  0  0  0  0  0  0  0
   23.7740  -11.7457    0.0000 C   0  0  0  0  0  0  0  0  0  0  0  0
   24.9258  -11.0807    0.0000 C   0  0  0  0  0  0  0  0  0  0  0  0
   18.0149   -9.7507    0.0000 C   0  0  0  0  0  0  0  0  0  0  0  0
   18.0149  -11.0807    0.0000 N   0  0  0  0  0  0  0  0  0  0  0  0
   16.8631   -9.0857    0.0000 C   0  0  0  0  0  0  0  0  0  0  0  0
   16.8631  -11.7457    0.0000 C   0  0  0  0  0  0  0  0  0  0  0  0
   15.7113   -9.7507    0.0000 C   0  0  0  0  0  0  0  0  0  0  0  0
   15.7113  -11.0807    0.0000 C   0  0  0  0  0  0  0  0  0  0  0  0
   20.3185   -5.7607    0.0000 N   0  0  0  0  0  0  0  0  0  0  0  0
  2  1  1  0  0  0  0
  3  1  2  0  0  0  0
  4  2  2  0  0  0  0
  5  3  1  0  0  0  0
  6  4  1  0  0  0  0
  6  5  2  0  0  0  0
  8  7  1  0  0  0  0
  9  7  2  0  0  0  0
 10  8  2  0  0  0  0
 11  9  1  0  0  0  0
 12 10  1  0  0  0  0
 12 11  2  0  0  0  0
  2  7  1  0  0  0  0
 14 13  1  0  0  0  0
 15 13  2  0  0  0  0
 16 14  2  0  0  0  0
 17 15  1  0  0  0  0
 18 16  1  0  0  0  0
 18 17  2  0  0  0  0
  6 13  1  0  0  0  0
  3 19  1  0  0  0  0
M  END
>  <Name>
ADPTZ

>  <LogK>
4.28

$$$$

  ACD/Labs11231717512D

 19 18  0  0  0  0  0  0  0  0  1 V2000
   15.2042   -7.3713    0.0000 N   0  0  0  0  0  0  0  0  0  0  0  0
   17.3622   -6.1254    0.0000 C   0  0  0  0  0  0  0  0  0  0  0  0
   13.0459   -6.1242    0.0000 C   0  0  0  0  0  0  0  0  0  0  0  0
   17.3613   -3.6327    0.0000 C   0  0  0  0  0  0  0  0  0  0  0  0
   10.9031   -7.3613    0.0000 C   0  0  0  0  0  0  0  0  0  0  0  0
   15.2029   -2.3855    0.0000 O   0  0  0  0  0  0  0  0  0  0  0  0
   19.5187   -2.3871    0.0000 O   0  0  0  0  0  0  0  0  0  0  0  0
   10.9040   -9.8541    0.0000 O   0  0  0  0  0  0  0  0  0  0  0  0
    8.7447   -6.1142    0.0000 O   0  0  0  0  0  0  0  0  0  0  0  0
   15.1966   -9.8494    0.0000 C   0  0  0  0  0  0  0  0  0  0  0  0
   17.3465  -11.0819    0.0000 C   0  0  0  0  0  0  0  0  0  0  0  0
   19.5045   -9.8360    0.0000 O   0  0  0  0  0  0  0  0  0  0  0  0
   17.3474  -13.5747    0.0000 O   0  0  0  0  0  0  0  0  0  0  0  0
   13.0538  -11.0866    0.0000 C   0  0  0  0  0  0  0  0  0  0  0  0
   13.0463  -13.5647    0.0000 C   0  0  0  0  0  0  0  0  0  0  0  0
   10.8883  -14.8106    0.0000 C   0  0  0  0  0  0  0  0  0  0  0  0
   10.8892  -17.3034    0.0000 C   0  0  0  0  0  0  0  0  0  0  0  0
    8.7318  -18.5490    0.0000 C   0  0  0  0  0  0  0  0  0  0  0  0
    8.7327  -21.0417    0.0000 C   0  0  0  0  0  0  0  0  0  0  0  0
  1  2  1  0  0  0  0
  1  3  1  0  0  0  0
  2  4  1  0  0  0  0
  3  5  1  0  0  0  0
  4  6  1  0  0  0  0
  4  7  2  0  0  0  0
  5  8  1  0  0  0  0
  5  9  2  0  0  0  0
  1 10  1  0  0  0  0
 10 11  1  0  0  0  0
 11 12  1  0  0  0  0
 11 13  2  0  0  0  0
 10 14  1  0  0  0  0
 14 15  1  0  0  0  0
 15 16  1  0  0  0  0
 16 17  1  0  0  0  0
 17 18  1  0  0  0  0
 18 19  1  0  0  0  0
M  END
>  <Name>
AHDIAC

>  <LogK>
10.2

$$$$

  ACD/Labs11231717252D

 14 13  0  0  1  0  0  0  0  0  1 V2000
   12.0089   -7.9179    0.0000 C   0  0  0  0  0  0  0  0  0  0  0  0
   13.6634   -6.9633    0.0000 C   0  0  0  0  0  0  0  0  0  0  0  0
   13.6634   -5.0542    0.0000 C   0  0  0  0  0  0  0  0  0  0  0  0
   15.2921   -7.9179    0.0000 N   0  0  0  0  0  0  0  0  0  0  0  0
   15.2921   -9.8139    0.0000 C   0  0  0  0  0  0  0  0  0  0  0  0
   16.9466  -10.7685    0.0000 C   0  0  0  0  0  0  0  0  0  0  0  0
   16.9466   -6.9633    0.0000 C   0  0  0  0  0  0  0  0  0  0  0  0
   16.9466   -5.0542    0.0000 C   0  0  0  0  0  0  0  0  0  0  0  0
   18.6011   -9.8139    0.0000 O   0  0  0  0  0  0  0  0  0  0  0  0
   16.9466  -12.6773    0.0000 O   0  0  0  0  0  0  0  0  0  0  0  0
   15.2921   -4.0999    0.0000 O   0  0  0  0  0  0  0  0  0  0  0  0
   18.6011   -4.0999    0.0000 O   0  0  0  0  0  0  0  0  0  0  0  0
   12.0089   -9.8139    0.0000 O   0  0  0  0  0  0  0  0  0  0  0  0
   10.3545   -6.9633    0.0000 O   0  0  0  0  0  0  0  0  0  0  0  0
  1  2  1  0  0  0  0
  2  3  1  6  0  0  0
  2  4  1  0  0  0  0
  4  5  1  0  0  0  0
  5  6  1  0  0  0  0
  4  7  1  0  0  0  0
  7  8  1  0  0  0  0
  6  9  1  0  0  0  0
  6 10  2  0  0  0  0
  8 11  1  0  0  0  0
  8 12  2  0  0  0  0
  1 13  1  0  0  0  0
  1 14  2  0  0  0  0
M  END
>  <Name>
ALANDIAC

>  <LogK>
11.5

$$$$

  ACD/Labs01131818332D

 31 33  0  0  1  0  0  0  0  0  1 V2000
   14.6483   -9.9926    0.0000 C   0  0  0  0  0  0  0  0  0  0  0  0
   16.7572  -10.6761    0.0000 C   0  0  0  0  0  0  0  0  0  0  0  0
   17.4407  -12.8013    0.0000 C   0  0  0  0  0  0  0  0  0  0  0  0
   19.6692  -12.8013    0.0000 C   0  0  0  0  0  0  0  0  0  0  0  0
   20.3673  -10.6761    0.0000 C   0  0  0  0  0  0  0  0  0  0  0  0
   18.5545   -9.3694    0.0000 O   0  0  0  0  0  0  0  0  0  0  0  0
   16.1331  -14.5987    0.0000 O   0  0  0  0  0  0  0  0  0  0  0  0
   20.9914  -14.5987    0.0000 O   0  0  0  0  0  0  0  0  0  0  0  0
   22.4771   -9.9926    0.0000 N   0  0  0  0  0  0  0  0  0  0  0  0
   24.2899  -11.3001    0.0000 C   0  0  0  0  0  0  0  0  0  0  0  0
   26.0872   -9.9926    0.0000 N   0  0  0  0  0  0  0  0  0  0  0  0
   23.1752   -7.8845    0.0000 C   0  0  0  0  0  0  0  0  0  0  0  0
   25.4038   -7.8845    0.0000 C   0  0  0  0  0  0  0  0  0  0  0  0
   26.5185   -5.9529    0.0000 C   0  0  0  0  0  0  0  0  0  0  0  0
   28.7462   -5.9529    0.0000 N   0  0  0  0  0  0  0  0  0  0  0  0
   25.4038   -4.0213    0.0000 N   0  0  0  0  0  0  0  0  0  0  0  0
   23.1752   -4.0213    0.0000 C   0  0  0  0  0  0  0  0  0  0  0  0
   22.0614   -5.9529    0.0000 N   0  0  0  0  0  0  0  0  0  0  0  0
   12.9990  -11.4783    0.0000 O   0  0  0  0  0  0  0  0  0  0  0  0
   10.8746  -10.7949    0.0000 P   0  0  0  0  0  0  0  0  0  0  0  0
    8.7648  -10.0968    0.0000 O   0  0  0  0  0  0  0  0  0  0  0  0
    7.1009  -11.5980    0.0000 P   0  0  0  0  0  0  0  0  0  0  0  0
    5.4517  -13.0837    0.0000 O   0  0  0  0  0  0  0  0  0  0  0  0
    3.3272  -12.4002    0.0000 P   0  0  0  0  0  0  0  0  0  0  0  0
    4.0107  -10.2749    0.0000 O   0  0  0  0  0  0  0  0  0  0  0  0
    2.6438  -14.5091    0.0000 O   0  0  0  0  0  0  0  0  0  0  0  0
    1.2028  -11.7013    0.0000 O   0  0  0  0  0  0  0  0  0  0  0  0
    5.6152   -9.9332    0.0000 O   0  0  0  0  0  0  0  0  0  0  0  0
    8.5866  -13.2464    0.0000 O   0  0  0  0  0  0  0  0  0  0  0  0
   10.1911  -12.9046    0.0000 O   0  0  0  0  0  0  0  0  0  0  0  0
   11.5727   -8.6868    0.0000 O   0  0  0  0  0  0  0  0  0  0  0  0
  1  2  1  0  0  0  0
  2  3  1  1  0  0  0
  3  4  1  0  0  0  0
  2  6  1  0  0  0  0
  5  6  1  0  0  0  0
  5  4  1  1  0  0  0
  3  7  1  0  0  0  0
  4  8  1  0  0  0  0
  5  9  1  0  0  0  0
  9 10  1  0  0  0  0
 10 11  2  0  0  0  0
  9 12  1  0  0  0  0
 12 13  2  0  0  0  0
 13 11  1  0  0  0  0
 13 14  1  0  0  0  0
 14 15  1  0  0  0  0
 14 16  2  0  0  0  0
 16 17  1  0  0  0  0
 17 18  2  0  0  0  0
 18 12  1  0  0  0  0
  1 19  1  0  0  0  0
 19 20  1  0  0  0  0
 20 21  1  0  0  0  0
 21 22  1  0  0  0  0
 22 23  1  0  0  0  0
 23 24  1  0  0  0  0
 24 25  1  0  0  0  0
 24 26  2  0  0  0  0
 24 27  1  0  0  0  0
 22 28  2  0  0  0  0
 22 29  1  0  0  0  0
 20 30  2  0  0  0  0
 20 31  1  0  0  0  0
M  END
>  <Name>
ATP

>  <LogK>
6.46

$$$$

  ACD/Labs11231717322D

 24 23  0  0  0  0  0  0  0  0  1 V2000
   19.3113   -7.4037    0.0000 C   0  0  0  0  0  0  0  0  0  0  0  0
   20.4483   -6.7373    0.0000 C   0  0  0  0  0  0  0  0  0  0  0  0
   18.1560   -6.7373    0.0000 N   0  0  0  0  0  0  0  0  0  0  0  0
   21.6035   -7.4037    0.0000 N   0  0  0  0  0  0  0  0  0  0  0  0
   21.6035   -8.7276    0.0000 C   0  0  0  0  0  0  0  0  0  0  0  0
   22.7584   -9.3939    0.0000 C   0  0  0  0  0  0  0  0  0  0  0  0
   22.7584   -6.7373    0.0000 C   0  0  0  0  0  0  0  0  0  0  0  0
   22.7584   -5.4047    0.0000 C   0  0  0  0  0  0  0  0  0  0  0  0
   18.1560   -5.4047    0.0000 C   0  0  0  0  0  0  0  0  0  0  0  0
   17.0011   -4.7471    0.0000 C   0  0  0  0  0  0  0  0  0  0  0  0
   17.0011   -7.4037    0.0000 C   0  0  0  0  0  0  0  0  0  0  0  0
   17.0011   -8.7364    0.0000 C   0  0  0  0  0  0  0  0  0  0  0  0
   15.8462   -5.4135    0.0000 O   0  0  0  0  0  0  0  0  0  0  0  0
   17.0011   -3.4144    0.0000 O   0  0  0  0  0  0  0  0  0  0  0  0
   23.9134   -8.7276    0.0000 O   0  0  0  0  0  0  0  0  0  0  0  0
   22.7584  -10.7266    0.0000 O   0  0  0  0  0  0  0  0  0  0  0  0
   21.6035   -4.7383    0.0000 O   0  0  0  0  0  0  0  0  0  0  0  0
   23.9134   -4.7383    0.0000 O   0  0  0  0  0  0  0  0  0  0  0  0
   18.1560   -9.3939    0.0000 O   0  0  0  0  0  0  0  0  0  0  0  0
   15.8462   -9.4028    0.0000 O   0  0  0  0  0  0  0  0  0  0  0  0
   19.3113   -8.7276    0.0000 C   0  0  0  0  0  0  0  0  0  0  0  0
   20.4483   -9.3939    0.0000 C   0  0  0  0  0  0  0  0  0  0  0  0
   20.4483  -10.7266    0.0000 C   0  0  0  0  0  0  0  0  0  0  0  0
   19.3113  -11.3929    0.0000 C   0  0  0  0  0  0  0  0  0  0  0  0
  1  2  1  0  0  0  0
  1  3  1  0  0  0  0
  2  4  1  0  0  0  0
  4  5  1  0  0  0  0
  5  6  1  0  0  0  0
  4  7  1  0  0  0  0
  7  8  1  0  0  0  0
  3  9  1  0  0  0  0
  9 10  1  0  0  0  0
  3 11  1  0  0  0  0
 11 12  1  0  0  0  0
 10 13  1  0  0  0  0
 10 14  2  0  0  0  0
  6 15  1  0  0  0  0
  6 16  2  0  0  0  0
  8 17  1  0  0  0  0
  8 18  2  0  0  0  0
 12 19  1  0  0  0  0
 12 20  2  0  0  0  0
  1 21  1  0  0  0  0
 21 22  1  0  0  0  0
 22 23  1  0  0  0  0
 23 24  1  0  0  0  0
M  END
>  <Name>
B-AEDNTA

>  <LogK>
17.1

$$$$

  ACD/Labs01131818452D

 19 20  0  0  0  0  0  0  0  0  1 V2000
   11.4473  -11.3073    0.0000 C   0  0  0  0  0  0  0  0  0  0  0  0
   11.4473   -9.0913    0.0000 C   0  0  0  0  0  0  0  0  0  0  0  0
    9.5282  -12.4154    0.0000 C   0  0  0  0  0  0  0  0  0  0  0  0
    9.5282   -7.9833    0.0000 C   0  0  0  0  0  0  0  0  0  0  0  0
    7.6090  -11.3073    0.0000 C   0  0  0  0  0  0  0  0  0  0  0  0
    7.6090   -9.0913    0.0000 C   0  0  0  0  0  0  0  0  0  0  0  0
   12.3487  -13.3318    0.0000 O   0  0  0  0  0  0  0  0  0  0  0  0
   12.3487   -7.0669    0.0000 O   0  0  0  0  0  0  0  0  0  0  0  0
   13.9955  -14.8146    0.0000 C   0  0  0  0  0  0  0  0  0  0  0  0
   16.1030  -15.4994    0.0000 C   0  0  0  0  0  0  0  0  0  0  0  0
   18.3069  -15.2678    0.0000 O   0  0  0  0  0  0  0  0  0  0  0  0
   20.2261  -14.1597    0.0000 C   0  0  0  0  0  0  0  0  0  0  0  0
   21.5286  -12.3669    0.0000 C   0  0  0  0  0  0  0  0  0  0  0  0
   21.9893  -10.1993    0.0000 O   0  0  0  0  0  0  0  0  0  0  0  0
   21.5286   -8.0317    0.0000 C   0  0  0  0  0  0  0  0  0  0  0  0
   20.2261   -6.2389    0.0000 C   0  0  0  0  0  0  0  0  0  0  0  0
   18.3069   -5.1309    0.0000 O   0  0  0  0  0  0  0  0  0  0  0  0
   16.1030   -4.8993    0.0000 C   0  0  0  0  0  0  0  0  0  0  0  0
   13.9955   -5.5841    0.0000 C   0  0  0  0  0  0  0  0  0  0  0  0
  2  1  1  0  0  0  0
  3  1  2  0  0  0  0
  4  2  2  0  0  0  0
  5  3  1  0  0  0  0
  6  4  1  0  0  0  0
  6  5  2  0  0  0  0
  1  7  1  0  0  0  0
  2  8  1  0  0  0  0
  7  9  1  0  0  0  0
  9 10  1  0  0  0  0
 10 11  1  0  0  0  0
 11 12  1  0  0  0  0
 12 13  1  0  0  0  0
 13 14  1  0  0  0  0
 14 15  1  0  0  0  0
 15 16  1  0  0  0  0
 16 17  1  0  0  0  0
 17 18  1  0  0  0  0
 18 19  1  0  0  0  0
 19  8  1  0  0  0  0
M  END
>  <Name>
B15C5-1

>  <LogK>
2.3

$$$$

  ACD/Labs11231717152D

 30 29  0  0  0  0  0  0  0  0  2 V2000
   14.1074  -10.0468    0.0000 C   0  0  0  0  0  0  0  0  0  0  0  0
   15.6182  -10.0334    0.0000 C   0  0  0  0  0  0  0  0  0  0  0  0
   16.3634  -11.3623    0.0000 C   0  0  0  0  0  0  0  0  0  0  0  0
   13.3407  -11.3747    0.0000 N   0  0  0  0  0  0  0  0  0  0  0  0
   17.9037  -11.4079    0.0000 N   0  3  0  0  0  0  0  0  0  0  0  0
   17.9224   -9.8665    0.0000 C   0  0  0  0  0  0  0  0  0  0  0  0
   19.1369   -9.0126    0.0000 C   0  0  0  0  0  0  0  0  0  0  0  0
   19.1921   -7.5009    0.0000 C   0  0  0  0  0  0  0  0  0  0  0  0
   20.5520   -6.7896    0.0000 N   0  0  0  0  0  0  0  0  0  0  0  0
   17.6144  -12.9370    0.0000 C   0  0  0  0  0  0  0  0  0  0  0  0
   19.3937  -11.5958    0.0000 C   0  0  0  0  0  0  0  0  0  0  0  0
   20.2508  -12.8172    0.0000 C   0  0  0  0  0  0  0  0  0  0  0  0
   21.8664   -7.5145    0.0000 C   0  0  0  0  0  0  0  0  0  0  0  0
   22.1473   -8.9765    0.0000 C   0  0  0  0  0  0  0  0  0  0  0  0
   20.5762   -5.2550    0.0000 C   0  0  0  0  0  0  0  0  0  0  0  0
   21.8945   -4.4906    0.0000 C   0  0  0  0  0  0  0  0  0  0  0  0
   11.8157  -11.3401    0.0000 C   0  0  0  0  0  0  0  0  0  0  0  0
   11.0343  -10.0351    0.0000 C   0  0  0  0  0  0  0  0  0  0  0  0
   14.0724  -12.7095    0.0000 C   0  0  0  0  0  0  0  0  0  0  0  0
   13.3328  -14.0393    0.0000 C   0  0  0  0  0  0  0  0  0  0  0  0
   21.7890  -12.6787    0.0000 O   0  5  0  0  0  0  0  0  0  0  0  0
   19.7591  -14.2699    0.0000 O   0  0  0  0  0  0  0  0  0  0  0  0
   23.6693   -9.3506    0.0000 O   0  0  0  0  0  0  0  0  0  0  0  0
   21.2500  -10.1675    0.0000 O   0  0  0  0  0  0  0  0  0  0  0  0
   23.2557   -5.1833    0.0000 O   0  0  0  0  0  0  0  0  0  0  0  0
   21.8590   -2.9555    0.0000 O   0  0  0  0  0  0  0  0  0  0  0  0
   11.7126   -8.6663    0.0000 O   0  0  0  0  0  0  0  0  0  0  0  0
    9.5006  -10.0895    0.0000 O   0  0  0  0  0  0  0  0  0  0  0  0
   11.8064  -14.1224    0.0000 O   0  0  0  0  0  0  0  0  0  0  0  0
   14.1376  -15.3440    0.0000 O   0  0  0  0  0  0  0  0  0  0  0  0
  1  2  1  0  0  0  0
  2  3  1  0  0  0  0
  1  4  1  0  0  0  0
  3  5  1  0  0  0  0
  5  6  1  0  0  0  0
  6  7  1  0  0  0  0
  7  8  1  0  0  0  0
  8  9  1  0  0  0  0
  5 10  1  0  0  0  0
  5 11  1  0  0  0  0
 11 12  1  0  0  0  0
  9 13  1  0  0  0  0
 13 14  1  0  0  0  0
  9 15  1  0  0  0  0
 15 16  1  0  0  0  0
  4 17  1  0  0  0  0
 17 18  1  0  0  0  0
  4 19  1  0  0  0  0
 19 20  1  0  0  0  0
 12 21  1  0  0  0  0
 12 22  2  0  0  0  0
 14 23  1  0  0  0  0
 14 24  2  0  0  0  0
 16 25  1  0  0  0  0
 16 26  2  0  0  0  0
 18 27  2  0  0  0  0
 18 28  1  0  0  0  0
 20 29  1  0  0  0  0
 20 30  2  0  0  0  0
M  CHG  2   5   1  21  -1
M  END
>  <Name>
BB-CAP-AA

>  <LogK>
8.08

$$$$

  ACD/Labs11231716132D

  9  9  0  0  0  0  0  0  0  0  1 V2000
   22.0322   -9.2098    0.0000 C   0  0  0  0  0  0  0  0  0  0  0  0
   22.0322  -10.5398    0.0000 C   0  0  0  0  0  0  0  0  0  0  0  0
   20.8803   -8.5448    0.0000 C   0  0  0  0  0  0  0  0  0  0  0  0
   20.8803  -11.2048    0.0000 C   0  0  0  0  0  0  0  0  0  0  0  0
   19.7285   -9.2098    0.0000 C   0  0  0  0  0  0  0  0  0  0  0  0
   19.7285  -10.5398    0.0000 C   0  0  0  0  0  0  0  0  0  0  0  0
   20.8803   -7.2148    0.0000 C   0  0  0  0  0  0  0  0  0  0  0  0
   22.0322   -6.5498    0.0000 O   0  0  0  0  0  0  0  0  0  0  0  0
   19.7285   -6.5498    0.0000 O   0  0  0  0  0  0  0  0  0  0  0  0
  2  1  1  0  0  0  0
  3  1  2  0  0  0  0
  4  2  2  0  0  0  0
  5  3  1  0  0  0  0
  6  4  1  0  0  0  0
  6  5  2  0  0  0  0
  3  7  1  0  0  0  0
  7  8  1  0  0  0  0
  7  9  2  0  0  0  0
M  END
>  <Name>
BENZOIC

>  <LogK>
2.61

$$$$

  ACD/Labs11231718312D

 12 11  0  0  0  0  0  0  0  0  1 V2000
   13.8974   -9.0081    0.0000 N   0  0  0  0  0  0  0  0  0  0  0  0
   12.7840   -7.0796    0.0000 C   0  0  0  0  0  0  0  0  0  0  0  0
   10.5611   -7.0856    0.0000 C   0  0  0  0  0  0  0  0  0  0  0  0
   12.7957  -10.9561    0.0000 C   0  0  0  0  0  0  0  0  0  0  0  0
   10.5521  -10.9567    0.0000 C   0  0  0  0  0  0  0  0  0  0  0  0
   16.1278   -9.0151    0.0000 C   0  0  0  0  0  0  0  0  0  0  0  0
   17.2502   -7.0724    0.0000 C   0  0  0  0  0  0  0  0  0  0  0  0
    9.4398   -5.1435    0.0000 O   0  0  0  0  0  0  0  0  0  0  0  0
    9.4294  -12.8996    0.0000 O   0  0  0  0  0  0  0  0  0  0  0  0
   16.1367   -5.1439    0.0000 O   0  0  0  0  0  0  0  0  0  0  0  0
   19.4941   -7.0716    0.0000 O   0  0  0  0  0  0  0  0  0  0  0  0
   17.2490  -10.9571    0.0000 C   0  0  0  0  0  0  0  0  0  0  0  0
  1  2  1  0  0  0  0
  2  3  1  0  0  0  0
  1  4  1  0  0  0  0
  4  5  1  0  0  0  0
  1  6  1  0  0  0  0
  6  7  1  0  0  0  0
  3  8  1  0  0  0  0
  5  9  1  0  0  0  0
  7 10  1  0  0  0  0
  7 11  2  0  0  0  0
  6 12  1  0  0  0  0
M  END
>  <Name>
BHE-ALAN

>  <LogK>
4.91

$$$$

  ACD/Labs11231717192D

  9  8  0  0  0  0  0  0  0  0  1 V2000
   10.4119   -8.7741    0.0000 C   0  0  0  0  0  0  0  0  0  0  0  0
   11.9955   -7.8598    0.0000 C   0  0  0  0  0  0  0  0  0  0  0  0
   12.9097   -9.4433    0.0000 C   0  0  0  0  0  0  0  0  0  0  0  0
   11.0812   -6.2763    0.0000 C   0  0  0  0  0  0  0  0  0  0  0  0
   13.5790   -6.9456    0.0000 C   0  0  0  0  0  0  0  0  0  0  0  0
   11.9955   -4.6928    0.0000 O   0  0  0  0  0  0  0  0  0  0  0  0
   15.1625   -7.8598    0.0000 O   0  0  0  0  0  0  0  0  0  0  0  0
   14.7382   -9.4433    0.0000 O   0  0  0  0  0  0  0  0  0  0  0  0
   11.9955  -11.0269    0.0000 O   0  0  0  0  0  0  0  0  0  0  0  0
  1  2  1  0  0  0  0
  2  3  1  0  0  0  0
  2  4  1  0  0  0  0
  2  5  1  0  0  0  0
  4  6  1  0  0  0  0
  5  7  1  0  0  0  0
  3  8  1  0  0  0  0
  3  9  2  0  0  0  0
M  END
>  <Name>
BHMP

>  <LogK>
2.31

$$$$

  ACD/Labs11231717032D

  4  3  0  0  0  0  0  0  0  0  1 V2000
   15.3511  -13.9043    0.0000 C   0  0  0  0  0  0  0  0  0  0  0  0
   13.7253  -12.9657    0.0000 O   0  0  0  0  0  0  0  0  0  0  0  0
   15.3511  -15.7816    0.0000 O   0  0  0  0  0  0  0  0  0  0  0  0
   16.9769  -12.9657    0.0000 O   0  0  0  0  0  0  0  0  0  0  0  0
  1  2  1  0  0  0  0
  1  3  1  0  0  0  0
  1  4  2  0  0  0  0
M  END
>  <Name>
CARBONIC

>  <LogK>
5.33

$$$$

  ACD/Labs11181712152D

 24 24  0  0  0  0  0  0  0  0  1 V2000
   17.5148  -10.2973    0.0000 C   0  0  0  0  0  0  0  0  0  0  0  0
   18.1795  -11.4485    0.0000 C   0  0  0  0  0  0  0  0  0  0  0  0
   16.1925  -10.2932    0.0000 C   0  0  0  0  0  0  0  0  0  0  0  0
   17.5218  -12.5957    0.0000 C   0  0  0  0  0  0  0  0  0  0  0  0
   15.5272  -11.4448    0.0000 C   0  0  0  0  0  0  0  0  0  0  0  0
   16.1918  -12.5961    0.0000 C   0  0  0  0  0  0  0  0  0  0  0  0
   18.1759   -9.1378    0.0000 N   0  0  0  0  0  0  0  0  0  0  0  0
   15.5323   -9.1497    0.0000 N   0  0  0  0  0  0  0  0  0  0  0  0
   17.5157   -7.9943    0.0000 C   0  0  0  0  0  0  0  0  0  0  0  0
   18.1810   -6.8427    0.0000 C   0  0  0  0  0  0  0  0  0  0  0  0
   19.5059   -9.1375    0.0000 C   0  0  0  0  0  0  0  0  0  0  0  0
   20.1706  -10.2887    0.0000 C   0  0  0  0  0  0  0  0  0  0  0  0
   16.1899   -8.0025    0.0000 C   0  0  0  0  0  0  0  0  0  0  0  0
   15.5252   -6.8512    0.0000 C   0  0  0  0  0  0  0  0  0  0  0  0
   14.2199   -9.3754    0.0000 C   0  0  0  0  0  0  0  0  0  0  0  0
   13.7624  -10.6217    0.0000 C   0  0  0  0  0  0  0  0  0  0  0  0
   19.5112   -6.8422    0.0000 O   0  0  0  0  0  0  0  0  0  0  0  0
   17.5163   -5.6914    0.0000 O   0  0  0  0  0  0  0  0  0  0  0  0
   19.5052  -11.4403    0.0000 O   0  0  0  0  0  0  0  0  0  0  0  0
   21.5008  -10.2882    0.0000 O   0  0  0  0  0  0  0  0  0  0  0  0
   14.2029   -6.8472    0.0000 O   0  0  0  0  0  0  0  0  0  0  0  0
   16.1863   -5.6918    0.0000 O   0  0  0  0  0  0  0  0  0  0  0  0
   14.6135  -11.6346    0.0000 O   0  0  0  0  0  0  0  0  0  0  0  0
   12.4543  -10.8553    0.0000 O   0  0  0  0  0  0  0  0  0  0  0  0
  2  1  1  0  0  0  0
  3  1  1  0  0  0  0
  4  2  1  0  0  0  0
  5  3  1  0  0  0  0
  6  4  1  0  0  0  0
  6  5  1  0  0  0  0
  1  7  1  0  0  0  0
  3  8  1  0  0  0  0
  7  9  1  0  0  0  0
  9 10  1  0  0  0  0
  7 11  1  0  0  0  0
 11 12  1  0  0  0  0
  8 13  1  0  0  0  0
 13 14  1  0  0  0  0
  8 15  1  0  0  0  0
 15 16  1  0  0  0  0
 10 17  1  0  0  0  0
 10 18  2  0  0  0  0
 12 19  1  0  0  0  0
 12 20  2  0  0  0  0
 14 21  1  0  0  0  0
 14 22  2  0  0  0  0
 16 23  1  0  0  0  0
 16 24  2  0  0  0  0
M  END
>  <Name>
CDTA

>  <LogK>
17.7

$$$$

  ACD/Labs11231718022D

 24 23  0  0  0  0  0  0  0  0  1 V2000
   18.9178  -12.8347    0.0000 C   0  0  0  0  0  0  0  0  0  0  0  0
   21.1987  -12.8347    0.0000 C   0  0  0  0  0  0  0  0  0  0  0  0
   14.3562  -16.7853    0.0000 C   0  0  0  0  0  0  0  0  0  0  0  0
   15.4966  -14.8100    0.0000 C   0  0  0  0  0  0  0  0  0  0  0  0
   17.7774  -14.8100    0.0000 O   0  0  0  0  0  0  0  0  0  0  0  0
   12.0753  -16.7853    0.0000 N   0  0  0  0  0  0  0  0  0  0  0  0
   22.3391  -10.8594    0.0000 N   0  0  0  0  0  0  0  0  0  0  0  0
   21.1986   -8.8841    0.0000 C   0  0  0  0  0  0  0  0  0  0  0  0
   18.9178   -8.8842    0.0000 C   0  0  0  0  0  0  0  0  0  0  0  0
   24.6199  -10.8594    0.0000 C   0  0  0  0  0  0  0  0  0  0  0  0
   25.7603   -8.8841    0.0000 C   0  0  0  0  0  0  0  0  0  0  0  0
   10.9349  -18.7605    0.0000 C   0  0  0  0  0  0  0  0  0  0  0  0
   12.0753  -20.7358    0.0000 C   0  0  0  0  0  0  0  0  0  0  0  0
   10.9349  -14.8100    0.0000 C   0  0  0  0  0  0  0  0  0  0  0  0
   12.0753  -12.8347    0.0000 C   0  0  0  0  0  0  0  0  0  0  0  0
   10.9349  -10.8595    0.0000 C   0  0  0  0  0  0  0  0  0  0  0  0
   12.0753   -8.8842    0.0000 O   0  0  0  0  0  0  0  0  0  0  0  0
    8.6540  -10.8595    0.0000 O   0  0  0  0  0  0  0  0  0  0  0  0
   14.3562  -20.7358    0.0000 O   0  0  0  0  0  0  0  0  0  0  0  0
   10.9349  -22.7111    0.0000 O   0  0  0  0  0  0  0  0  0  0  0  0
   17.7774   -6.9089    0.0000 O   0  0  0  0  0  0  0  0  0  0  0  0
   17.7774  -10.8594    0.0000 O   0  0  0  0  0  0  0  0  0  0  0  0
   24.6199   -6.9089    0.0000 O   0  0  0  0  0  0  0  0  0  0  0  0
   28.0412   -8.8841    0.0000 O   0  0  0  0  0  0  0  0  0  0  0  0
  1  2  1  0  0  0  0
  3  4  1  0  0  0  0
  4  5  1  0  0  0  0
  1  5  1  0  0  0  0
  3  6  1  0  0  0  0
  2  7  1  0  0  0  0
  7  8  1  0  0  0  0
  8  9  1  0  0  0  0
  7 10  1  0  0  0  0
 10 11  1  0  0  0  0
  6 12  1  0  0  0  0
 12 13  1  0  0  0  0
  6 14  1  0  0  0  0
 14 15  1  0  0  0  0
 15 16  1  0  0  0  0
 16 17  1  0  0  0  0
 16 18  2  0  0  0  0
 13 19  1  0  0  0  0
 13 20  2  0  0  0  0
  9 21  1  0  0  0  0
  9 22  2  0  0  0  0
 11 23  1  0  0  0  0
 11 24  2  0  0  0  0
M  END
>  <Name>
CEOEATA

>  <LogK>
14.3

$$$$

  ACD/Labs11171719162D

 13 12  0  0  0  0  0  0  0  0  1 V2000
   12.8633   -8.1402    0.0000 C   0  0  0  0  0  0  0  0  0  0  0  0
   14.0152   -8.8052    0.0000 C   0  0  0  0  0  0  0  0  0  0  0  0
   14.0152  -10.1352    0.0000 C   0  0  0  0  0  0  0  0  0  0  0  0
   15.3452  -10.1352    0.0000 C   0  0  0  0  0  0  0  0  0  0  0  0
   16.0102   -8.9834    0.0000 C   0  0  0  0  0  0  0  0  0  0  0  0
   14.0152  -11.4652    0.0000 C   0  0  0  0  0  0  0  0  0  0  0  0
   12.6852  -10.1352    0.0000 O   0  0  0  0  0  0  0  0  0  0  0  0
   12.8633  -12.1302    0.0000 O   0  0  0  0  0  0  0  0  0  0  0  0
   15.1670  -12.1302    0.0000 O   0  0  0  0  0  0  0  0  0  0  0  0
   17.3402   -8.9834    0.0000 O   0  0  0  0  0  0  0  0  0  0  0  0
   12.8633   -6.8102    0.0000 O   0  0  0  0  0  0  0  0  0  0  0  0
   15.3452   -7.8316    0.0000 O   0  0  0  0  0  0  0  0  0  0  0  0
   11.7115   -8.8052    0.0000 O   0  0  0  0  0  0  0  0  0  0  0  0
  1  2  1  0  0  0  0
  2  3  1  0  0  0  0
  3  4  1  0  0  0  0
  4  5  1  0  0  0  0
  3  6  1  0  0  0  0
  3  7  1  0  0  0  0
  6  8  1  0  0  0  0
  6  9  2  0  0  0  0
  5 10  1  0  0  0  0
  1 11  1  0  0  0  0
  5 12  2  0  0  0  0
  1 13  2  0  0  0  0
M  END
>  <Name>
CITRIC

>  <LogK>
7.4

$$$$

  ACD/Labs11231716462D

  5  4  0  0  0  0  0  0  0  0  1 V2000
   12.3566   -7.4352    0.0000 C   0  0  0  0  0  0  0  0  0  0  0  0
   14.3876   -7.4352    0.0000 C   0  0  0  0  0  0  0  0  0  0  0  0
   11.3410   -9.1941    0.0000 Cl  0  0  0  0  0  0  0  0  0  0  0  0
   15.4032   -5.6762    0.0000 O   0  0  0  0  0  0  0  0  0  0  0  0
   15.4032   -9.1941    0.0000 O   0  0  0  0  0  0  0  0  0  0  0  0
  1  2  1  0  0  0  0
  1  3  1  0  0  0  0
  2  4  1  0  0  0  0
  2  5  2  0  0  0  0
M  END
>  <Name>
CLACETIC

>  <LogK>
1.18

$$$$

  ACD/Labs01131818442D

 19 20  0  0  0  0  0  0  0  0  1 V2000
   10.9127  -12.1863    0.0000 C   0  0  0  0  0  0  0  0  0  0  0  0
   10.9127  -10.8563    0.0000 C   0  0  0  0  0  0  0  0  0  0  0  0
    9.7609  -12.8513    0.0000 C   0  0  0  0  0  0  0  0  0  0  0  0
    9.7609  -10.1913    0.0000 C   0  0  0  0  0  0  0  0  0  0  0  0
    8.6090  -12.1863    0.0000 C   0  0  0  0  0  0  0  0  0  0  0  0
    8.6090  -10.8563    0.0000 C   0  0  0  0  0  0  0  0  0  0  0  0
   11.4536  -13.4013    0.0000 O   0  0  0  0  0  0  0  0  0  0  0  0
   11.4536   -9.6413    0.0000 O   0  0  0  0  0  0  0  0  0  0  0  0
   12.4420  -14.2913    0.0000 C   0  0  0  0  0  0  0  0  0  0  0  0
   13.7069  -14.7023    0.0000 C   0  0  0  0  0  0  0  0  0  0  0  0
   15.0296  -14.5633    0.0000 O   0  0  0  0  0  0  0  0  0  0  0  0
   16.1814  -13.8983    0.0000 C   0  0  0  0  0  0  0  0  0  0  0  0
   16.9632  -12.8223    0.0000 C   0  0  0  0  0  0  0  0  0  0  0  0
   17.2397  -11.5213    0.0000 O   0  0  0  0  0  0  0  0  0  0  0  0
   16.9632  -10.2204    0.0000 C   0  0  0  0  0  0  0  0  0  0  0  0
   16.1814   -9.1444    0.0000 C   0  0  0  0  0  0  0  0  0  0  0  0
   15.0296   -8.4794    0.0000 O   0  0  0  0  0  0  0  0  0  0  0  0
   13.7069   -8.3404    0.0000 C   0  0  0  0  0  0  0  0  0  0  0  0
   12.4420   -8.7514    0.0000 C   0  0  0  0  0  0  0  0  0  0  0  0
  2  1  1  0  0  0  0
  3  1  1  0  0  0  0
  4  2  1  0  0  0  0
  5  3  1  0  0  0  0
  6  4  1  0  0  0  0
  6  5  1  0  0  0  0
  1  7  1  0  0  0  0
  2  8  1  0  0  0  0
  7  9  1  0  0  0  0
  9 10  1  0  0  0  0
 10 11  1  0  0  0  0
 11 12  1  0  0  0  0
 12 13  1  0  0  0  0
 13 14  1  0  0  0  0
 14 15  1  0  0  0  0
 15 16  1  0  0  0  0
 16 17  1  0  0  0  0
 17 18  1  0  0  0  0
 18 19  1  0  0  0  0
 19  8  1  0  0  0  0
M  END
>  <Name>
Cy15C5-1

>  <LogK>
3.27

$$$$

  ACD/Labs01131819012D

 26 28  0  0  0  0  0  0  0  0  1 V2000
   19.3257  -11.2679    0.0000 C   0  0  0  0  0  0  0  0  0  0  0  0
   19.3257   -9.9275    0.0000 C   0  0  0  0  0  0  0  0  0  0  0  0
   18.1702  -11.9265    0.0000 C   0  0  0  0  0  0  0  0  0  0  0  0
   18.1702   -9.2574    0.0000 C   0  0  0  0  0  0  0  0  0  0  0  0
   17.0148  -11.2679    0.0000 C   0  0  0  0  0  0  0  0  0  0  0  0
   17.0148   -9.9275    0.0000 C   0  0  0  0  0  0  0  0  0  0  0  0
   15.8593  -11.9265    0.0000 O   0  0  0  0  0  0  0  0  0  0  0  0
   15.8593   -9.2574    0.0000 O   0  0  0  0  0  0  0  0  0  0  0  0
   15.8593  -13.2668    0.0000 C   0  0  0  0  0  0  0  0  0  0  0  0
   14.7038  -13.9255    0.0000 C   0  0  0  0  0  0  0  0  0  0  0  0
   13.5484  -13.2668    0.0000 O   0  0  0  0  0  0  0  0  0  0  0  0
   12.3929  -13.9255    0.0000 C   0  0  0  0  0  0  0  0  0  0  0  0
   11.2374  -13.2668    0.0000 C   0  0  0  0  0  0  0  0  0  0  0  0
   10.0820  -11.2679    0.0000 C   0  0  0  0  0  0  0  0  0  0  0  0
   10.0820   -9.9275    0.0000 C   0  0  0  0  0  0  0  0  0  0  0  0
    8.9265  -11.9265    0.0000 C   0  0  0  0  0  0  0  0  0  0  0  0
    8.9265   -9.2574    0.0000 C   0  0  0  0  0  0  0  0  0  0  0  0
    7.7710  -11.2679    0.0000 C   0  0  0  0  0  0  0  0  0  0  0  0
    7.7710   -9.9275    0.0000 C   0  0  0  0  0  0  0  0  0  0  0  0
   11.2374  -11.9265    0.0000 O   0  0  0  0  0  0  0  0  0  0  0  0
   11.2374   -9.2574    0.0000 O   0  0  0  0  0  0  0  0  0  0  0  0
   11.2374   -7.9286    0.0000 C   0  0  0  0  0  0  0  0  0  0  0  0
   12.3929   -7.2584    0.0000 C   0  0  0  0  0  0  0  0  0  0  0  0
   13.5484   -7.9286    0.0000 O   0  0  0  0  0  0  0  0  0  0  0  0
   14.7038   -7.2584    0.0000 C   0  0  0  0  0  0  0  0  0  0  0  0
   15.8593   -7.9286    0.0000 C   0  0  0  0  0  0  0  0  0  0  0  0
  2  1  1  0  0  0  0
  3  1  1  0  0  0  0
  4  2  1  0  0  0  0
  5  3  1  0  0  0  0
  6  4  1  0  0  0  0
  6  5  1  0  0  0  0
  5  7  1  0  0  0  0
  6  8  1  0  0  0  0
  7  9  1  0  0  0  0
  9 10  1  0  0  0  0
 10 11  1  0  0  0  0
 11 12  1  0  0  0  0
 12 13  1  0  0  0  0
 15 14  1  0  0  0  0
 16 14  1  0  0  0  0
 17 15  1  0  0  0  0
 18 16  1  0  0  0  0
 19 17  1  0  0  0  0
 19 18  1  0  0  0  0
 14 20  1  0  0  0  0
 15 21  1  0  0  0  0
 13 20  1  0  0  0  0
 21 22  1  0  0  0  0
 22 23  1  0  0  0  0
 23 24  1  0  0  0  0
 24 25  1  0  0  0  0
 25 26  1  0  0  0  0
 26  8  1  0  0  0  0
M  END
>  <Name>
Cy2-18C6-3

>  <LogK>
2.8

$$$$

  ACD/Labs11231717452D

 14 13  0  0  0  0  0  0  0  0  1 V2000
   17.7547   -6.8747    0.0000 N   0  0  0  0  0  0  0  0  0  0  0  0
   16.2944   -7.7236    0.0000 C   0  0  0  0  0  0  0  0  0  0  0  0
   14.8226   -6.8860    0.0000 C   0  0  0  0  0  0  0  0  0  0  0  0
   19.2150   -7.7236    0.0000 C   0  0  0  0  0  0  0  0  0  0  0  0
   19.2150   -9.4104    0.0000 C   0  0  0  0  0  0  0  0  0  0  0  0
   14.8226   -5.1876    0.0000 O   0  0  0  0  0  0  0  0  0  0  0  0
   13.3505   -7.7236    0.0000 O   0  0  0  0  0  0  0  0  0  0  0  0
   17.7547  -10.2709    0.0000 O   0  0  0  0  0  0  0  0  0  0  0  0
   20.6868  -10.2596    0.0000 O   0  0  0  0  0  0  0  0  0  0  0  0
   20.6868   -6.8747    0.0000 C   0  0  0  0  0  0  0  0  0  0  0  0
   22.1589   -7.7236    0.0000 O   0  0  0  0  0  0  0  0  0  0  0  0
   20.6868   -5.1763    0.0000 O   0  0  0  0  0  0  0  0  0  0  0  0
   16.2944   -9.4217    0.0000 C   0  0  0  0  0  0  0  0  0  0  0  0
   14.8226  -10.2709    0.0000 C   0  0  0  0  0  0  0  0  0  0  0  0
  1  2  1  0  0  0  0
  2  3  1  0  0  0  0
  1  4  1  0  0  0  0
  4  5  1  0  0  0  0
  3  6  1  0  0  0  0
  3  7  2  0  0  0  0
  5  8  1  0  0  0  0
  5  9  2  0  0  0  0
  4 10  1  0  0  0  0
 10 11  1  0  0  0  0
 10 12  2  0  0  0  0
  2 13  1  0  0  0  0
 13 14  1  0  0  0  0
M  END
>  <Name>
CYPAM

>  <LogK>
7.93

$$$$

  ACD/Labs11231717432D

 21 20  0  0  0  0  0  0  0  0  1 V2000
   14.3653   -8.2553    0.0000 C   0  0  0  0  0  0  0  0  0  0  0  0
   15.2439   -9.7879    0.0000 C   0  0  0  0  0  0  0  0  0  0  0  0
   14.3556  -11.3264    0.0000 C   0  0  0  0  0  0  0  0  0  0  0  0
   15.2448  -12.8652    0.0000 O   0  0  0  0  0  0  0  0  0  0  0  0
   12.5891  -11.3318    0.0000 O   0  0  0  0  0  0  0  0  0  0  0  0
   12.5987   -8.2607    0.0000 N   0  0  0  0  0  0  0  0  0  0  0  0
   17.0211   -9.7886    0.0000 N   0  0  0  0  0  0  0  0  0  0  0  0
   17.9030   -8.2611    0.0000 C   0  0  0  0  0  0  0  0  0  0  0  0
   17.0138   -6.7223    0.0000 C   0  0  0  0  0  0  0  0  0  0  0  0
   19.6802   -8.2618    0.0000 C   0  0  0  0  0  0  0  0  0  0  0  0
   11.7095   -6.7220    0.0000 C   0  0  0  0  0  0  0  0  0  0  0  0
   12.5914   -5.1945    0.0000 C   0  0  0  0  0  0  0  0  0  0  0  0
    9.9323   -6.7213    0.0000 C   0  0  0  0  0  0  0  0  0  0  0  0
   15.2472   -6.7278    0.0000 O   0  0  0  0  0  0  0  0  0  0  0  0
   17.9020   -5.1839    0.0000 O   0  0  0  0  0  0  0  0  0  0  0  0
   20.5684   -6.7233    0.0000 O   0  0  0  0  0  0  0  0  0  0  0  0
   20.5691   -9.8004    0.0000 O   0  0  0  0  0  0  0  0  0  0  0  0
   14.3687   -5.1951    0.0000 O   0  0  0  0  0  0  0  0  0  0  0  0
   11.7022   -3.6557    0.0000 O   0  0  0  0  0  0  0  0  0  0  0  0
    9.0441   -8.2597    0.0000 O   0  0  0  0  0  0  0  0  0  0  0  0
    9.0434   -5.1827    0.0000 O   0  0  0  0  0  0  0  0  0  0  0  0
  1  2  1  0  0  0  0
  2  3  1  0  0  0  0
  3  4  1  0  0  0  0
  3  5  2  0  0  0  0
  1  6  1  0  0  0  0
  2  7  1  0  0  0  0
  7  8  1  0  0  0  0
  8  9  1  0  0  0  0
  8 10  1  0  0  0  0
  6 11  1  0  0  0  0
 11 12  1  0  0  0  0
 11 13  1  0  0  0  0
  9 14  1  0  0  0  0
  9 15  2  0  0  0  0
 10 16  1  0  0  0  0
 10 17  2  0  0  0  0
 12 18  1  0  0  0  0
 12 19  2  0  0  0  0
 13 20  1  0  0  0  0
 13 21  2  0  0  0  0
M  END
>  <Name>
DAP-N-DMA

>  <LogK>
11.7

$$$$

  ACD/Labs11231717422D

 23 22  0  0  0  0  0  0  0  0  1 V2000
   14.7287  -11.5075    0.0000 C   0  0  0  0  0  0  0  0  0  0  0  0
   16.0685  -12.2811    0.0000 C   0  0  0  0  0  0  0  0  0  0  0  0
   17.4726  -11.6281    0.0000 C   0  0  0  0  0  0  0  0  0  0  0  0
   18.7251  -12.5809    0.0000 O   0  0  0  0  0  0  0  0  0  0  0  0
   17.9607  -10.1678    0.0000 O   0  0  0  0  0  0  0  0  0  0  0  0
   16.0355  -13.8412    0.0000 N   0  0  0  0  0  0  0  0  0  0  0  0
   14.6516   -9.9699    0.0000 N   0  0  0  0  0  0  0  0  0  0  0  0
   14.7354  -14.6491    0.0000 C   0  0  0  0  0  0  0  0  0  0  0  0
   13.3144  -14.1170    0.0000 C   0  0  0  0  0  0  0  0  0  0  0  0
   17.3608  -14.6399    0.0000 C   0  0  0  0  0  0  0  0  0  0  0  0
   17.4052  -16.1753    0.0000 C   0  0  0  0  0  0  0  0  0  0  0  0
   15.9170   -9.1150    0.0000 C   0  0  0  0  0  0  0  0  0  0  0  0
   16.0115   -7.5967    0.0000 C   0  0  0  0  0  0  0  0  0  0  0  0
   13.2932   -9.2881    0.0000 C   0  0  0  0  0  0  0  0  0  0  0  0
   11.8861   -9.8238    0.0000 C   0  0  0  0  0  0  0  0  0  0  0  0
   17.4058   -6.9134    0.0000 O   0  0  0  0  0  0  0  0  0  0  0  0
   14.7562   -6.6883    0.0000 O   0  0  0  0  0  0  0  0  0  0  0  0
   12.1034  -15.1273    0.0000 O   0  0  0  0  0  0  0  0  0  0  0  0
   12.8510  -12.6715    0.0000 O   0  0  0  0  0  0  0  0  0  0  0  0
   16.1254  -17.0433    0.0000 O   0  0  0  0  0  0  0  0  0  0  0  0
   18.7843  -16.8909    0.0000 O   0  0  0  0  0  0  0  0  0  0  0  0
   10.8442   -8.6125    0.0000 O   0  0  0  0  0  0  0  0  0  0  0  0
   11.1184  -11.1474    0.0000 O   0  0  0  0  0  0  0  0  0  0  0  0
  1  2  1  0  0  0  0
  2  3  1  0  0  0  0
  3  4  1  0  0  0  0
  3  5  2  0  0  0  0
  2  6  1  0  0  0  0
  1  7  1  0  0  0  0
  6  8  1  0  0  0  0
  8  9  1  0  0  0  0
  6 10  1  0  0  0  0
 10 11  1  0  0  0  0
  7 12  1  0  0  0  0
 12 13  1  0  0  0  0
  7 14  1  0  0  0  0
 14 15  1  0  0  0  0
 13 16  1  0  0  0  0
 13 17  2  0  0  0  0
  9 18  1  0  0  0  0
  9 19  2  0  0  0  0
 11 20  1  0  0  0  0
 11 21  2  0  0  0  0
 15 22  1  0  0  0  0
 15 23  2  0  0  0  0
M  END
>  <Name>
DAPOTA

>  <LogK>
14.7

$$$$

  ACD/Labs11231717262D

 23 22  0  0  0  0  0  0  0  0  1 V2000
   13.2427   -6.6595    0.0000 C   0  0  0  0  0  0  0  0  0  0  0  0
   15.0005   -6.8873    0.0000 C   0  0  0  0  0  0  0  0  0  0  0  0
   15.9576   -8.3238    0.0000 C   0  0  0  0  0  0  0  0  0  0  0  0
   12.7142   -4.9779    0.0000 C   0  0  0  0  0  0  0  0  0  0  0  0
   15.6057  -10.0686    0.0000 C   0  0  0  0  0  0  0  0  0  0  0  0
   12.3544   -8.1981    0.0000 N   0  0  0  0  0  0  0  0  0  0  0  0
   17.7578   -8.1288    0.0000 N   0  0  0  0  0  0  0  0  0  0  0  0
   18.6545   -9.6652    0.0000 C   0  0  0  0  0  0  0  0  0  0  0  0
   20.4164   -9.7492    0.0000 C   0  0  0  0  0  0  0  0  0  0  0  0
   18.5119   -6.5647    0.0000 C   0  0  0  0  0  0  0  0  0  0  0  0
   17.8108   -4.9704    0.0000 C   0  0  0  0  0  0  0  0  0  0  0  0
   10.5819   -8.1000    0.0000 C   0  0  0  0  0  0  0  0  0  0  0  0
    9.5832   -6.6696    0.0000 C   0  0  0  0  0  0  0  0  0  0  0  0
   13.0629   -9.7888    0.0000 C   0  0  0  0  0  0  0  0  0  0  0  0
   12.2346  -11.3333    0.0000 C   0  0  0  0  0  0  0  0  0  0  0  0
    7.7959   -6.9695    0.0000 O   0  0  0  0  0  0  0  0  0  0  0  0
    9.9952   -4.9501    0.0000 O   0  0  0  0  0  0  0  0  0  0  0  0
   21.2187  -11.3439    0.0000 O   0  0  0  0  0  0  0  0  0  0  0  0
   21.4321   -8.2861    0.0000 O   0  0  0  0  0  0  0  0  0  0  0  0
   19.0648   -3.6529    0.0000 O   0  0  0  0  0  0  0  0  0  0  0  0
   16.1617   -4.3440    0.0000 O   0  0  0  0  0  0  0  0  0  0  0  0
   10.4582  -11.4720    0.0000 O   0  0  0  0  0  0  0  0  0  0  0  0
   13.2009  -12.8359    0.0000 O   0  0  0  0  0  0  0  0  0  0  0  0
  1  2  1  0  0  0  0
  2  3  1  0  0  0  0
  1  4  1  0  0  0  0
  3  5  1  0  0  0  0
  1  6  1  0  0  0  0
  3  7  1  0  0  0  0
  7  8  1  0  0  0  0
  8  9  1  0  0  0  0
  7 10  1  0  0  0  0
 10 11  1  0  0  0  0
  6 12  1  0  0  0  0
 12 13  1  0  0  0  0
  6 14  1  0  0  0  0
 14 15  1  0  0  0  0
 13 16  1  0  0  0  0
 13 17  2  0  0  0  0
  9 18  1  0  0  0  0
  9 19  2  0  0  0  0
 11 20  1  0  0  0  0
 11 21  2  0  0  0  0
 15 22  1  0  0  0  0
 15 23  2  0  0  0  0
M  END
>  <Name>
DAPTA

>  <LogK>
10.7

$$$$

  ACD/Labs11231717552D

 14 13  0  0  0  0  0  0  0  0  1 V2000
   13.8641   -7.3320    0.0000 N   0  0  0  0  0  0  0  0  0  0  0  0
   13.8641   -9.1679    0.0000 C   0  0  0  0  0  0  0  0  0  0  0  0
   15.4662  -10.0922    0.0000 C   0  0  0  0  0  0  0  0  0  0  0  0
   15.4662   -6.4076    0.0000 C   0  0  0  0  0  0  0  0  0  0  0  0
   15.4662   -4.5588    0.0000 C   0  0  0  0  0  0  0  0  0  0  0  0
   17.0687   -9.1679    0.0000 O   0  0  0  0  0  0  0  0  0  0  0  0
   15.4662  -11.9410    0.0000 O   0  0  0  0  0  0  0  0  0  0  0  0
   13.8641   -3.6344    0.0000 O   0  0  0  0  0  0  0  0  0  0  0  0
   17.0687   -3.6344    0.0000 O   0  0  0  0  0  0  0  0  0  0  0  0
   12.2745   -6.4076    0.0000 C   0  0  0  0  0  0  0  0  0  0  0  0
   10.6849   -7.3320    0.0000 C   0  0  0  0  0  0  0  0  0  0  0  0
    9.0827   -6.4076    0.0000 C   0  0  0  0  0  0  0  0  0  0  0  0
    7.4802   -7.3320    0.0000 O   0  0  0  0  0  0  0  0  0  0  0  0
   10.6849   -9.1679    0.0000 O   0  0  0  0  0  0  0  0  0  0  0  0
  1  2  1  0  0  0  0
  2  3  1  0  0  0  0
  1  4  1  0  0  0  0
  4  5  1  0  0  0  0
  3  6  1  0  0  0  0
  3  7  2  0  0  0  0
  5  8  1  0  0  0  0
  5  9  2  0  0  0  0
  1 10  1  0  0  0  0
 10 11  1  0  0  0  0
 11 12  1  0  0  0  0
 12 13  1  0  0  0  0
 11 14  1  0  0  0  0
M  END
>  <Name>
DHPIDA

>  <LogK>
7.84

$$$$

  ACD/Labs11231718252D

 22 22  0  0  0  0  0  0  0  0  1 V2000
   23.1499  -11.6027    0.0000 C   0  0  0  0  0  0  0  0  0  0  0  0
   23.8145  -12.7537    0.0000 C   0  0  0  0  0  0  0  0  0  0  0  0
   21.8323  -11.6063    0.0000 C   0  0  0  0  0  0  0  0  0  0  0  0
   23.1570  -13.9007    0.0000 C   0  0  0  0  0  0  0  0  0  0  0  0
   21.1669  -12.7578    0.0000 C   0  0  0  0  0  0  0  0  0  0  0  0
   21.8315  -13.9089    0.0000 C   0  0  0  0  0  0  0  0  0  0  0  0
   23.8074  -10.4557    0.0000 N   0  0  0  0  0  0  0  0  0  0  0  0
   21.1722  -10.4629    0.0000 N   0  0  0  0  0  0  0  0  0  0  0  0
   25.1374  -10.4552    0.0000 C   0  0  0  0  0  0  0  0  0  0  0  0
   25.8020  -11.6063    0.0000 C   0  0  0  0  0  0  0  0  0  0  0  0
   25.8028   -9.3036    0.0000 C   0  0  0  0  0  0  0  0  0  0  0  0
   19.8422  -10.4634    0.0000 C   0  0  0  0  0  0  0  0  0  0  0  0
   19.1768  -11.6150    0.0000 C   0  0  0  0  0  0  0  0  0  0  0  0
   19.1777   -9.3124    0.0000 C   0  0  0  0  0  0  0  0  0  0  0  0
   25.1365  -12.7578    0.0000 O   0  0  0  0  0  0  0  0  0  0  0  0
   27.1320  -11.6058    0.0000 O   0  0  0  0  0  0  0  0  0  0  0  0
   25.1427   -8.1603    0.0000 O   0  0  0  0  0  0  0  0  0  0  0  0
   27.1326   -9.3033    0.0000 O   0  0  0  0  0  0  0  0  0  0  0  0
   19.8369  -12.7583    0.0000 O   0  0  0  0  0  0  0  0  0  0  0  0
   17.8471  -11.6154    0.0000 O   0  0  0  0  0  0  0  0  0  0  0  0
   19.8431   -8.1608    0.0000 O   0  0  0  0  0  0  0  0  0  0  0  0
   17.8477   -9.3129    0.0000 O   0  0  0  0  0  0  0  0  0  0  0  0
  2  1  1  0  0  0  0
  3  1  1  0  0  0  0
  4  2  1  0  0  0  0
  5  3  1  0  0  0  0
  6  4  1  0  0  0  0
  6  5  1  0  0  0  0
  1  7  1  0  0  0  0
  3  8  1  0  0  0  0
  7  9  1  0  0  0  0
  9 10  1  0  0  0  0
  9 11  1  0  0  0  0
  8 12  1  0  0  0  0
 12 13  1  0  0  0  0
 12 14  1  0  0  0  0
 10 15  1  0  0  0  0
 10 16  2  0  0  0  0
 11 17  1  0  0  0  0
 11 18  2  0  0  0  0
 13 19  1  0  0  0  0
 13 20  2  0  0  0  0
 14 21  1  0  0  0  0
 14 22  2  0  0  0  0
M  END
>  <Name>
DICYHEX-DIMAL

>  <LogK>
14.2

$$$$

  ACD/Labs11231718282D

 24 24  0  0  0  0  0  0  0  0  1 V2000
   18.6999  -13.5532    0.0000 C   0  0  0  0  0  0  0  0  0  0  0  0
   19.3643  -14.7039    0.0000 C   0  0  0  0  0  0  0  0  0  0  0  0
   17.3863  -13.5449    0.0000 C   0  0  0  0  0  0  0  0  0  0  0  0
   18.7149  -15.8459    0.0000 C   0  0  0  0  0  0  0  0  0  0  0  0
   16.7211  -14.6957    0.0000 C   0  0  0  0  0  0  0  0  0  0  0  0
   17.3854  -15.8464    0.0000 C   0  0  0  0  0  0  0  0  0  0  0  0
   19.3652  -12.4024    0.0000 N   0  0  0  0  0  0  0  0  0  0  0  0
   16.7265  -12.4021    0.0000 N   0  0  0  0  0  0  0  0  0  0  0  0
   20.6898  -12.3943    0.0000 C   0  0  0  0  0  0  0  0  0  0  0  0
   21.3594  -11.2511    0.0000 C   0  0  0  0  0  0  0  0  0  0  0  0
   15.3973  -12.4028    0.0000 C   0  0  0  0  0  0  0  0  0  0  0  0
   14.7330  -11.2521    0.0000 C   0  0  0  0  0  0  0  0  0  0  0  0
   20.6952  -10.1007    0.0000 O   0  0  0  0  0  0  0  0  0  0  0  0
   22.6840  -11.2430    0.0000 O   0  0  0  0  0  0  0  0  0  0  0  0
   15.3980  -10.1010    0.0000 O   0  0  0  0  0  0  0  0  0  0  0  0
   13.4038  -11.2524    0.0000 O   0  0  0  0  0  0  0  0  0  0  0  0
   14.7323  -13.5534    0.0000 C   0  0  0  0  0  0  0  0  0  0  0  0
   13.4031  -13.5541    0.0000 C   0  0  0  0  0  0  0  0  0  0  0  0
   21.3539  -13.5447    0.0000 C   0  0  0  0  0  0  0  0  0  0  0  0
   22.6833  -13.5443    0.0000 C   0  0  0  0  0  0  0  0  0  0  0  0
   12.7387  -12.4035    0.0000 O   0  0  0  0  0  0  0  0  0  0  0  0
   12.7381  -14.7048    0.0000 O   0  0  0  0  0  0  0  0  0  0  0  0
   23.3481  -12.3933    0.0000 O   0  0  0  0  0  0  0  0  0  0  0  0
   23.3477  -14.6949    0.0000 O   0  0  0  0  0  0  0  0  0  0  0  0
  2  1  1  0  0  0  0
  3  1  1  0  0  0  0
  4  2  1  0  0  0  0
  5  3  1  0  0  0  0
  6  4  1  0  0  0  0
  6  5  1  0  0  0  0
  1  7  1  0  0  0  0
  3  8  1  0  0  0  0
  7  9  1  0  0  0  0
  9 10  1  0  0  0  0
  8 11  1  0  0  0  0
 11 12  1  0  0  0  0
 10 13  1  0  0  0  0
 10 14  2  0  0  0  0
 12 15  1  0  0  0  0
 12 16  2  0  0  0  0
 11 17  1  0  0  0  0
 17 18  1  0  0  0  0
  9 19  1  0  0  0  0
 19 20  1  0  0  0  0
 18 21  1  0  0  0  0
 18 22  2  0  0  0  0
 20 23  1  0  0  0  0
 20 24  2  0  0  0  0
M  END
>  <Name>
DICYHEX-DISUC

>  <LogK>
12.9

$$$$

  ACD/Labs11231717172D

 22 21  0  0  0  0  0  0  0  0  1 V2000
   14.4064  -11.0223    0.0000 C   0  0  0  0  0  0  0  0  0  0  0  0
   15.6832  -11.5942    0.0000 C   0  0  0  0  0  0  0  0  0  0  0  0
   13.8110  -12.2846    0.0000 C   0  0  0  0  0  0  0  0  0  0  0  0
   14.9581   -9.7404    0.0000 C   0  0  0  0  0  0  0  0  0  0  0  0
   13.1392  -10.2906    0.0000 N   0  0  0  0  0  0  0  0  0  0  0  0
   16.9052  -10.9344    0.0000 N   0  0  0  0  0  0  0  0  0  0  0  0
   18.0566  -11.6669    0.0000 C   0  0  0  0  0  0  0  0  0  0  0  0
   19.3551  -11.3276    0.0000 C   0  0  0  0  0  0  0  0  0  0  0  0
   16.9830   -9.5933    0.0000 C   0  0  0  0  0  0  0  0  0  0  0  0
   17.8641   -8.6103    0.0000 C   0  0  0  0  0  0  0  0  0  0  0  0
   13.0599   -8.9398    0.0000 C   0  0  0  0  0  0  0  0  0  0  0  0
   12.1389   -7.9871    0.0000 C   0  0  0  0  0  0  0  0  0  0  0  0
   11.9555  -10.9601    0.0000 C   0  0  0  0  0  0  0  0  0  0  0  0
   10.6658  -10.6129    0.0000 C   0  0  0  0  0  0  0  0  0  0  0  0
   12.7670   -6.7032    0.0000 O   0  0  0  0  0  0  0  0  0  0  0  0
   10.7905   -7.7560    0.0000 O   0  0  0  0  0  0  0  0  0  0  0  0
    9.8493  -11.7840    0.0000 O   0  0  0  0  0  0  0  0  0  0  0  0
    9.8139   -9.5477    0.0000 O   0  0  0  0  0  0  0  0  0  0  0  0
   20.1568  -12.5097    0.0000 O   0  0  0  0  0  0  0  0  0  0  0  0
   20.1832  -10.2417    0.0000 O   0  0  0  0  0  0  0  0  0  0  0  0
   17.2625   -7.3133    0.0000 O   0  0  0  0  0  0  0  0  0  0  0  0
   19.2208   -8.4662    0.0000 O   0  0  0  0  0  0  0  0  0  0  0  0
  1  2  1  0  0  0  0
  1  3  1  0  0  0  0
  1  4  1  0  0  0  0
  1  5  1  0  0  0  0
  2  6  1  0  0  0  0
  6  7  1  0  0  0  0
  7  8  1  0  0  0  0
  6  9  1  0  0  0  0
  9 10  1  0  0  0  0
  5 11  1  0  0  0  0
 11 12  1  0  0  0  0
  5 13  1  0  0  0  0
 13 14  1  0  0  0  0
 12 15  1  0  0  0  0
 12 16  2  0  0  0  0
 14 17  1  0  0  0  0
 14 18  2  0  0  0  0
  8 19  1  0  0  0  0
  8 20  2  0  0  0  0
 10 21  1  0  0  0  0
 10 22  2  0  0  0  0
M  END
>  <Name>
DMEDNTA

>  <LogK>
16.05

$$$$

  ACD/Labs11181715053D

 27 26  0  0  0  0  0  0  0  0  1 V2000
   21.3521  -17.5633    0.0000 N   0  0  0  0  0  0  0  0  0  0  0  0
   19.5323  -17.5633    0.0000 C   0  0  0  0  0  0  0  0  0  0  0  0
   18.4304  -18.9707    0.0000 C   0  0  0  0  0  0  0  0  0  0  0  0
   22.3311  -19.0922    0.0000 C   0  0  0  0  0  0  0  0  0  0  0  0
   24.1314  -19.1133    0.0000 C   0  0  0  0  0  0  0  0  0  0  0  0
   16.5818  -18.8232    0.0000 N   0  0  0  0  0  0  0  0  0  0  0  0
   25.2219  -17.6514    0.0000 N   0  0  0  0  0  0  0  0  0  0  0  0
   22.3563  -16.0299    0.0000 C   0  0  0  0  0  0  0  0  0  0  0  0
   21.3265  -14.4848    0.0000 C   0  0  0  0  0  0  0  0  0  0  0  0
   27.0198  -17.9395    0.0000 C   0  0  0  0  0  0  0  0  0  0  0  0
   28.3277  -16.7404    0.0000 C   0  0  0  0  0  0  0  0  0  0  0  0
   24.7892  -15.9616    0.0000 C   0  0  0  0  0  0  0  0  0  0  0  0
   25.3166  -14.3173    0.0000 C   0  0  0  0  0  0  0  0  0  0  0  0
   15.6163  -20.3137    0.0000 C   0  0  0  0  0  0  0  0  0  0  0  0
   13.9111  -20.7287    0.0000 C   0  0  0  0  0  0  0  0  0  0  0  0
   15.8583  -17.1858    0.0000 C   0  0  0  0  0  0  0  0  0  0  0  0
   14.1874  -16.6252    0.0000 C   0  0  0  0  0  0  0  0  0  0  0  0
   19.4835  -14.7223    0.0000 O   0  0  0  0  0  0  0  0  0  0  0  0
   21.5986  -12.7026    0.0000 O   0  0  0  0  0  0  0  0  0  0  0  0
   29.9663  -17.6875    0.0000 O   0  0  0  0  0  0  0  0  0  0  0  0
   28.8489  -15.0443    0.0000 O   0  0  0  0  0  0  0  0  0  0  0  0
   24.1381  -12.8987    0.0000 O   0  0  0  0  0  0  0  0  0  0  0  0
   26.9030  -13.4104    0.0000 O   0  0  0  0  0  0  0  0  0  0  0  0
   13.7160  -22.5983    0.0000 O   0  0  0  0  0  0  0  0  0  0  0  0
   12.2670  -19.9988    0.0000 O   0  0  0  0  0  0  0  0  0  0  0  0
   14.0285  -14.7540    0.0000 O   0  0  0  0  0  0  0  0  0  0  0  0
   12.5663  -17.3676    0.0000 O   0  0  0  0  0  0  0  0  0  0  0  0
  1  2  1  0  0  0  0
  2  3  1  0  0  0  0
  1  4  1  0  0  0  0
  4  5  1  0  0  0  0
  3  6  1  0  0  0  0
  5  7  1  0  0  0  0
  1  8  1  0  0  0  0
  8  9  1  0  0  0  0
  7 10  1  0  0  0  0
 10 11  1  0  0  0  0
  7 12  1  0  0  0  0
 12 13  1  0  0  0  0
  6 14  1  0  0  0  0
 14 15  1  0  0  0  0
  6 16  1  0  0  0  0
 16 17  1  0  0  0  0
  9 18  1  0  0  0  0
  9 19  2  0  0  0  0
 11 20  1  0  0  0  0
 11 21  2  0  0  0  0
 13 22  1  0  0  0  0
 13 23  2  0  0  0  0
 15 24  1  0  0  0  0
 15 25  2  0  0  0  0
 17 26  1  0  0  0  0
 17 27  2  0  0  0  0
M  END
>  <Name>
DTPA

>  <LogK>
20.3

$$$$

  ACD/Labs11231718082D

 25 24  0  0  0  0  0  0  0  0  1 V2000
   20.6443  -11.1605    0.0000 C   0  0  0  0  0  0  0  0  0  0  0  0
   22.2970  -12.1139    0.0000 C   0  0  0  0  0  0  0  0  0  0  0  0
   15.7122  -12.1139    0.0000 C   0  0  0  0  0  0  0  0  0  0  0  0
   17.3648  -11.1605    0.0000 C   0  0  0  0  0  0  0  0  0  0  0  0
   19.0046  -12.1139    0.0000 N   0  0  0  0  0  0  0  0  0  0  0  0
   14.0595  -11.1605    0.0000 N   0  0  0  0  0  0  0  0  0  0  0  0
   23.9496  -11.1605    0.0000 N   0  0  0  0  0  0  0  0  0  0  0  0
   23.9496   -9.2665    0.0000 C   0  0  0  0  0  0  0  0  0  0  0  0
   25.6023   -8.3131    0.0000 C   0  0  0  0  0  0  0  0  0  0  0  0
   25.4115  -12.3805    0.0000 C   0  0  0  0  0  0  0  0  0  0  0  0
   25.0809  -14.2621    0.0000 C   0  0  0  0  0  0  0  0  0  0  0  0
   14.0595   -9.2665    0.0000 C   0  0  0  0  0  0  0  0  0  0  0  0
   12.4069   -8.3131    0.0000 C   0  0  0  0  0  0  0  0  0  0  0  0
   12.4069  -12.1139    0.0000 C   0  0  0  0  0  0  0  0  0  0  0  0
   12.4069  -14.0208    0.0000 C   0  0  0  0  0  0  0  0  0  0  0  0
   10.7548   -9.2665    0.0000 O   0  0  0  0  0  0  0  0  0  0  0  0
   12.4069   -6.4063    0.0000 O   0  0  0  0  0  0  0  0  0  0  0  0
   14.0595  -14.9742    0.0000 O   0  0  0  0  0  0  0  0  0  0  0  0
   10.7548  -14.9742    0.0000 O   0  0  0  0  0  0  0  0  0  0  0  0
   27.2544   -9.2665    0.0000 O   0  0  0  0  0  0  0  0  0  0  0  0
   25.6023   -6.4063    0.0000 O   0  0  0  0  0  0  0  0  0  0  0  0
   23.3009  -14.9103    0.0000 O   0  0  0  0  0  0  0  0  0  0  0  0
   26.5557  -15.4827    0.0000 O   0  0  0  0  0  0  0  0  0  0  0  0
   19.0046  -14.0208    0.0000 C   0  0  0  0  0  0  0  0  0  0  0  0
   20.6443  -14.9742    0.0000 C   0  0  0  0  0  0  0  0  0  0  0  0
  1  2  1  0  0  0  0
  3  4  1  0  0  0  0
  4  5  1  0  0  0  0
  1  5  1  0  0  0  0
  3  6  1  0  0  0  0
  2  7  1  0  0  0  0
  7  8  1  0  0  0  0
  8  9  1  0  0  0  0
  7 10  1  0  0  0  0
 10 11  1  0  0  0  0
  6 12  1  0  0  0  0
 12 13  1  0  0  0  0
  6 14  1  0  0  0  0
 14 15  1  0  0  0  0
 13 16  1  0  0  0  0
 13 17  2  0  0  0  0
 15 18  1  0  0  0  0
 15 19  2  0  0  0  0
  9 20  1  0  0  0  0
  9 21  2  0  0  0  0
 11 22  1  0  0  0  0
 11 23  2  0  0  0  0
  5 24  1  0  0  0  0
 24 25  1  0  0  0  0
M  END
>  <Name>
E-IENTA

>  <LogK>
16.7

$$$$

  ACD/Labs11231718162D

  9  8  0  0  0  0  0  0  0  0  1 V2000
   15.1412  -10.5755    0.0000 C   0  0  0  0  0  0  0  0  0  0  0  0
   17.5304  -11.9460    0.0000 C   0  0  0  0  0  0  0  0  0  0  0  0
   19.9196  -10.5569    0.0000 C   0  0  0  0  0  0  0  0  0  0  0  0
   17.5304  -14.7240    0.0000 C   0  0  0  0  0  0  0  0  0  0  0  0
   19.9196  -16.1130    0.0000 C   0  0  0  0  0  0  0  0  0  0  0  0
   19.9196   -7.7789    0.0000 O   0  0  0  0  0  0  0  0  0  0  0  0
   22.3273  -11.9460    0.0000 O   0  0  0  0  0  0  0  0  0  0  0  0
   15.1412   -7.7975    0.0000 O   0  0  0  0  0  0  0  0  0  0  0  0
   12.7334  -11.9460    0.0000 O   0  0  0  0  0  0  0  0  0  0  0  0
  1  2  1  0  0  0  0
  2  3  1  0  0  0  0
  2  4  1  0  0  0  0
  4  5  1  0  0  0  0
  3  6  2  0  0  0  0
  3  7  1  0  0  0  0
  1  8  2  0  0  0  0
  1  9  1  0  0  0  0
M  END
>  <Name>
E-MALON

>  <LogK>
3.69

$$$$

  ACD/Labs11231716502D

 28 27  0  0  0  0  0  0  0  0  1 V2000
   14.3436  -11.1288    0.0000 C   0  0  0  0  0  0  0  0  0  0  0  0
   15.7657  -11.1286    0.0000 C   0  0  0  0  0  0  0  0  0  0  0  0
   13.6160   -9.8876    0.0000 N   0  0  0  0  0  0  0  0  0  0  0  0
   16.4932  -12.3699    0.0000 N   0  0  0  0  0  0  0  0  0  0  0  0
   15.7715  -13.6200    0.0000 C   0  0  0  0  0  0  0  0  0  0  0  0
   14.3274  -13.6197    0.0000 C   0  0  0  0  0  0  0  0  0  0  0  0
   14.3378   -8.6375    0.0000 C   0  0  0  0  0  0  0  0  0  0  0  0
   15.7818   -8.6378    0.0000 C   0  0  0  0  0  0  0  0  0  0  0  0
   16.4874   -9.8785    0.0000 O   0  0  0  0  0  0  0  0  0  0  0  0
   16.5036   -7.3877    0.0000 O   0  0  0  0  0  0  0  0  0  0  0  0
   13.6219  -12.3789    0.0000 O   0  0  0  0  0  0  0  0  0  0  0  0
   13.6057  -14.8698    0.0000 O   0  0  0  0  0  0  0  0  0  0  0  0
   12.1768   -9.8778    0.0000 C   0  0  0  0  0  0  0  0  0  0  0  0
   11.4492   -8.6365    0.0000 C   0  0  0  0  0  0  0  0  0  0  0  0
   17.9325  -12.3797    0.0000 C   0  0  0  0  0  0  0  0  0  0  0  0
   18.6601  -13.6210    0.0000 C   0  0  0  0  0  0  0  0  0  0  0  0
   12.1709   -7.3864    0.0000 O   0  0  0  0  0  0  0  0  0  0  0  0
   17.9384  -14.8711    0.0000 O   0  0  0  0  0  0  0  0  0  0  0  0
   10.0099   -8.6268    0.0000 N   0  0  0  0  0  0  0  0  0  0  0  0
   20.0994  -13.6307    0.0000 N   0  0  0  0  0  0  0  0  0  0  0  0
    9.2823   -7.3855    0.0000 C   0  0  0  0  0  0  0  0  0  0  0  0
    7.8430   -7.3757    0.0000 C   0  0  0  0  0  0  0  0  0  0  0  0
   20.8270  -14.8720    0.0000 C   0  0  0  0  0  0  0  0  0  0  0  0
   22.2662  -14.8817    0.0000 C   0  0  0  0  0  0  0  0  0  0  0  0
    7.1213   -8.6258    0.0000 O   0  0  0  0  0  0  0  0  0  0  0  0
    7.1149   -6.1341    0.0000 O   0  0  0  0  0  0  0  0  0  0  0  0
   22.9880  -13.6317    0.0000 O   0  0  0  0  0  0  0  0  0  0  0  0
   22.9943  -16.1233    0.0000 O   0  0  0  0  0  0  0  0  0  0  0  0
  1  2  1  0  0  0  0
  1  3  1  0  0  0  0
  2  4  1  0  0  0  0
  4  5  1  0  0  0  0
  5  6  1  0  0  0  0
  3  7  1  0  0  0  0
  7  8  1  0  0  0  0
  8  9  1  0  0  0  0
  8 10  2  0  0  0  0
  6 11  1  0  0  0  0
  6 12  2  0  0  0  0
  3 13  1  0  0  0  0
 13 14  1  0  0  0  0
  4 15  1  0  0  0  0
 15 16  1  0  0  0  0
 14 17  2  0  0  0  0
 16 18  2  0  0  0  0
 14 19  1  0  0  0  0
 16 20  1  0  0  0  0
 19 21  1  0  0  0  0
 21 22  1  0  0  0  0
 20 23  1  0  0  0  0
 23 24  1  0  0  0  0
 22 25  1  0  0  0  0
 22 26  2  0  0  0  0
 24 27  2  0  0  0  0
 24 28  1  0  0  0  0
M  END
>  <Name>
EDDAG-DA

>  <LogK>
10.7

$$$$

  ACD/Labs11231718322D

 22 21  0  0  0  0  0  0  0  0  1 V2000
   10.4144  -16.8158    0.0000 C   0  0  0  0  0  0  0  0  0  0  0  0
   12.5557  -16.8158    0.0000 C   0  0  0  0  0  0  0  0  0  0  0  0
    9.3442  -14.9745    0.0000 N   0  0  0  0  0  0  0  0  0  0  0  0
   13.6116  -18.6713    0.0000 N   0  0  0  0  0  0  0  0  0  0  0  0
    7.2029  -14.9745    0.0000 C   0  0  0  0  0  0  0  0  0  0  0  0
    6.1322  -16.8158    0.0000 C   0  0  0  0  0  0  0  0  0  0  0  0
   15.7530  -18.6713    0.0000 C   0  0  0  0  0  0  0  0  0  0  0  0
   16.8231  -20.5268    0.0000 C   0  0  0  0  0  0  0  0  0  0  0  0
    3.9914  -16.8158    0.0000 O   0  0  0  0  0  0  0  0  0  0  0  0
    7.2029  -18.6713    0.0000 O   0  0  0  0  0  0  0  0  0  0  0  0
   15.7530  -22.3829    0.0000 O   0  0  0  0  0  0  0  0  0  0  0  0
   18.9645  -20.5268    0.0000 O   0  0  0  0  0  0  0  0  0  0  0  0
   16.8231  -16.8158    0.0000 C   0  0  0  0  0  0  0  0  0  0  0  0
   18.9645  -16.8158    0.0000 C   0  0  0  0  0  0  0  0  0  0  0  0
   20.0351  -14.9745    0.0000 C   0  0  0  0  0  0  0  0  0  0  0  0
    6.1322  -13.1332    0.0000 C   0  0  0  0  0  0  0  0  0  0  0  0
    7.2029  -11.2777    0.0000 C   0  0  0  0  0  0  0  0  0  0  0  0
    6.1322   -9.4222    0.0000 C   0  0  0  0  0  0  0  0  0  0  0  0
   18.9645  -13.1332    0.0000 O   0  0  0  0  0  0  0  0  0  0  0  0
   22.1759  -14.9745    0.0000 O   0  0  0  0  0  0  0  0  0  0  0  0
    3.9914   -9.4222    0.0000 O   0  0  0  0  0  0  0  0  0  0  0  0
    7.2029   -7.5661    0.0000 O   0  0  0  0  0  0  0  0  0  0  0  0
  1  2  1  0  0  0  0
  1  3  1  0  0  0  0
  2  4  1  0  0  0  0
  3  5  1  0  0  0  0
  5  6  1  0  0  0  0
  4  7  1  0  0  0  0
  7  8  1  0  0  0  0
  6  9  1  0  0  0  0
  6 10  2  0  0  0  0
  8 11  1  0  0  0  0
  8 12  2  0  0  0  0
  7 13  1  0  0  0  0
 13 14  1  0  0  0  0
 14 15  1  0  0  0  0
  5 16  1  0  0  0  0
 16 17  1  0  0  0  0
 17 18  1  0  0  0  0
 15 19  1  0  0  0  0
 15 20  2  0  0  0  0
 18 21  1  0  0  0  0
 18 22  2  0  0  0  0
M  END
>  <Name>
EDDG

>  <LogK>
7.43

$$$$

  ACD/Labs11241712292D

 18 17  0  0  0  0  0  0  0  0  1 V2000
   18.6844  -11.9690    0.0000 C   0  0  0  0  0  0  0  0  0  0  0  0
   20.3184  -11.0256    0.0000 C   0  0  0  0  0  0  0  0  0  0  0  0
   17.0504  -11.0256    0.0000 N   0  0  0  0  0  0  0  0  0  0  0  0
   21.9524  -11.9690    0.0000 N   0  0  0  0  0  0  0  0  0  0  0  0
   23.5863  -11.0256    0.0000 C   0  0  0  0  0  0  0  0  0  0  0  0
   25.2203  -11.9690    0.0000 C   0  0  0  0  0  0  0  0  0  0  0  0
   23.5863   -9.1388    0.0000 C   0  0  0  0  0  0  0  0  0  0  0  0
   15.4164  -11.9690    0.0000 C   0  0  0  0  0  0  0  0  0  0  0  0
   15.4164  -13.8557    0.0000 C   0  0  0  0  0  0  0  0  0  0  0  0
   13.7824  -11.0256    0.0000 C   0  0  0  0  0  0  0  0  0  0  0  0
   21.9524   -8.1955    0.0000 O   0  0  0  0  0  0  0  0  0  0  0  0
   25.2203   -8.1955    0.0000 O   0  0  0  0  0  0  0  0  0  0  0  0
   26.8543  -11.0256    0.0000 O   0  0  0  0  0  0  0  0  0  0  0  0
   25.2203  -13.8557    0.0000 O   0  0  0  0  0  0  0  0  0  0  0  0
   13.7824   -9.1388    0.0000 O   0  0  0  0  0  0  0  0  0  0  0  0
   12.1484  -11.9690    0.0000 O   0  0  0  0  0  0  0  0  0  0  0  0
   13.7824  -14.7991    0.0000 O   0  0  0  0  0  0  0  0  0  0  0  0
   17.0504  -14.7991    0.0000 O   0  0  0  0  0  0  0  0  0  0  0  0
  1  2  1  0  0  0  0
  1  3  1  0  0  0  0
  2  4  1  0  0  0  0
  4  5  1  0  0  0  0
  5  6  1  0  0  0  0
  5  7  1  0  0  0  0
  3  8  1  0  0  0  0
  8  9  1  0  0  0  0
  8 10  1  0  0  0  0
  7 11  1  0  0  0  0
  7 12  2  0  0  0  0
  6 13  1  0  0  0  0
  6 14  2  0  0  0  0
 10 15  1  0  0  0  0
 10 16  2  0  0  0  0
  9 17  1  0  0  0  0
  9 18  2  0  0  0  0
M  END
>  <Name>
EDDM

>  <LogK>
11.6

$$$$

  ACD/Labs11231718342D

 20 19  0  0  0  0  0  0  0  0  1 V2000
   18.6791  -11.6682    0.0000 C   0  0  0  0  0  0  0  0  0  0  0  0
   20.8837  -10.3954    0.0000 C   0  0  0  0  0  0  0  0  0  0  0  0
   23.0872  -11.6489    0.0000 N   0  0  0  0  0  0  0  0  0  0  0  0
   16.4585  -10.3851    0.0000 N   0  0  0  0  0  0  0  0  0  0  0  0
   25.3074  -10.3670    0.0000 C   0  0  0  0  0  0  0  0  0  0  0  0
   25.3235   -7.8320    0.0000 C   0  0  0  0  0  0  0  0  0  0  0  0
   14.2383  -11.6669    0.0000 C   0  0  0  0  0  0  0  0  0  0  0  0
   12.0177  -10.3838    0.0000 C   0  0  0  0  0  0  0  0  0  0  0  0
   12.0168   -7.8191    0.0000 O   0  0  0  0  0  0  0  0  0  0  0  0
    9.7980  -11.6653    0.0000 O   0  0  0  0  0  0  0  0  0  0  0  0
   27.5432   -6.5505    0.0000 O   0  0  0  0  0  0  0  0  0  0  0  0
   23.1029   -6.5489    0.0000 O   0  0  0  0  0  0  0  0  0  0  0  0
   27.5280  -11.6502    0.0000 C   0  0  0  0  0  0  0  0  0  0  0  0
   27.5289  -14.2148    0.0000 C   0  0  0  0  0  0  0  0  0  0  0  0
   14.2392  -14.2316    0.0000 C   0  0  0  0  0  0  0  0  0  0  0  0
   12.0195  -15.5131    0.0000 C   0  0  0  0  0  0  0  0  0  0  0  0
   25.3087  -15.4966    0.0000 O   0  0  0  0  0  0  0  0  0  0  0  0
   29.7495  -15.4979    0.0000 O   0  0  0  0  0  0  0  0  0  0  0  0
    9.7989  -14.2300    0.0000 O   0  0  0  0  0  0  0  0  0  0  0  0
   12.0033  -18.0481    0.0000 O   0  0  0  0  0  0  0  0  0  0  0  0
  1  2  1  0  0  0  0
  2  3  1  0  0  0  0
  1  4  1  0  0  0  0
  3  5  1  0  0  0  0
  5  6  1  0  0  0  0
  4  7  1  0  0  0  0
  7  8  1  0  0  0  0
  8  9  2  0  0  0  0
  8 10  1  0  0  0  0
  6 11  1  0  0  0  0
  6 12  2  0  0  0  0
  5 13  1  0  0  0  0
 13 14  1  0  0  0  0
  7 15  1  0  0  0  0
 15 16  1  0  0  0  0
 14 17  1  0  0  0  0
 14 18  2  0  0  0  0
 16 19  1  0  0  0  0
 16 20  2  0  0  0  0
M  END
>  <Name>
EDDS

>  <LogK>
12.7

$$$$

  ACD/Labs11231717572D

 20 19  0  0  0  0  0  0  0  0  1 V2000
   13.6175  -12.3241    0.0000 C   0  0  0  0  0  0  0  0  0  0  0  0
   15.3701  -11.3114    0.0000 C   0  0  0  0  0  0  0  0  0  0  0  0
   17.1508  -12.3241    0.0000 N   0  0  0  0  0  0  0  0  0  0  0  0
   11.8368  -11.3114    0.0000 N   0  0  0  0  0  0  0  0  0  0  0  0
   17.1508  -14.3788    0.0000 C   0  0  0  0  0  0  0  0  0  0  0  0
   18.9311  -15.4059    0.0000 C   0  0  0  0  0  0  0  0  0  0  0  0
   18.9311  -11.3114    0.0000 C   0  0  0  0  0  0  0  0  0  0  0  0
   18.9311   -9.2567    0.0000 C   0  0  0  0  0  0  0  0  0  0  0  0
   11.8368   -9.2567    0.0000 C   0  0  0  0  0  0  0  0  0  0  0  0
   10.0565   -8.2296    0.0000 C   0  0  0  0  0  0  0  0  0  0  0  0
   10.0565  -12.3241    0.0000 C   0  0  0  0  0  0  0  0  0  0  0  0
   10.0565  -14.3788    0.0000 C   0  0  0  0  0  0  0  0  0  0  0  0
    8.2762   -9.2567    0.0000 O   0  0  0  0  0  0  0  0  0  0  0  0
   10.0565   -6.1753    0.0000 O   0  0  0  0  0  0  0  0  0  0  0  0
   11.8368  -15.4059    0.0000 O   0  0  0  0  0  0  0  0  0  0  0  0
    8.2762  -15.4059    0.0000 O   0  0  0  0  0  0  0  0  0  0  0  0
   20.7114  -14.3788    0.0000 O   0  0  0  0  0  0  0  0  0  0  0  0
   18.9311  -17.4602    0.0000 O   0  0  0  0  0  0  0  0  0  0  0  0
   17.1508   -8.2296    0.0000 O   0  0  0  0  0  0  0  0  0  0  0  0
   20.7114   -8.2296    0.0000 O   0  0  0  0  0  0  0  0  0  0  0  0
  1  2  1  0  0  0  0
  2  3  1  0  0  0  0
  1  4  1  0  0  0  0
  3  5  1  0  0  0  0
  5  6  1  0  0  0  0
  3  7  1  0  0  0  0
  7  8  1  0  0  0  0
  4  9  1  0  0  0  0
  9 10  1  0  0  0  0
  4 11  1  0  0  0  0
 11 12  1  0  0  0  0
 10 13  2  0  0  0  0
 10 14  1  0  0  0  0
 12 15  1  0  0  0  0
 12 16  2  0  0  0  0
  6 17  1  0  0  0  0
  6 18  2  0  0  0  0
  8 19  1  0  0  0  0
  8 20  2  0  0  0  0
M  END
>  <Name>
EDTA

>  <LogK>
15.9

$$$$

  ACD/Labs11231717482D

 15 14  0  0  0  0  0  0  0  0  1 V2000
   16.1400   -8.7331    0.0000 N   0  0  0  0  0  0  0  0  0  0  0  0
   16.1400  -10.8310    0.0000 C   0  0  0  0  0  0  0  0  0  0  0  0
   17.9706  -11.8872    0.0000 C   0  0  0  0  0  0  0  0  0  0  0  0
   17.9706   -7.6769    0.0000 C   0  0  0  0  0  0  0  0  0  0  0  0
   17.9706   -5.5645    0.0000 C   0  0  0  0  0  0  0  0  0  0  0  0
   19.8013  -10.8310    0.0000 O   0  0  0  0  0  0  0  0  0  0  0  0
   17.9706  -13.9993    0.0000 O   0  0  0  0  0  0  0  0  0  0  0  0
   16.1400   -4.5086    0.0000 O   0  0  0  0  0  0  0  0  0  0  0  0
   19.8013   -4.5086    0.0000 O   0  0  0  0  0  0  0  0  0  0  0  0
   14.3378   -7.6769    0.0000 C   0  0  0  0  0  0  0  0  0  0  0  0
   12.5072   -8.7331    0.0000 C   0  0  0  0  0  0  0  0  0  0  0  0
   12.5072  -10.8310    0.0000 O   0  0  0  0  0  0  0  0  0  0  0  0
   10.6766   -7.6769    0.0000 O   0  0  0  0  0  0  0  0  0  0  0  0
   14.3378   -5.5645    0.0000 C   0  0  0  0  0  0  0  0  0  0  0  0
   12.5072   -4.5086    0.0000 C   0  0  0  0  0  0  0  0  0  0  0  0
  1  2  1  0  0  0  0
  2  3  1  0  0  0  0
  1  4  1  0  0  0  0
  4  5  1  0  0  0  0
  3  6  1  0  0  0  0
  3  7  2  0  0  0  0
  5  8  1  0  0  0  0
  5  9  2  0  0  0  0
  1 10  1  0  0  0  0
 10 11  1  0  0  0  0
 11 12  1  0  0  0  0
 11 13  2  0  0  0  0
 10 14  1  0  0  0  0
 14 15  1  0  0  0  0
M  END
>  <Name>
ENTA

>  <LogK>
10.5

$$$$

  ACD/Labs11231716152D

  3  2  0  0  0  0  0  0  0  0  1 V2000
   19.7428  -12.5735    0.0000 C   0  0  0  0  0  0  0  0  0  0  0  0
   19.7428  -10.4800    0.0000 O   0  0  0  0  0  0  0  0  0  0  0  0
   17.9298  -13.6203    0.0000 O   0  0  0  0  0  0  0  0  0  0  0  0
  1  2  1  0  0  0  0
  1  3  2  0  0  0  0
M  END
>  <Name>
FORMIC

>  <LogK>
1.85

$$$$

  ACD/Labs11231716162D

  8  7  0  0  0  0  0  0  0  0  1 V2000
   12.8802   -9.1017    0.0000 C   0  0  0  0  0  0  0  0  0  0  0  0
   15.1620   -9.1017    0.0000 C   0  0  0  0  0  0  0  0  0  0  0  0
   16.3028  -11.0777    0.0000 C   0  0  0  0  0  0  0  0  0  0  0  0
   11.7394   -7.1256    0.0000 C   0  0  0  0  0  0  0  0  0  0  0  0
   18.5845  -11.0777    0.0000 O   0  0  0  0  0  0  0  0  0  0  0  0
   15.1620  -13.0538    0.0000 O   0  0  0  0  0  0  0  0  0  0  0  0
   12.8802   -5.1496    0.0000 O   0  0  0  0  0  0  0  0  0  0  0  0
    9.4576   -7.1256    0.0000 O   0  0  0  0  0  0  0  0  0  0  0  0
  1  2  2  0  0  0  0
  2  3  1  0  0  0  0
  1  4  1  0  0  0  0
  3  5  1  0  0  0  0
  3  6  2  0  0  0  0
  4  7  1  0  0  0  0
  4  8  2  0  0  0  0
M  END
>  <Name>
FUMARIC

>  <LogK>
3.93

$$$$

  ACD/Labs11231716172D

  9  8  0  0  0  0  0  0  0  0  1 V2000
   11.8918   -6.4377    0.0000 C   0  0  0  0  0  0  0  0  0  0  0  0
   13.0436   -7.1027    0.0000 C   0  0  0  0  0  0  0  0  0  0  0  0
   14.1954   -6.4377    0.0000 C   0  0  0  0  0  0  0  0  0  0  0  0
   15.3472   -7.1027    0.0000 C   0  0  0  0  0  0  0  0  0  0  0  0
   10.7400   -7.1027    0.0000 C   0  0  0  0  0  0  0  0  0  0  0  0
   16.4991   -6.4377    0.0000 O   0  0  0  0  0  0  0  0  0  0  0  0
   15.3472   -8.4327    0.0000 O   0  0  0  0  0  0  0  0  0  0  0  0
    9.5882   -6.4377    0.0000 O   0  0  0  0  0  0  0  0  0  0  0  0
   10.7400   -8.4327    0.0000 O   0  0  0  0  0  0  0  0  0  0  0  0
  2  1  1  0  0  0  0
  3  2  1  0  0  0  0
  3  4  1  0  0  0  0
  1  5  1  0  0  0  0
  4  6  1  0  0  0  0
  4  7  2  0  0  0  0
  5  8  1  0  0  0  0
  5  9  2  0  0  0  0
M  END
>  <Name>
GLUTARIC

>  <LogK>
4.55

$$$$

  ACD/Labs11231716192D

  5  4  0  0  0  0  0  0  0  0  1 V2000
   13.7864  -10.0836    0.0000 C   0  0  0  0  0  0  0  0  0  0  0  0
   15.4392   -9.1293    0.0000 C   0  0  0  0  0  0  0  0  0  0  0  0
   13.7864  -11.9921    0.0000 N   0  0  0  0  0  0  0  0  0  0  0  0
   15.4392   -7.2208    0.0000 O   0  0  0  0  0  0  0  0  0  0  0  0
   17.0921  -10.0836    0.0000 O   0  0  0  0  0  0  0  0  0  0  0  0
  1  2  1  0  0  0  0
  1  3  1  0  0  0  0
  2  4  1  0  0  0  0
  2  5  2  0  0  0  0
M  END
>  <Name>
GLYCINE

>  <LogK>
5.38

$$$$

  ACD/Labs11231716272D

  5  4  0  0  0  0  0  0  0  0  1 V2000
   11.1820   -5.7751    0.0000 C   0  0  0  0  0  0  0  0  0  0  0  0
   12.8862   -6.7590    0.0000 C   0  0  0  0  0  0  0  0  0  0  0  0
    9.4779   -6.7590    0.0000 O   0  0  0  0  0  0  0  0  0  0  0  0
   14.5903   -5.7751    0.0000 O   0  0  0  0  0  0  0  0  0  0  0  0
   12.8862   -8.7267    0.0000 O   0  0  0  0  0  0  0  0  0  0  0  0
  1  2  1  0  0  0  0
  1  3  1  0  0  0  0
  2  4  2  0  0  0  0
  2  5  1  0  0  0  0
M  END
>  <Name>
GLYCOLIC

>  <LogK>
3.1

$$$$

  ACD/Labs11231717352D

 26 25  0  0  0  0  0  0  0  0  1 V2000
   19.7441   -9.9347    0.0000 C   0  0  0  0  0  0  0  0  0  0  0  0
   20.8808   -9.2687    0.0000 C   0  0  0  0  0  0  0  0  0  0  0  0
   18.5897   -9.2687    0.0000 N   0  0  0  0  0  0  0  0  0  0  0  0
   22.0352   -9.9347    0.0000 N   0  0  0  0  0  0  0  0  0  0  0  0
   22.0352  -11.2575    0.0000 C   0  0  0  0  0  0  0  0  0  0  0  0
   23.1896  -11.9235    0.0000 C   0  0  0  0  0  0  0  0  0  0  0  0
   23.1896   -9.2687    0.0000 C   0  0  0  0  0  0  0  0  0  0  0  0
   23.1896   -7.9365    0.0000 C   0  0  0  0  0  0  0  0  0  0  0  0
   18.5897   -7.9365    0.0000 C   0  0  0  0  0  0  0  0  0  0  0  0
   17.4353   -7.2705    0.0000 C   0  0  0  0  0  0  0  0  0  0  0  0
   17.4353   -9.9347    0.0000 C   0  0  0  0  0  0  0  0  0  0  0  0
   17.4353  -11.2575    0.0000 C   0  0  0  0  0  0  0  0  0  0  0  0
   16.2808   -7.9365    0.0000 O   0  0  0  0  0  0  0  0  0  0  0  0
   17.4353   -5.9386    0.0000 O   0  0  0  0  0  0  0  0  0  0  0  0
   24.3440  -11.2575    0.0000 O   0  0  0  0  0  0  0  0  0  0  0  0
   23.1896  -13.2557    0.0000 O   0  0  0  0  0  0  0  0  0  0  0  0
   22.0352   -7.2705    0.0000 O   0  0  0  0  0  0  0  0  0  0  0  0
   24.3440   -7.2705    0.0000 O   0  0  0  0  0  0  0  0  0  0  0  0
   18.5897  -11.9235    0.0000 O   0  0  0  0  0  0  0  0  0  0  0  0
   16.2808  -11.9235    0.0000 O   0  0  0  0  0  0  0  0  0  0  0  0
   19.7441  -11.2575    0.0000 C   0  0  0  0  0  0  0  0  0  0  0  0
   20.8808  -11.9235    0.0000 C   0  0  0  0  0  0  0  0  0  0  0  0
   20.8808  -13.2557    0.0000 C   0  0  0  0  0  0  0  0  0  0  0  0
   19.7441  -13.9217    0.0000 C   0  0  0  0  0  0  0  0  0  0  0  0
   19.7441  -15.2536    0.0000 C   0  0  0  0  0  0  0  0  0  0  0  0
   18.5897  -15.9195    0.0000 C   0  0  0  0  0  0  0  0  0  0  0  0
  1  2  1  0  0  0  0
  1  3  1  0  0  0  0
  2  4  1  0  0  0  0
  4  5  1  0  0  0  0
  5  6  1  0  0  0  0
  4  7  1  0  0  0  0
  7  8  1  0  0  0  0
  3  9  1  0  0  0  0
  9 10  1  0  0  0  0
  3 11  1  0  0  0  0
 11 12  1  0  0  0  0
 10 13  1  0  0  0  0
 10 14  2  0  0  0  0
  6 15  1  0  0  0  0
  6 16  2  0  0  0  0
  8 17  1  0  0  0  0
  8 18  2  0  0  0  0
 12 19  1  0  0  0  0
 12 20  2  0  0  0  0
  1 21  1  0  0  0  0
 21 22  1  0  0  0  0
 22 23  1  0  0  0  0
 23 24  1  0  0  0  0
 24 25  1  0  0  0  0
 25 26  1  0  0  0  0
M  END
>  <Name>
H-AEDNTA

>  <LogK>
17.1

$$$$

  ACD/Labs11231718392D

 32 33  0  0  0  0  0  0  0  0  1 V2000
   19.5987  -16.0407    0.0000 C   0  0  0  0  0  0  0  0  0  0  0  0
   19.5981  -17.7578    0.0000 C   0  0  0  0  0  0  0  0  0  0  0  0
   19.5990  -12.5436    0.0000 C   0  0  0  0  0  0  0  0  0  0  0  0
   18.0845  -13.4180    0.0000 C   0  0  0  0  0  0  0  0  0  0  0  0
   22.6165  -16.0151    0.0000 C   0  0  0  0  0  0  0  0  0  0  0  0
   22.6152  -17.7678    0.0000 C   0  0  0  0  0  0  0  0  0  0  0  0
   22.6290  -12.5392    0.0000 C   0  0  0  0  0  0  0  0  0  0  0  0
   24.1316  -13.4236    0.0000 C   0  0  0  0  0  0  0  0  0  0  0  0
   24.1310  -15.1408    0.0000 N   0  0  0  0  0  0  0  0  0  0  0  0
   21.1145  -13.4136    0.0000 N   0  0  0  0  0  0  0  0  0  0  0  0
   18.0961  -15.1563    0.0000 N   0  0  0  0  0  0  0  0  0  0  0  0
   21.1007  -18.6422    0.0000 N   0  0  0  0  0  0  0  0  0  0  0  0
   21.1193  -11.6721    0.0000 C   0  0  0  0  0  0  0  0  0  0  0  0
   16.3545  -15.1571    0.0000 C   0  0  0  0  0  0  0  0  0  0  0  0
   21.0963  -20.3838    0.0000 C   0  0  0  0  0  0  0  0  0  0  0  0
   22.6300  -10.8055    0.0000 O   0  0  0  0  0  0  0  0  0  0  0  0
   19.6136  -10.7971    0.0000 O   0  0  0  0  0  0  0  0  0  0  0  0
   15.4831  -13.6493    0.0000 O   0  0  0  0  0  0  0  0  0  0  0  0
   15.4844  -16.6657    0.0000 O   0  0  0  0  0  0  0  0  0  0  0  0
   22.6023  -21.2584    0.0000 O   0  0  0  0  0  0  0  0  0  0  0  0
   19.5859  -21.2507    0.0000 O   0  0  0  0  0  0  0  0  0  0  0  0
   25.8725  -15.1326    0.0000 P   0  0  0  0  0  0  0  0  0  0  0  0
   25.8806  -16.8741    0.0000 O   0  0  0  0  0  0  0  0  0  0  0  0
   25.8643  -13.3911    0.0000 O   0  0  0  0  0  0  0  0  0  0  0  0
   27.6140  -15.1244    0.0000 C   0  0  0  0  0  0  0  0  0  0  0  0
   28.4777  -13.6122    0.0000 C   0  0  0  0  0  0  0  0  0  0  0  0
   27.5999  -12.1080    0.0000 C   0  0  0  0  0  0  0  0  0  0  0  0
   30.2193  -13.6040    0.0000 C   0  0  0  0  0  0  0  0  0  0  0  0
   28.4636  -10.5957    0.0000 C   0  0  0  0  0  0  0  0  0  0  0  0
   31.0829  -12.0917    0.0000 C   0  0  0  0  0  0  0  0  0  0  0  0
   30.2051  -10.5876    0.0000 C   0  0  0  0  0  0  0  0  0  0  0  0
   31.0688   -9.0753    0.0000 N   0  0  0  0  0  0  0  0  0  0  0  0
  1  2  1  0  0  0  0
  3  4  1  0  0  0  0
  5  6  1  0  0  0  0
  7  8  1  0  0  0  0
  8  9  1  0  0  0  0
  5  9  1  0  0  0  0
  7 10  1  0  0  0  0
  3 10  1  0  0  0  0
  4 11  1  0  0  0  0
  1 11  1  0  0  0  0
  2 12  1  0  0  0  0
  6 12  1  0  0  0  0
 10 13  1  0  0  0  0
 11 14  1  0  0  0  0
 12 15  1  0  0  0  0
 13 16  1  0  0  0  0
 13 17  2  0  0  0  0
 14 18  1  0  0  0  0
 14 19  2  0  0  0  0
 15 20  1  0  0  0  0
 15 21  2  0  0  0  0
  9 22  1  0  0  0  0
 22 23  1  0  0  0  0
 22 24  2  0  0  0  0
 22 25  1  0  0  0  0
 27 26  1  0  0  0  0
 28 26  2  0  0  0  0
 29 27  2  0  0  0  0
 30 28  1  0  0  0  0
 31 29  1  0  0  0  0
 31 30  2  0  0  0  0
 25 26  1  0  0  0  0
 31 32  1  0  0  0  0
M  END
>  <Name>
H4DO3APABN

>  <LogK>
23.4

$$$$

  ACD/Labs11231718402D

 25 25  0  0  0  0  0  0  0  0  1 V2000
   17.1768  -13.8774    0.0000 C   0  0  0  0  0  0  0  0  0  0  0  0
   17.1762  -15.5946    0.0000 C   0  0  0  0  0  0  0  0  0  0  0  0
   17.1771  -10.3804    0.0000 C   0  0  0  0  0  0  0  0  0  0  0  0
   15.6626  -11.2548    0.0000 C   0  0  0  0  0  0  0  0  0  0  0  0
   20.1946  -13.8519    0.0000 C   0  0  0  0  0  0  0  0  0  0  0  0
   20.1933  -15.6046    0.0000 C   0  0  0  0  0  0  0  0  0  0  0  0
   20.2071  -10.3760    0.0000 C   0  0  0  0  0  0  0  0  0  0  0  0
   21.7098  -11.2604    0.0000 C   0  0  0  0  0  0  0  0  0  0  0  0
   21.7091  -12.9775    0.0000 N   0  0  0  0  0  0  0  0  0  0  0  0
   18.6926  -11.2504    0.0000 N   0  0  0  0  0  0  0  0  0  0  0  0
   15.6742  -12.9931    0.0000 N   0  0  0  0  0  0  0  0  0  0  0  0
   18.6788  -16.4790    0.0000 N   0  0  0  0  0  0  0  0  0  0  0  0
   18.6975   -9.5088    0.0000 C   0  0  0  0  0  0  0  0  0  0  0  0
   13.9326  -12.9939    0.0000 C   0  0  0  0  0  0  0  0  0  0  0  0
   18.6744  -18.2206    0.0000 C   0  0  0  0  0  0  0  0  0  0  0  0
   20.2082   -8.6423    0.0000 O   0  0  0  0  0  0  0  0  0  0  0  0
   17.1917   -8.6338    0.0000 O   0  0  0  0  0  0  0  0  0  0  0  0
   13.0611  -11.4860    0.0000 O   0  0  0  0  0  0  0  0  0  0  0  0
   13.0626  -14.5025    0.0000 O   0  0  0  0  0  0  0  0  0  0  0  0
   20.1805  -19.0951    0.0000 O   0  0  0  0  0  0  0  0  0  0  0  0
   17.1640  -19.0875    0.0000 O   0  0  0  0  0  0  0  0  0  0  0  0
   23.4506  -12.9694    0.0000 P   0  0  0  0  0  0  0  0  0  0  0  0
   23.4588  -14.7109    0.0000 O   0  0  0  0  0  0  0  0  0  0  0  0
   23.4425  -11.2279    0.0000 O   0  0  0  0  0  0  0  0  0  0  0  0
   25.1922  -12.9613    0.0000 O   0  0  0  0  0  0  0  0  0  0  0  0
  1  2  1  0  0  0  0
  3  4  1  0  0  0  0
  5  6  1  0  0  0  0
  7  8  1  0  0  0  0
  8  9  1  0  0  0  0
  5  9  1  0  0  0  0
  7 10  1  0  0  0  0
  3 10  1  0  0  0  0
  4 11  1  0  0  0  0
  1 11  1  0  0  0  0
  2 12  1  0  0  0  0
  6 12  1  0  0  0  0
 10 13  1  0  0  0  0
 11 14  1  0  0  0  0
 12 15  1  0  0  0  0
 13 16  1  0  0  0  0
 13 17  2  0  0  0  0
 14 18  1  0  0  0  0
 14 19  2  0  0  0  0
 15 20  1  0  0  0  0
 15 21  2  0  0  0  0
  9 22  1  0  0  0  0
 22 23  1  0  0  0  0
 22 24  2  0  0  0  0
 22 25  1  0  0  0  0
M  END
>  <Name>
H5DO3AP

>  <LogK>
26.5

$$$$

  ACD/Labs11231718422D

 29 29  0  0  0  0  0  0  0  0  1 V2000
   18.7672  -13.1243    0.0000 C   0  0  0  0  0  0  0  0  0  0  0  0
   18.7665  -14.8415    0.0000 C   0  0  0  0  0  0  0  0  0  0  0  0
   18.7675   -9.6272    0.0000 C   0  0  0  0  0  0  0  0  0  0  0  0
   17.2530  -10.5016    0.0000 C   0  0  0  0  0  0  0  0  0  0  0  0
   21.7849  -13.0988    0.0000 C   0  0  0  0  0  0  0  0  0  0  0  0
   21.7837  -14.8515    0.0000 C   0  0  0  0  0  0  0  0  0  0  0  0
   21.7974   -9.6228    0.0000 C   0  0  0  0  0  0  0  0  0  0  0  0
   23.3001  -10.5072    0.0000 C   0  0  0  0  0  0  0  0  0  0  0  0
   23.2994  -12.2244    0.0000 N   0  0  0  0  0  0  0  0  0  0  0  0
   20.2829  -10.4972    0.0000 N   0  0  0  0  0  0  0  0  0  0  0  0
   17.2645  -12.2399    0.0000 N   0  0  0  0  0  0  0  0  0  0  0  0
   20.2692  -15.7259    0.0000 N   0  0  0  0  0  0  0  0  0  0  0  0
   20.2878   -8.7557    0.0000 C   0  0  0  0  0  0  0  0  0  0  0  0
   15.5229  -12.2407    0.0000 C   0  0  0  0  0  0  0  0  0  0  0  0
   20.2648  -17.4674    0.0000 C   0  0  0  0  0  0  0  0  0  0  0  0
   21.7985   -7.8891    0.0000 O   0  0  0  0  0  0  0  0  0  0  0  0
   18.7820   -7.8806    0.0000 O   0  0  0  0  0  0  0  0  0  0  0  0
   14.6514  -10.7329    0.0000 O   0  0  0  0  0  0  0  0  0  0  0  0
   14.6528  -13.7494    0.0000 O   0  0  0  0  0  0  0  0  0  0  0  0
   21.7708  -18.3420    0.0000 O   0  0  0  0  0  0  0  0  0  0  0  0
   18.7543  -18.3344    0.0000 O   0  0  0  0  0  0  0  0  0  0  0  0
   25.0410  -12.2162    0.0000 P   0  0  0  0  0  0  0  0  0  0  0  0
   25.0491  -13.9577    0.0000 O   0  0  0  0  0  0  0  0  0  0  0  0
   25.0328  -10.4746    0.0000 O   0  0  0  0  0  0  0  0  0  0  0  0
   26.7825  -12.2080    0.0000 C   0  0  0  0  0  0  0  0  0  0  0  0
   27.6462  -10.6957    0.0000 C   0  0  0  0  0  0  0  0  0  0  0  0
   29.3878  -10.6876    0.0000 C   0  0  0  0  0  0  0  0  0  0  0  0
   30.2515   -9.1753    0.0000 O   0  0  0  0  0  0  0  0  0  0  0  0
   30.2656  -12.1917    0.0000 O   0  0  0  0  0  0  0  0  0  0  0  0
  1  2  1  0  0  0  0
  3  4  1  0  0  0  0
  5  6  1  0  0  0  0
  7  8  1  0  0  0  0
  8  9  1  0  0  0  0
  5  9  1  0  0  0  0
  7 10  1  0  0  0  0
  3 10  1  0  0  0  0
  4 11  1  0  0  0  0
  1 11  1  0  0  0  0
  2 12  1  0  0  0  0
  6 12  1  0  0  0  0
 10 13  1  0  0  0  0
 11 14  1  0  0  0  0
 12 15  1  0  0  0  0
 13 16  1  0  0  0  0
 13 17  2  0  0  0  0
 14 18  1  0  0  0  0
 14 19  2  0  0  0  0
 15 20  1  0  0  0  0
 15 21  2  0  0  0  0
  9 22  1  0  0  0  0
 22 23  1  0  0  0  0
 22 24  2  0  0  0  0
 22 25  1  0  0  0  0
 25 26  1  0  0  0  0
 26 27  1  0  0  0  0
 27 28  1  0  0  0  0
 27 29  2  0  0  0  0
M  END
>  <Name>
H5DO3APPRA

>  <LogK>
24.4

$$$$

  ACD/Labs11231718032D

 28 29  0  0  0  0  0  0  0  0  1 V2000
   12.4080  -15.7653    0.0000 C   0  0  0  0  0  0  0  0  0  0  0  0
   11.2566  -16.4301    0.0000 C   0  0  0  0  0  0  0  0  0  0  0  0
   12.4075  -14.4353    0.0000 C   0  0  0  0  0  0  0  0  0  0  0  0
   10.1047  -15.7649    0.0000 C   0  0  0  0  0  0  0  0  0  0  0  0
   11.2559  -13.7699    0.0000 C   0  0  0  0  0  0  0  0  0  0  0  0
   10.1045  -14.4347    0.0000 C   0  0  0  0  0  0  0  0  0  0  0  0
   13.5598  -16.4311    0.0000 O   0  0  0  0  0  0  0  0  0  0  0  0
   13.5589  -13.7705    0.0000 C   0  0  0  0  0  0  0  0  0  0  0  0
   13.5584  -12.4405    0.0000 N   0  0  0  0  0  0  0  0  0  0  0  0
   14.7099  -11.7758    0.0000 C   0  0  0  0  0  0  0  0  0  0  0  0
   14.7104  -10.4657    0.0000 C   0  0  0  0  0  0  0  0  0  0  0  0
   18.1643   -8.4716    0.0000 C   0  0  0  0  0  0  0  0  0  0  0  0
   19.3157   -7.8068    0.0000 C   0  0  0  0  0  0  0  0  0  0  0  0
   17.0127   -7.8061    0.0000 C   0  0  0  0  0  0  0  0  0  0  0  0
   19.3156   -6.4766    0.0000 C   0  0  0  0  0  0  0  0  0  0  0  0
   17.0122   -6.4761    0.0000 C   0  0  0  0  0  0  0  0  0  0  0  0
   18.1637   -5.8114    0.0000 C   0  0  0  0  0  0  0  0  0  0  0  0
   15.8605   -5.8104    0.0000 O   0  0  0  0  0  0  0  0  0  0  0  0
   15.8613   -8.4709    0.0000 C   0  0  0  0  0  0  0  0  0  0  0  0
   15.8618   -9.8009    0.0000 N   0  0  0  0  0  0  0  0  0  0  0  0
   17.0045  -10.4510    0.0000 C   0  0  0  0  0  0  0  0  0  0  0  0
   17.0050  -11.7810    0.0000 C   0  0  0  0  0  0  0  0  0  0  0  0
   12.4157  -11.7905    0.0000 C   0  0  0  0  0  0  0  0  0  0  0  0
   12.4153  -10.4605    0.0000 C   0  0  0  0  0  0  0  0  0  0  0  0
   15.8536  -12.4457    0.0000 O   0  0  0  0  0  0  0  0  0  0  0  0
   18.1566  -12.4464    0.0000 O   0  0  0  0  0  0  0  0  0  0  0  0
   13.5667   -9.7957    0.0000 O   0  0  0  0  0  0  0  0  0  0  0  0
   11.2637   -9.7951    0.0000 O   0  0  0  0  0  0  0  0  0  0  0  0
  2  1  1  0  0  0  0
  3  1  2  0  0  0  0
  4  2  2  0  0  0  0
  5  3  1  0  0  0  0
  6  4  1  0  0  0  0
  6  5  2  0  0  0  0
  1  7  1  0  0  0  0
  3  8  1  0  0  0  0
  8  9  1  0  0  0  0
  9 10  1  0  0  0  0
 10 11  1  0  0  0  0
 13 12  1  0  0  0  0
 14 12  2  0  0  0  0
 15 13  2  0  0  0  0
 16 14  1  0  0  0  0
 17 15  1  0  0  0  0
 17 16  2  0  0  0  0
 16 18  1  0  0  0  0
 14 19  1  0  0  0  0
 19 20  1  0  0  0  0
 11 20  1  0  0  0  0
 20 21  1  0  0  0  0
 21 22  1  0  0  0  0
  9 23  1  0  0  0  0
 23 24  1  0  0  0  0
 22 25  1  0  0  0  0
 22 26  2  0  0  0  0
 24 27  1  0  0  0  0
 24 28  2  0  0  0  0
M  END
>  <Name>
HBED

>  <LogK>
17.2

$$$$

  ACD/Labs11231717022D

 24 23  0  0  0  0  0  0  0  0  1 V2000
   10.7896  -11.6660    0.0000 C   0  0  0  0  0  0  0  0  0  0  0  0
   11.9865  -10.9650    0.0000 C   0  0  0  0  0  0  0  0  0  0  0  0
   13.1829  -11.6558    0.0000 C   0  0  0  0  0  0  0  0  0  0  0  0
   14.3783  -10.9760    0.0000 C   0  0  0  0  0  0  0  0  0  0  0  0
   15.5828  -11.6715    0.0000 C   0  0  0  0  0  0  0  0  0  0  0  0
   16.7879  -10.9752    0.0000 C   0  0  0  0  0  0  0  0  0  0  0  0
   17.9924  -11.6706    0.0000 N   0  0  0  0  0  0  0  0  0  0  0  0
    9.5851  -10.9706    0.0000 N   0  0  0  0  0  0  0  0  0  0  0  0
    9.5775   -9.5742    0.0000 C   0  0  0  0  0  0  0  0  0  0  0  0
    8.3801  -11.6669    0.0000 C   0  0  0  0  0  0  0  0  0  0  0  0
    8.3797  -13.0583    0.0000 C   0  0  0  0  0  0  0  0  0  0  0  0
    8.3730   -8.8788    0.0000 C   0  0  0  0  0  0  0  0  0  0  0  0
   19.1974  -10.9743    0.0000 C   0  0  0  0  0  0  0  0  0  0  0  0
   19.1977   -9.5829    0.0000 C   0  0  0  0  0  0  0  0  0  0  0  0
   17.9919  -13.0623    0.0000 C   0  0  0  0  0  0  0  0  0  0  0  0
   16.7964  -13.7420    0.0000 C   0  0  0  0  0  0  0  0  0  0  0  0
    7.1761   -9.5797    0.0000 O   0  0  0  0  0  0  0  0  0  0  0  0
    8.3639   -7.5036    0.0000 O   0  0  0  0  0  0  0  0  0  0  0  0
    9.5843  -13.7537    0.0000 O   0  0  0  0  0  0  0  0  0  0  0  0
    7.1747  -13.7546    0.0000 O   0  0  0  0  0  0  0  0  0  0  0  0
   17.9932   -8.8874    0.0000 O   0  0  0  0  0  0  0  0  0  0  0  0
   20.4027   -8.8866    0.0000 O   0  0  0  0  0  0  0  0  0  0  0  0
   15.5919  -13.0466    0.0000 O   0  0  0  0  0  0  0  0  0  0  0  0
   16.8040  -15.1385    0.0000 O   0  0  0  0  0  0  0  0  0  0  0  0
  2  1  1  0  0  0  0
  3  2  1  0  0  0  0
  4  3  1  0  0  0  0
  5  4  1  0  0  0  0
  6  5  1  0  0  0  0
  6  7  1  0  0  0  0
  1  8  1  0  0  0  0
  8  9  1  0  0  0  0
  8 10  1  0  0  0  0
 10 11  1  0  0  0  0
  9 12  1  0  0  0  0
  7 13  1  0  0  0  0
 13 14  1  0  0  0  0
  7 15  1  0  0  0  0
 15 16  1  0  0  0  0
 12 17  1  0  0  0  0
 12 18  2  0  0  0  0
 11 19  1  0  0  0  0
 11 20  2  0  0  0  0
 14 21  1  0  0  0  0
 14 22  2  0  0  0  0
 16 23  1  0  0  0  0
 16 24  2  0  0  0  0
M  END
>  <Name>
HMDTA

>  <LogK>
8.18

$$$$

  ACD/Labs11231716552D

  3  2  0  0  0  0  0  0  0  0  2 V2000
   15.3692   -6.5539    0.0000 N   0  5  0  0  0  0  0  0  0  0  0  0
   13.8448   -6.5539    0.0000 N   0  3  0  0  0  0  0  0  0  0  0  0
   12.3204   -6.5539    0.0000 N   0  0  0  0  0  0  0  0  0  0  0  0
  1  2  2  0  0  0  0
  2  3  2  0  0  0  0
M  CHG  2   1  -1   2   1
M  END
>  <Name>
HYDRAZOIC

>  <LogK>
0.64

$$$$

  ACD/Labs11171719282D

  9  8  0  0  0  0  0  0  0  0  1 V2000
    9.0094   -7.7997    0.0000 C   0  0  0  0  0  0  0  0  0  0  0  0
   10.1612   -8.4647    0.0000 C   0  0  0  0  0  0  0  0  0  0  0  0
   11.3130   -7.7997    0.0000 N   0  0  0  0  0  0  0  0  0  0  0  0
   12.4648   -8.4647    0.0000 C   0  0  0  0  0  0  0  0  0  0  0  0
   13.6166   -7.7997    0.0000 C   0  0  0  0  0  0  0  0  0  0  0  0
   14.7685   -8.4647    0.0000 O   0  0  0  0  0  0  0  0  0  0  0  0
   13.6166   -6.4697    0.0000 O   0  0  0  0  0  0  0  0  0  0  0  0
    9.0094   -6.4697    0.0000 O   0  0  0  0  0  0  0  0  0  0  0  0
    7.8576   -8.4647    0.0000 O   0  0  0  0  0  0  0  0  0  0  0  0
  2  1  1  0  0  0  0
  3  2  1  0  0  0  0
  4  3  1  0  0  0  0
  5  4  1  0  0  0  0
  5  6  1  0  0  0  0
  5  7  2  0  0  0  0
  1  8  1  0  0  0  0
  1  9  2  0  0  0  0
M  END
>  <Name>
IDA

>  <LogK>
6.2

$$$$

  ACD/Labs11231716302D

  6  5  0  0  0  0  0  0  0  0  1 V2000
   14.8206   -8.0681    0.0000 C   0  0  0  0  0  0  0  0  0  0  0  0
   13.8175   -6.3306    0.0000 C   0  0  0  0  0  0  0  0  0  0  0  0
   13.8175   -9.8057    0.0000 C   0  0  0  0  0  0  0  0  0  0  0  0
   16.8270   -8.0681    0.0000 C   0  0  0  0  0  0  0  0  0  0  0  0
   17.8301   -6.3306    0.0000 O   0  0  0  0  0  0  0  0  0  0  0  0
   17.8301   -9.8057    0.0000 O   0  0  0  0  0  0  0  0  0  0  0  0
  1  2  1  0  0  0  0
  1  3  1  0  0  0  0
  1  4  1  0  0  0  0
  4  5  2  0  0  0  0
  4  6  1  0  0  0  0
M  END
>  <Name>
ISOBUTYRIC

>  <LogK>
2.47

$$$$

  ACD/Labs01131818382D

 22 22  0  0  0  0  0  0  0  0  1 V2000
    9.5951  -14.3194    0.0000 C   0  0  0  0  0  0  0  0  0  0  0  0
   11.2972  -14.7755    0.0000 C   0  0  0  0  0  0  0  0  0  0  0  0
    8.3586   -9.6857    0.0000 C   0  0  0  0  0  0  0  0  0  0  0  0
    7.9025  -11.3878    0.0000 C   0  0  0  0  0  0  0  0  0  0  0  0
   14.6849  -11.3808    0.0000 C   0  0  0  0  0  0  0  0  0  0  0  0
   14.2288  -13.0829    0.0000 C   0  0  0  0  0  0  0  0  0  0  0  0
   11.2902   -7.9931    0.0000 C   0  0  0  0  0  0  0  0  0  0  0  0
   12.9923   -8.4492    0.0000 C   0  0  0  0  0  0  0  0  0  0  0  0
   14.2294   -9.6754    0.0000 N   0  0  0  0  0  0  0  0  0  0  0  0
    9.6057   -8.4365    0.0000 N   0  0  0  0  0  0  0  0  0  0  0  0
    8.3459  -13.0723    0.0000 O   0  0  0  0  0  0  0  0  0  0  0  0
   13.0026  -14.3201    0.0000 O   0  0  0  0  0  0  0  0  0  0  0  0
    6.1382  -11.3884    0.0000 O   0  0  0  0  0  0  0  0  0  0  0  0
   15.7565   -8.7937    0.0000 C   0  0  0  0  0  0  0  0  0  0  0  0
   17.2842   -9.6764    0.0000 C   0  0  0  0  0  0  0  0  0  0  0  0
    8.7241   -6.9094    0.0000 C   0  0  0  0  0  0  0  0  0  0  0  0
    9.5964   -5.3877    0.0000 C   0  0  0  0  0  0  0  0  0  0  0  0
   17.2848  -11.4408    0.0000 O   0  0  0  0  0  0  0  0  0  0  0  0
   18.8113   -8.7948    0.0000 O   0  0  0  0  0  0  0  0  0  0  0  0
   11.3502   -5.3932    0.0000 O   0  0  0  0  0  0  0  0  0  0  0  0
    8.7148   -3.8606    0.0000 O   0  0  0  0  0  0  0  0  0  0  0  0
   15.7565  -13.9656    0.0000 O   0  0  0  0  0  0  0  0  0  0  0  0
  1  2  1  0  0  0  0
  3  4  1  0  0  0  0
  5  6  1  0  0  0  0
  7  8  1  0  0  0  0
  8  9  1  0  0  0  0
  5  9  1  0  0  0  0
  7 10  1  0  0  0  0
  3 10  1  0  0  0  0
  4 11  1  0  0  0  0
  1 11  1  0  0  0  0
  6 12  1  0  0  0  0
  2 12  1  0  0  0  0
  4 13  2  0  0  0  0
  9 14  1  0  0  0  0
 14 15  1  0  0  0  0
 10 16  1  0  0  0  0
 16 17  1  0  0  0  0
 15 18  1  0  0  0  0
 15 19  2  0  0  0  0
 17 20  1  0  0  0  0
 17 21  2  0  0  0  0
  6 22  2  0  0  0  0
M  END
>  <Name>
K2-A2-12C4-1

>  <LogK>
5.55

$$$$

  ACD/Labs01131818492D

 25 25  0  0  0  0  0  0  0  0  1 V2000
    7.0914   -9.6842    0.0000 C   0  0  0  0  0  0  0  0  0  0  0  0
    8.5103   -8.1115    0.0000 C   0  0  0  0  0  0  0  0  0  0  0  0
   12.5655   -7.2452    0.0000 C   0  0  0  0  0  0  0  0  0  0  0  0
   14.5250   -8.1133    0.0000 C   0  0  0  0  0  0  0  0  0  0  0  0
   16.3617  -13.8205    0.0000 C   0  0  0  0  0  0  0  0  0  0  0  0
   16.6041  -11.7144    0.0000 C   0  0  0  0  0  0  0  0  0  0  0  0
   11.5194  -17.3537    0.0000 C   0  0  0  0  0  0  0  0  0  0  0  0
   13.5909  -16.9113    0.0000 C   0  0  0  0  0  0  0  0  0  0  0  0
   15.3208  -15.6502    0.0000 N   0  0  0  0  0  0  0  0  0  0  0  0
   15.9421   -9.6873    0.0000 N   0  0  0  0  0  0  0  0  0  0  0  0
   16.9011  -17.0813    0.0000 C   0  0  0  0  0  0  0  0  0  0  0  0
   16.4670  -19.1676    0.0000 C   0  0  0  0  0  0  0  0  0  0  0  0
   17.7857   -8.6229    0.0000 C   0  0  0  0  0  0  0  0  0  0  0  0
   19.6302   -9.6885    0.0000 C   0  0  0  0  0  0  0  0  0  0  0  0
   10.4602   -7.2314    0.0000 O   0  0  0  0  0  0  0  0  0  0  0  0
    7.7112  -15.6687    0.0000 C   0  0  0  0  0  0  0  0  0  0  0  0
    6.6469  -13.8252    0.0000 C   0  0  0  0  0  0  0  0  0  0  0  0
    9.4259  -16.9071    0.0000 O   0  0  0  0  0  0  0  0  0  0  0  0
    6.4243  -11.7081    0.0000 O   0  0  0  0  0  0  0  0  0  0  0  0
   13.0193   -5.1642    0.0000 O   0  0  0  0  0  0  0  0  0  0  0  0
   11.5200  -19.4839    0.0000 O   0  0  0  0  0  0  0  0  0  0  0  0
   14.4329  -19.8176    0.0000 O   0  0  0  0  0  0  0  0  0  0  0  0
   18.0397  -20.5865    0.0000 O   0  0  0  0  0  0  0  0  0  0  0  0
   19.6235  -11.8062    0.0000 O   0  0  0  0  0  0  0  0  0  0  0  0
   21.4737   -8.6241    0.0000 O   0  0  0  0  0  0  0  0  0  0  0  0
  1  2  1  0  0  0  0
  3  4  1  0  0  0  0
  5  6  1  0  0  0  0
  7  8  1  0  0  0  0
  8  9  1  0  0  0  0
  5  9  1  0  0  0  0
  6 10  1  0  0  0  0
  4 10  1  0  0  0  0
  9 11  1  0  0  0  0
 11 12  1  0  0  0  0
 10 13  1  0  0  0  0
 13 14  1  0  0  0  0
  3 15  1  0  0  0  0
  2 15  1  0  0  0  0
 16 17  1  0  0  0  0
 16 18  1  0  0  0  0
  7 18  1  0  0  0  0
 17 19  1  0  0  0  0
  1 19  1  0  0  0  0
  3 20  2  0  0  0  0
  7 21  2  0  0  0  0
 12 22  1  0  0  0  0
 12 23  2  0  0  0  0
 14 24  2  0  0  0  0
 14 25  1  0  0  0  0
M  END
>  <Name>
K2-A2-15C5-2

>  <LogK>
7.4

$$$$

  ACD/Labs01131819112D

 28 28  0  0  0  0  0  0  0  0  1 V2000
   12.7316  -16.6173    0.0000 C   0  0  0  0  0  0  0  0  0  0  0  0
   11.0413  -17.5937    0.0000 C   0  0  0  0  0  0  0  0  0  0  0  0
   10.8176  -14.3409    0.0000 C   0  0  0  0  0  0  0  0  0  0  0  0
    9.1277  -13.3653    0.0000 C   0  0  0  0  0  0  0  0  0  0  0  0
    7.8791  -14.8517    0.0000 O   0  0  0  0  0  0  0  0  0  0  0  0
    7.8779  -11.8628    0.0000 O   0  0  0  0  0  0  0  0  0  0  0  0
   16.3451   -4.7670    0.0000 C   0  0  0  0  0  0  0  0  0  0  0  0
   14.6552   -3.7913    0.0000 C   0  0  0  0  0  0  0  0  0  0  0  0
   19.2804  -12.8443    0.0000 C   0  0  0  0  0  0  0  0  0  0  0  0
   19.2796  -14.7961    0.0000 C   0  0  0  0  0  0  0  0  0  0  0  0
   18.2537  -10.0436    0.0000 C   0  0  0  0  0  0  0  0  0  0  0  0
   18.2545   -8.0918    0.0000 C   0  0  0  0  0  0  0  0  0  0  0  0
   14.6520  -14.3317    0.0000 C   0  0  0  0  0  0  0  0  0  0  0  0
   16.3351  -13.3668    0.0000 C   0  0  0  0  0  0  0  0  0  0  0  0
   17.5905  -11.8686    0.0000 N   0  0  0  0  0  0  0  0  0  0  0  0
   17.5963  -15.7614    0.0000 O   0  0  0  0  0  0  0  0  0  0  0  0
   20.9695  -15.7718    0.0000 O   0  0  0  0  0  0  0  0  0  0  0  0
   20.1804   -7.7471    0.0000 O   0  0  0  0  0  0  0  0  0  0  0  0
   17.5897   -6.2514    0.0000 O   0  0  0  0  0  0  0  0  0  0  0  0
   12.7357   -3.4489    0.0000 O   0  0  0  0  0  0  0  0  0  0  0  0
   12.7320  -14.6653    0.0000 N   0  0  0  0  0  0  0  0  0  0  0  0
    9.3635  -16.6250    0.0000 O   0  0  0  0  0  0  0  0  0  0  0  0
   11.0409  -19.5457    0.0000 O   0  0  0  0  0  0  0  0  0  0  0  0
    7.2068  -10.0332    0.0000 C   0  0  0  0  0  0  0  0  0  0  0  0
   10.8094   -3.7934    0.0000 C   0  0  0  0  0  0  0  0  0  0  0  0
    7.2008   -8.0932    0.0000 O   0  0  0  0  0  0  0  0  0  0  0  0
    9.1195   -4.7700    0.0000 O   0  0  0  0  0  0  0  0  0  0  0  0
    7.8702   -6.2566    0.0000 C   0  0  0  0  0  0  0  0  0  0  0  0
  1  2  1  0  0  0  0
  3  4  1  0  0  0  0
  4  5  2  0  0  0  0
  4  6  1  0  0  0  0
  7  8  1  0  0  0  0
  9 10  1  0  0  0  0
 11 12  1  0  0  0  0
 13 14  1  0  0  0  0
 14 15  1  0  0  0  0
 11 15  1  0  0  0  0
  9 15  1  0  0  0  0
 10 16  1  0  0  0  0
 10 17  2  0  0  0  0
 12 18  2  0  0  0  0
 12 19  1  0  0  0  0
  7 19  1  0  0  0  0
  8 20  1  0  0  0  0
 13 21  1  0  0  0  0
  3 21  1  0  0  0  0
  1 21  1  0  0  0  0
  2 22  1  0  0  0  0
  2 23  2  0  0  0  0
  6 24  1  0  0  0  0
 20 25  1  0  0  0  0
 24 26  1  0  0  0  0
 25 27  1  0  0  0  0
 26 28  1  0  0  0  0
 27 28  1  0  0  0  0
M  END
>  <Name>
K2-A2-21C7-1

>  <LogK>
8.57

$$$$

  ACD/Labs01131818012D

  9  8  0  0  1  0  0  0  0  0  1 V2000
    9.3275  -11.6290    0.0000 C   0  0  0  0  0  0  0  0  0  0  0  0
   11.4524  -12.8558    0.0000 C   0  0  0  0  0  0  0  0  0  0  0  0
   13.5772  -11.6290    0.0000 C   0  0  0  0  0  0  0  0  0  0  0  0
   15.7021  -12.8558    0.0000 C   0  0  0  0  0  0  0  0  0  0  0  0
    9.3275   -9.1754    0.0000 O   0  0  0  0  0  0  0  0  0  0  0  0
   15.7021  -15.3094    0.0000 O   0  0  0  0  0  0  0  0  0  0  0  0
   17.8270  -11.6290    0.0000 O   0  0  0  0  0  0  0  0  0  0  0  0
   13.5772   -9.1754    0.0000 N   0  0  0  0  0  0  0  0  0  0  0  0
    7.2027  -12.8558    0.0000 N   0  0  0  0  0  0  0  0  0  0  0  0
  1  2  1  0  0  0  0
  2  3  1  0  0  0  0
  3  4  1  0  0  0  0
  1  5  2  0  0  0  0
  4  6  2  0  0  0  0
  4  7  1  0  0  0  0
  3  8  1  6  0  0  0
  1  9  1  0  0  0  0
M  END
>  <Name>
L-Asparagine

>  <LogK>
3.8

$$$$

  ACD/Labs01131817542D

  7  6  0  0  1  0  0  0  0  0  1 V2000
   11.2398   -7.9974    0.0000 C   0  0  0  0  0  0  0  0  0  0  0  0
   13.3721   -9.2285    0.0000 C   0  0  0  0  0  0  0  0  0  0  0  0
   15.5044   -7.9974    0.0000 C   0  0  0  0  0  0  0  0  0  0  0  0
   15.5044   -5.5353    0.0000 O   0  0  0  0  0  0  0  0  0  0  0  0
   17.6367   -9.2285    0.0000 O   0  0  0  0  0  0  0  0  0  0  0  0
   13.3721  -11.6906    0.0000 N   0  0  0  0  0  0  0  0  0  0  0  0
    9.1076   -9.2285    0.0000 S   0  0  0  0  0  0  0  0  0  0  0  0
  1  2  1  0  0  0  0
  2  3  1  0  0  0  0
  3  4  2  0  0  0  0
  3  5  1  0  0  0  0
  2  6  1  1  0  0  0
  1  7  1  0  0  0  0
M  END
>  <Name>
L-Cysteine

>  <LogK>
4.4

$$$$

  ACD/Labs01131818022D

 10  9  0  0  0  0  0  0  0  0  1 V2000
    9.9654   -9.9946    0.0000 C   0  0  0  0  0  0  0  0  0  0  0  0
   12.5341  -11.4776    0.0000 C   0  0  0  0  0  0  0  0  0  0  0  0
   15.1027   -9.9946    0.0000 C   0  0  0  0  0  0  0  0  0  0  0  0
   17.6714  -11.4777    0.0000 C   0  0  0  0  0  0  0  0  0  0  0  0
   20.2400   -9.9946    0.0000 C   0  0  0  0  0  0  0  0  0  0  0  0
   22.8086  -11.4777    0.0000 O   0  0  0  0  0  0  0  0  0  0  0  0
   20.2400   -7.0286    0.0000 O   0  0  0  0  0  0  0  0  0  0  0  0
    9.9654   -7.0286    0.0000 O   0  0  0  0  0  0  0  0  0  0  0  0
    7.3968  -11.4776    0.0000 N   0  0  0  0  0  0  0  0  0  0  0  0
   17.6714  -14.4437    0.0000 N   0  0  0  0  0  0  0  0  0  0  0  0
  1  2  1  0  0  0  0
  2  3  1  0  0  0  0
  3  4  1  0  0  0  0
  4  5  1  0  0  0  0
  5  6  1  0  0  0  0
  5  7  2  0  0  0  0
  1  8  2  0  0  0  0
  1  9  1  0  0  0  0
  4 10  1  0  0  0  0
M  END
>  <Name>
L-Glutamine

>  <LogK>
3.92

$$$$

  ACD/Labs01131817572D

  7  6  0  0  1  0  0  0  0  0  1 V2000
   13.1517  -10.1380    0.0000 C   0  0  0  0  0  0  0  0  0  0  0  0
   13.0802   -7.0746    0.0000 C   0  0  0  0  0  0  0  0  0  0  0  0
   15.8050  -11.6699    0.0000 C   0  0  0  0  0  0  0  0  0  0  0  0
   15.7681  -14.7454    0.0000 O   0  0  0  0  0  0  0  0  0  0  0  0
   18.5100  -10.2268    0.0000 O   0  0  0  0  0  0  0  0  0  0  0  0
   10.4936  -11.6805    0.0000 N   0  0  0  0  0  0  0  0  0  0  0  0
   15.6509   -5.4290    0.0000 O   0  0  0  0  0  0  0  0  0  0  0  0
  1  2  1  1  0  0  0
  1  3  1  0  0  0  0
  3  4  2  0  0  0  0
  3  5  1  0  0  0  0
  1  6  1  0  0  0  0
  2  7  1  0  0  0  0
M  END
>  <Name>
L-Serine

>  <LogK>
3.4

$$$$

  ACD/Labs01131817592D

  8  7  0  0  1  0  0  0  0  0  1 V2000
    7.6923  -10.8220    0.0000 C   0  0  0  0  0  0  0  0  0  0  0  0
   10.0435   -9.4645    0.0000 C   0  0  0  0  0  0  0  0  0  0  0  0
   12.3946  -10.8220    0.0000 C   0  0  0  0  0  0  0  0  0  0  0  0
   14.7458   -9.4645    0.0000 C   0  0  0  0  0  0  0  0  0  0  0  0
   14.7458   -6.7496    0.0000 O   0  0  0  0  0  0  0  0  0  0  0  0
   17.0970  -10.8220    0.0000 O   0  0  0  0  0  0  0  0  0  0  0  0
   10.0435   -6.7496    0.0000 O   0  0  0  0  0  0  0  0  0  0  0  0
   12.3946  -13.5369    0.0000 N   0  0  0  0  0  0  0  0  0  0  0  0
  1  2  1  0  0  0  0
  2  3  1  0  0  0  0
  3  4  1  0  0  0  0
  4  5  2  0  0  0  0
  4  6  1  0  0  0  0
  2  7  1  1  0  0  0
  3  8  1  1  0  0  0
M  END
>  <Name>
L-Threonine

>  <LogK>
3.7

$$$$

  ACD/Labs11181711312D

  6  5  0  0  0  0  0  0  0  0  1 V2000
   14.6414   -9.7749    0.0000 C   0  0  0  0  0  0  0  0  0  0  0  0
   15.8255  -11.8258    0.0000 C   0  0  0  0  0  0  0  0  0  0  0  0
   18.1937  -11.8258    0.0000 C   0  0  0  0  0  0  0  0  0  0  0  0
   19.3777   -9.7749    0.0000 O   0  0  0  0  0  0  0  0  0  0  0  0
   14.6414  -13.8767    0.0000 O   0  0  0  0  0  0  0  0  0  0  0  0
   19.3777  -13.8767    0.0000 O   0  0  0  0  0  0  0  0  0  0  0  0
  1  2  1  0  0  0  0
  2  3  1  0  0  0  0
  3  4  1  0  0  0  0
  2  5  1  0  0  0  0
  3  6  2  0  0  0  0
M  END
>  <Name>
LACTIC

>  <LogK>
2.94

$$$$

  ACD/Labs11231716362D

 12 12  0  0  0  0  0  0  0  0  1 V2000
   13.3641   -6.8543    0.0000 C   0  0  0  0  0  0  0  0  0  0  0  0
   13.3641   -8.1843    0.0000 C   0  0  0  0  0  0  0  0  0  0  0  0
   12.2123   -6.1893    0.0000 C   0  0  0  0  0  0  0  0  0  0  0  0
   12.2123   -8.8493    0.0000 C   0  0  0  0  0  0  0  0  0  0  0  0
   11.0605   -6.8543    0.0000 C   0  0  0  0  0  0  0  0  0  0  0  0
   11.0605   -8.1843    0.0000 C   0  0  0  0  0  0  0  0  0  0  0  0
   12.2123   -4.8593    0.0000 C   0  0  0  0  0  0  0  0  0  0  0  0
   14.5159   -8.8493    0.0000 C   0  0  0  0  0  0  0  0  0  0  0  0
   11.0605   -4.1943    0.0000 O   0  0  0  0  0  0  0  0  0  0  0  0
   13.3641   -4.1943    0.0000 O   0  0  0  0  0  0  0  0  0  0  0  0
   15.6677   -8.1843    0.0000 O   0  0  0  0  0  0  0  0  0  0  0  0
   14.5159  -10.1793    0.0000 O   0  0  0  0  0  0  0  0  0  0  0  0
  2  1  1  0  0  0  0
  3  1  2  0  0  0  0
  4  2  2  0  0  0  0
  5  3  1  0  0  0  0
  6  4  1  0  0  0  0
  6  5  2  0  0  0  0
  3  7  1  0  0  0  0
  2  8  1  0  0  0  0
  7  9  1  0  0  0  0
  7 10  2  0  0  0  0
  8 11  1  0  0  0  0
  8 12  2  0  0  0  0
M  END
>  <Name>
M-PHTHAL

>  <LogK>
3.68

$$$$

  ACD/Labs11231716322D

  8  7  0  0  0  0  0  0  0  0  1 V2000
   14.4143   -7.8539    0.0000 C   0  0  0  0  0  0  0  0  0  0  0  0
   16.6332   -7.9182    0.0000 C   0  0  0  0  0  0  0  0  0  0  0  0
   13.2959   -9.7911    0.0000 C   0  0  0  0  0  0  0  0  0  0  0  0
   17.8782   -9.7247    0.0000 C   0  0  0  0  0  0  0  0  0  0  0  0
   11.0501   -9.4801    0.0000 O   0  0  0  0  0  0  0  0  0  0  0  0
   13.9011  -11.9038    0.0000 O   0  0  0  0  0  0  0  0  0  0  0  0
   20.1168   -9.3723    0.0000 O   0  0  0  0  0  0  0  0  0  0  0  0
   17.3252  -11.8649    0.0000 O   0  0  0  0  0  0  0  0  0  0  0  0
  1  2  2  0  0  0  0
  1  3  1  0  0  0  0
  2  4  1  0  0  0  0
  3  5  1  0  0  0  0
  3  6  2  0  0  0  0
  4  7  1  0  0  0  0
  4  8  2  0  0  0  0
M  END
>  <Name>
MALEIC

>  <LogK>
4.91

$$$$

  ACD/Labs11231716332D

  7  6  0  0  0  0  0  0  0  0  1 V2000
   11.9266   -7.1178    0.0000 C   0  0  0  0  0  0  0  0  0  0  0  0
   13.4362   -7.9894    0.0000 C   0  0  0  0  0  0  0  0  0  0  0  0
   14.9458   -7.1178    0.0000 C   0  0  0  0  0  0  0  0  0  0  0  0
   14.9458   -5.3747    0.0000 O   0  0  0  0  0  0  0  0  0  0  0  0
   16.4555   -7.9894    0.0000 O   0  0  0  0  0  0  0  0  0  0  0  0
   11.9266   -5.3747    0.0000 O   0  0  0  0  0  0  0  0  0  0  0  0
   10.4169   -7.9894    0.0000 O   0  0  0  0  0  0  0  0  0  0  0  0
  1  2  1  0  0  0  0
  2  3  1  0  0  0  0
  3  4  1  0  0  0  0
  3  5  2  0  0  0  0
  1  6  1  0  0  0  0
  1  7  2  0  0  0  0
M  END
>  <Name>
MALONIC

>  <LogK>
5.7

$$$$

  ACD/Labs11181700302D

 21 20  0  0  0  0  0  0  0  0  1 V2000
   15.5465  -11.2316    0.0000 C   0  0  0  0  0  0  0  0  0  0  0  0
   16.9664  -12.0514    0.0000 C   0  0  0  0  0  0  0  0  0  0  0  0
   16.9664  -13.6909    0.0000 C   0  0  0  0  0  0  0  0  0  0  0  0
   18.3862  -11.2316    0.0000 N   0  0  0  0  0  0  0  0  0  0  0  0
   14.1267  -12.0514    0.0000 N   0  0  0  0  0  0  0  0  0  0  0  0
   18.3862   -9.5922    0.0000 C   0  0  0  0  0  0  0  0  0  0  0  0
   19.8060   -8.7724    0.0000 C   0  0  0  0  0  0  0  0  0  0  0  0
   19.8060  -12.0514    0.0000 C   0  0  0  0  0  0  0  0  0  0  0  0
   19.8060  -13.6909    0.0000 C   0  0  0  0  0  0  0  0  0  0  0  0
   12.7069  -11.2316    0.0000 C   0  0  0  0  0  0  0  0  0  0  0  0
   12.7069   -9.5922    0.0000 C   0  0  0  0  0  0  0  0  0  0  0  0
   14.1267  -13.6909    0.0000 C   0  0  0  0  0  0  0  0  0  0  0  0
   12.7069  -14.5106    0.0000 C   0  0  0  0  0  0  0  0  0  0  0  0
   19.8060   -7.1329    0.0000 O   0  0  0  0  0  0  0  0  0  0  0  0
   21.2258   -9.5922    0.0000 O   0  0  0  0  0  0  0  0  0  0  0  0
   21.2258  -14.5106    0.0000 O   0  0  0  0  0  0  0  0  0  0  0  0
   18.3862  -14.5106    0.0000 O   0  0  0  0  0  0  0  0  0  0  0  0
   14.1267   -8.7724    0.0000 O   0  0  0  0  0  0  0  0  0  0  0  0
   11.2870   -8.7724    0.0000 O   0  0  0  0  0  0  0  0  0  0  0  0
   11.2870  -13.6909    0.0000 O   0  0  0  0  0  0  0  0  0  0  0  0
   12.7069  -16.1501    0.0000 O   0  0  0  0  0  0  0  0  0  0  0  0
  1  2  1  0  0  0  0
  2  3  1  0  0  0  0
  2  4  1  0  0  0  0
  1  5  1  0  0  0  0
  4  6  1  0  0  0  0
  6  7  1  0  0  0  0
  4  8  1  0  0  0  0
  8  9  1  0  0  0  0
  5 10  1  0  0  0  0
 10 11  1  0  0  0  0
  5 12  1  0  0  0  0
 12 13  1  0  0  0  0
  7 14  1  0  0  0  0
  7 15  2  0  0  0  0
  9 16  1  0  0  0  0
  9 17  2  0  0  0  0
 11 18  2  0  0  0  0
 11 19  1  0  0  0  0
 13 20  2  0  0  0  0
 13 21  1  0  0  0  0
M  END
>  <Name>
MEDTA

>  <LogK>
16.8

$$$$

  ACD/Labs11181711432D

 10  9  0  0  0  0  0  0  0  0  1 V2000
   17.8428   -8.6845    0.0000 N   0  0  0  0  0  0  0  0  0  0  0  0
   17.8428  -10.9942    0.0000 C   0  0  0  0  0  0  0  0  0  0  0  0
   19.8431   -7.5297    0.0000 C   0  0  0  0  0  0  0  0  0  0  0  0
   21.8433   -8.6845    0.0000 C   0  0  0  0  0  0  0  0  0  0  0  0
   15.8426   -7.5297    0.0000 C   0  0  0  0  0  0  0  0  0  0  0  0
   13.8423   -8.6845    0.0000 C   0  0  0  0  0  0  0  0  0  0  0  0
   11.8421   -7.5297    0.0000 O   0  0  0  0  0  0  0  0  0  0  0  0
   13.8423  -10.9942    0.0000 O   0  0  0  0  0  0  0  0  0  0  0  0
   21.8433  -10.9942    0.0000 O   0  0  0  0  0  0  0  0  0  0  0  0
   23.8436   -7.5297    0.0000 O   0  0  0  0  0  0  0  0  0  0  0  0
  1  2  1  0  0  0  0
  1  3  1  0  0  0  0
  3  4  1  0  0  0  0
  1  5  1  0  0  0  0
  5  6  1  0  0  0  0
  6  7  1  0  0  0  0
  6  8  2  0  0  0  0
  4  9  1  0  0  0  0
  4 10  2  0  0  0  0
M  END
>  <Name>
MIDA

>  <LogK>
10.7

$$$$

  ACD/Labs11231716512D

  8  7  0  0  0  0  0  0  0  0  1 V2000
   13.1866   -7.1268    0.0000 C   0  0  0  0  0  0  0  0  0  0  0  0
   14.7822   -8.0480    0.0000 C   0  0  0  0  0  0  0  0  0  0  0  0
   16.3779   -7.1268    0.0000 C   0  0  0  0  0  0  0  0  0  0  0  0
   14.7822   -9.8905    0.0000 C   0  0  0  0  0  0  0  0  0  0  0  0
   16.3779   -5.2843    0.0000 O   0  0  0  0  0  0  0  0  0  0  0  0
   17.9735   -8.0480    0.0000 O   0  0  0  0  0  0  0  0  0  0  0  0
   13.1866   -5.2843    0.0000 O   0  0  0  0  0  0  0  0  0  0  0  0
   11.5909   -8.0480    0.0000 O   0  0  0  0  0  0  0  0  0  0  0  0
  1  2  1  0  0  0  0
  2  3  1  0  0  0  0
  2  4  1  0  0  0  0
  3  5  1  0  0  0  0
  3  6  2  0  0  0  0
  1  7  1  0  0  0  0
  1  8  2  0  0  0  0
M  END
>  <Name>
MMALONIC

>  <LogK>
3.75

$$$$

  ACD/Labs11231717182D

 17 18  0  0  0  0  0  0  0  0  1 V2000
   15.6786   -7.1107    0.0000 C   0  0  0  0  0  0  0  0  0  0  0  0
   15.6786   -8.4407    0.0000 C   0  0  0  0  0  0  0  0  0  0  0  0
   14.5268   -6.4457    0.0000 C   0  0  0  0  0  0  0  0  0  0  0  0
   14.5268   -9.1057    0.0000 C   0  0  0  0  0  0  0  0  0  0  0  0
   13.3750   -7.1107    0.0000 C   0  0  0  0  0  0  0  0  0  0  0  0
   13.3750   -8.4407    0.0000 C   0  0  0  0  0  0  0  0  0  0  0  0
   17.9822   -7.1107    0.0000 C   0  0  0  0  0  0  0  0  0  0  0  0
   17.9822   -8.4407    0.0000 C   0  0  0  0  0  0  0  0  0  0  0  0
   16.8304   -6.4457    0.0000 C   0  0  0  0  0  0  0  0  0  0  0  0
   16.8304   -9.1057    0.0000 C   0  0  0  0  0  0  0  0  0  0  0  0
   12.2232   -6.4457    0.0000 S   0  0  0  0  0  0  0  0  0  0  0  0
   12.8882   -5.2939    0.0000 O   0  0  0  0  0  0  0  0  0  0  0  0
   11.5582   -7.5975    0.0000 O   0  0  0  0  0  0  0  0  0  0  0  0
   11.0714   -5.7807    0.0000 O   0  0  0  0  0  0  0  0  0  0  0  0
   16.8304   -5.1157    0.0000 N   0  0  0  0  0  0  0  0  0  0  0  0
   17.9822   -4.4507    0.0000 O   0  0  0  0  0  0  0  0  0  0  0  0
   19.1341   -6.4457    0.0000 O   0  0  0  0  0  0  0  0  0  0  0  0
  3  1  2  0  0  0  0
  4  2  2  0  0  0  0
  5  3  1  0  0  0  0
  6  4  1  0  0  0  0
  6  5  2  0  0  0  0
  8  7  1  0  0  0  0
  9  7  2  0  0  0  0
 10  8  2  0  0  0  0
  1  9  1  0  0  0  0
  2 10  1  0  0  0  0
  2  1  1  0  0  0  0
  5 11  1  0  0  0  0
 11 12  2  0  0  0  0
 11 13  1  0  0  0  0
 11 14  2  0  0  0  0
  9 15  1  0  0  0  0
 15 16  2  0  0  0  0
  7 17  1  0  0  0  0
M  END
>  <Name>
NNS

>  <LogK>
4.09

$$$$

  ACD/Labs11231717092D

  4  3  0  0  0  0  0  0  0  0  1 V2000
   22.2094  -12.1724    0.0000 N   0  0  0  0  0  0  0  0  0  0  0  0
   24.0338  -11.1191    0.0000 O   0  0  0  0  0  0  0  0  0  0  0  0
   20.3850  -11.1191    0.0000 O   0  0  0  0  0  0  0  0  0  0  0  0
   22.2094  -14.2791    0.0000 O   0  0  0  0  0  0  0  0  0  0  0  0
  1  2  1  0  0  0  0
  1  3  2  0  0  0  0
  1  4  2  0  0  0  0
M  END
>  <Name>
NO3

>  <LogK>
1.13

$$$$

  ACD/Labs11181711422D

 13 12  0  0  0  0  0  0  0  0  1 V2000
   19.0699  -12.8151    0.0000 N   0  0  0  0  0  0  0  0  0  0  0  0
   19.0699  -10.6845    0.0000 C   0  0  0  0  0  0  0  0  0  0  0  0
   20.9151   -9.6191    0.0000 C   0  0  0  0  0  0  0  0  0  0  0  0
   20.9151  -13.8805    0.0000 C   0  0  0  0  0  0  0  0  0  0  0  0
   20.9151  -16.0111    0.0000 C   0  0  0  0  0  0  0  0  0  0  0  0
   17.2247  -13.8805    0.0000 C   0  0  0  0  0  0  0  0  0  0  0  0
   15.3795  -12.8151    0.0000 C   0  0  0  0  0  0  0  0  0  0  0  0
   20.9151   -7.4885    0.0000 O   0  0  0  0  0  0  0  0  0  0  0  0
   22.7603  -10.6845    0.0000 O   0  0  0  0  0  0  0  0  0  0  0  0
   22.7603  -17.0765    0.0000 O   0  0  0  0  0  0  0  0  0  0  0  0
   19.0699  -17.0765    0.0000 O   0  0  0  0  0  0  0  0  0  0  0  0
   13.5343  -13.8805    0.0000 O   0  0  0  0  0  0  0  0  0  0  0  0
   15.3795  -10.6845    0.0000 O   0  0  0  0  0  0  0  0  0  0  0  0
  1  2  1  0  0  0  0
  2  3  1  0  0  0  0
  1  4  1  0  0  0  0
  4  5  1  0  0  0  0
  1  6  1  0  0  0  0
  6  7  1  0  0  0  0
  3  8  1  0  0  0  0
  3  9  2  0  0  0  0
  5 10  1  0  0  0  0
  5 11  2  0  0  0  0
  7 12  1  0  0  0  0
  7 13  2  0  0  0  0
M  END
>  <Name>
NTA

>  <LogK>
10.7

$$$$

  ACD/Labs11231716352D

 12 12  0  0  0  0  0  0  0  0  1 V2000
   15.7366   -7.2910    0.0000 C   0  0  0  0  0  0  0  0  0  0  0  0
   15.7366   -8.6210    0.0000 C   0  0  0  0  0  0  0  0  0  0  0  0
   14.5848   -6.6260    0.0000 C   0  0  0  0  0  0  0  0  0  0  0  0
   14.5848   -9.2860    0.0000 C   0  0  0  0  0  0  0  0  0  0  0  0
   13.4330   -7.2910    0.0000 C   0  0  0  0  0  0  0  0  0  0  0  0
   13.4330   -8.6210    0.0000 C   0  0  0  0  0  0  0  0  0  0  0  0
   16.8884   -6.6260    0.0000 C   0  0  0  0  0  0  0  0  0  0  0  0
   16.8884   -9.2860    0.0000 C   0  0  0  0  0  0  0  0  0  0  0  0
   16.8884   -5.2960    0.0000 O   0  0  0  0  0  0  0  0  0  0  0  0
   18.0402   -7.2910    0.0000 O   0  0  0  0  0  0  0  0  0  0  0  0
   18.0402   -8.6210    0.0000 O   0  0  0  0  0  0  0  0  0  0  0  0
   16.8884  -10.6160    0.0000 O   0  0  0  0  0  0  0  0  0  0  0  0
  2  1  1  0  0  0  0
  3  1  2  0  0  0  0
  4  2  2  0  0  0  0
  5  3  1  0  0  0  0
  6  4  1  0  0  0  0
  6  5  2  0  0  0  0
  1  7  1  0  0  0  0
  2  8  1  0  0  0  0
  7  9  1  0  0  0  0
  7 10  2  0  0  0  0
  8 11  1  0  0  0  0
  8 12  2  0  0  0  0
M  END
>  <Name>
O-PHTHAL

>  <LogK>
4.67

$$$$

  ACD/Labs11231718112D

 25 24  0  0  0  0  0  0  0  0  1 V2000
   18.4080  -10.5941    0.0000 C   0  0  0  0  0  0  0  0  0  0  0  0
   20.3122   -9.4879    0.0000 C   0  0  0  0  0  0  0  0  0  0  0  0
   22.2359  -10.5985    0.0000 C   0  0  0  0  0  0  0  0  0  0  0  0
   10.7314  -10.5913    0.0000 C   0  0  0  0  0  0  0  0  0  0  0  0
   12.6559   -9.4787    0.0000 C   0  0  0  0  0  0  0  0  0  0  0  0
   14.5801  -10.5897    0.0000 C   0  0  0  0  0  0  0  0  0  0  0  0
   16.4973   -9.4909    0.0000 O   0  0  0  0  0  0  0  0  0  0  0  0
    8.8072   -9.4803    0.0000 N   0  0  0  0  0  0  0  0  0  0  0  0
   24.1609   -9.4862    0.0000 N   0  0  0  0  0  0  0  0  0  0  0  0
    6.8825  -10.5921    0.0000 C   0  0  0  0  0  0  0  0  0  0  0  0
    6.8818  -12.8153    0.0000 C   0  0  0  0  0  0  0  0  0  0  0  0
    8.8080   -7.2571    0.0000 C   0  0  0  0  0  0  0  0  0  0  0  0
   10.7251   -6.1584    0.0000 C   0  0  0  0  0  0  0  0  0  0  0  0
   24.1613   -7.2636    0.0000 C   0  0  0  0  0  0  0  0  0  0  0  0
   26.0863   -6.1513    0.0000 C   0  0  0  0  0  0  0  0  0  0  0  0
   26.0846  -10.5969    0.0000 C   0  0  0  0  0  0  0  0  0  0  0  0
   26.0968  -12.8276    0.0000 C   0  0  0  0  0  0  0  0  0  0  0  0
    8.8060  -13.9262    0.0000 O   0  0  0  0  0  0  0  0  0  0  0  0
    4.9571  -13.9270    0.0000 O   0  0  0  0  0  0  0  0  0  0  0  0
   12.6494   -7.2693    0.0000 O   0  0  0  0  0  0  0  0  0  0  0  0
   10.7056   -3.9415    0.0000 O   0  0  0  0  0  0  0  0  0  0  0  0
   28.0100   -7.2619    0.0000 O   0  0  0  0  0  0  0  0  0  0  0  0
   26.0867   -3.9286    0.0000 O   0  0  0  0  0  0  0  0  0  0  0  0
   24.1796  -13.9263    0.0000 O   0  0  0  0  0  0  0  0  0  0  0  0
   28.0205  -13.9382    0.0000 O   0  0  0  0  0  0  0  0  0  0  0  0
  1  2  1  0  0  0  0
  2  3  1  0  0  0  0
  4  5  1  0  0  0  0
  5  6  1  0  0  0  0
  6  7  1  0  0  0  0
  1  7  1  0  0  0  0
  4  8  1  0  0  0  0
  3  9  1  0  0  0  0
  8 10  1  0  0  0  0
 10 11  1  0  0  0  0
  8 12  1  0  0  0  0
 12 13  1  0  0  0  0
  9 14  1  0  0  0  0
 14 15  1  0  0  0  0
  9 16  1  0  0  0  0
 16 17  1  0  0  0  0
 11 18  1  0  0  0  0
 11 19  2  0  0  0  0
 13 20  1  0  0  0  0
 13 21  2  0  0  0  0
 15 22  1  0  0  0  0
 15 23  2  0  0  0  0
 17 24  1  0  0  0  0
 17 25  2  0  0  0  0
M  END
>  <Name>
OTM-NTA

>  <LogK>
11.3

$$$$

  ACD/Labs11181711462D

  6  5  0  0  0  0  0  0  0  0  1 V2000
   14.4057   -9.4382    0.0000 C   0  0  0  0  0  0  0  0  0  0  0  0
   16.5689   -9.4382    0.0000 C   0  0  0  0  0  0  0  0  0  0  0  0
   17.6505  -11.3116    0.0000 O   0  0  0  0  0  0  0  0  0  0  0  0
   17.6505   -7.5648    0.0000 O   0  0  0  0  0  0  0  0  0  0  0  0
   13.3240   -7.5648    0.0000 O   0  0  0  0  0  0  0  0  0  0  0  0
   13.3240  -11.3116    0.0000 O   0  0  0  0  0  0  0  0  0  0  0  0
  1  2  1  0  0  0  0
  2  3  1  0  0  0  0
  2  4  2  0  0  0  0
  1  5  1  0  0  0  0
  1  6  2  0  0  0  0
M  END
>  <Name>
OXALIC

>  <LogK>
6.73

$$$$

  ACD/Labs11231717362D

 23 22  0  0  0  0  0  0  0  0  1 V2000
   13.7904   -7.8152    0.0000 C   0  0  0  0  0  0  0  0  0  0  0  0
   14.9446   -7.1488    0.0000 C   0  0  0  0  0  0  0  0  0  0  0  0
   12.6362   -7.1488    0.0000 N   0  0  0  0  0  0  0  0  0  0  0  0
   16.0988   -7.8152    0.0000 N   0  0  0  0  0  0  0  0  0  0  0  0
   16.0988   -9.1479    0.0000 C   0  0  0  0  0  0  0  0  0  0  0  0
   17.2530   -9.8143    0.0000 C   0  0  0  0  0  0  0  0  0  0  0  0
   17.2530   -7.1488    0.0000 C   0  0  0  0  0  0  0  0  0  0  0  0
   17.2530   -5.8161    0.0000 C   0  0  0  0  0  0  0  0  0  0  0  0
   12.6362   -5.8161    0.0000 C   0  0  0  0  0  0  0  0  0  0  0  0
   11.4820   -5.1497    0.0000 C   0  0  0  0  0  0  0  0  0  0  0  0
   11.4820   -7.8152    0.0000 C   0  0  0  0  0  0  0  0  0  0  0  0
   11.4820   -9.1479    0.0000 C   0  0  0  0  0  0  0  0  0  0  0  0
   10.3279   -5.8161    0.0000 O   0  0  0  0  0  0  0  0  0  0  0  0
   11.4820   -3.8170    0.0000 O   0  0  0  0  0  0  0  0  0  0  0  0
   18.4072   -9.1479    0.0000 O   0  0  0  0  0  0  0  0  0  0  0  0
   17.2530  -11.1470    0.0000 O   0  0  0  0  0  0  0  0  0  0  0  0
   16.0988   -5.1497    0.0000 O   0  0  0  0  0  0  0  0  0  0  0  0
   18.4072   -5.1497    0.0000 O   0  0  0  0  0  0  0  0  0  0  0  0
   12.6362   -9.8143    0.0000 O   0  0  0  0  0  0  0  0  0  0  0  0
   10.3279   -9.8143    0.0000 O   0  0  0  0  0  0  0  0  0  0  0  0
   13.7904   -9.1479    0.0000 C   0  0  0  0  0  0  0  0  0  0  0  0
   14.9446   -9.8143    0.0000 C   0  0  0  0  0  0  0  0  0  0  0  0
   14.9446  -11.1470    0.0000 C   0  0  0  0  0  0  0  0  0  0  0  0
  1  2  1  0  0  0  0
  1  3  1  0  0  0  0
  2  4  1  0  0  0  0
  4  5  1  0  0  0  0
  5  6  1  0  0  0  0
  4  7  1  0  0  0  0
  7  8  1  0  0  0  0
  3  9  1  0  0  0  0
  9 10  1  0  0  0  0
  3 11  1  0  0  0  0
 11 12  1  0  0  0  0
 10 13  1  0  0  0  0
 10 14  2  0  0  0  0
  6 15  1  0  0  0  0
  6 16  2  0  0  0  0
  8 17  1  0  0  0  0
  8 18  2  0  0  0  0
 12 19  1  0  0  0  0
 12 20  2  0  0  0  0
  1 21  1  0  0  0  0
 21 22  1  0  0  0  0
 22 23  1  0  0  0  0
M  END
>  <Name>
P-AEDNTA

>  <LogK>
17.1

$$$$

  ACD/Labs11231718102D

 29 29  0  0  0  0  0  0  0  0  1 V2000
   15.8851   -9.3177    0.0000 C   0  0  0  0  0  0  0  0  0  0  0  0
   17.5378  -10.2711    0.0000 C   0  0  0  0  0  0  0  0  0  0  0  0
   10.9530  -10.2711    0.0000 C   0  0  0  0  0  0  0  0  0  0  0  0
   12.6056   -9.3177    0.0000 C   0  0  0  0  0  0  0  0  0  0  0  0
   14.2454  -10.2711    0.0000 N   0  0  0  0  0  0  0  0  0  0  0  0
    9.3003   -9.3177    0.0000 N   0  0  0  0  0  0  0  0  0  0  0  0
   19.1904   -9.3177    0.0000 N   0  0  0  0  0  0  0  0  0  0  0  0
   19.1904   -7.4237    0.0000 C   0  0  0  0  0  0  0  0  0  0  0  0
   20.8431   -6.4703    0.0000 C   0  0  0  0  0  0  0  0  0  0  0  0
   20.6523  -10.5377    0.0000 C   0  0  0  0  0  0  0  0  0  0  0  0
   20.3217  -12.4193    0.0000 C   0  0  0  0  0  0  0  0  0  0  0  0
    9.3003   -7.4237    0.0000 C   0  0  0  0  0  0  0  0  0  0  0  0
    7.6477   -6.4703    0.0000 C   0  0  0  0  0  0  0  0  0  0  0  0
    7.6477  -10.2711    0.0000 C   0  0  0  0  0  0  0  0  0  0  0  0
    7.6477  -12.1780    0.0000 C   0  0  0  0  0  0  0  0  0  0  0  0
    5.9956   -7.4237    0.0000 O   0  0  0  0  0  0  0  0  0  0  0  0
    7.6477   -4.5635    0.0000 O   0  0  0  0  0  0  0  0  0  0  0  0
    9.3003  -13.1314    0.0000 O   0  0  0  0  0  0  0  0  0  0  0  0
    5.9956  -13.1314    0.0000 O   0  0  0  0  0  0  0  0  0  0  0  0
   22.4952   -7.4237    0.0000 O   0  0  0  0  0  0  0  0  0  0  0  0
   20.8431   -4.5635    0.0000 O   0  0  0  0  0  0  0  0  0  0  0  0
   18.5417  -13.0675    0.0000 O   0  0  0  0  0  0  0  0  0  0  0  0
   21.7965  -13.6399    0.0000 O   0  0  0  0  0  0  0  0  0  0  0  0
   14.2455  -12.1790    0.0000 C   0  0  0  0  0  0  0  0  0  0  0  0
   15.8978  -13.1330    0.0000 C   0  0  0  0  0  0  0  0  0  0  0  0
   12.5931  -13.1331    0.0000 C   0  0  0  0  0  0  0  0  0  0  0  0
   15.8977  -15.0410    0.0000 C   0  0  0  0  0  0  0  0  0  0  0  0
   12.5931  -15.0409    0.0000 C   0  0  0  0  0  0  0  0  0  0  0  0
   14.2454  -15.9949    0.0000 C   0  0  0  0  0  0  0  0  0  0  0  0
  1  2  1  0  0  0  0
  3  4  1  0  0  0  0
  4  5  1  0  0  0  0
  1  5  1  0  0  0  0
  3  6  1  0  0  0  0
  2  7  1  0  0  0  0
  7  8  1  0  0  0  0
  8  9  1  0  0  0  0
  7 10  1  0  0  0  0
 10 11  1  0  0  0  0
  6 12  1  0  0  0  0
 12 13  1  0  0  0  0
  6 14  1  0  0  0  0
 14 15  1  0  0  0  0
 13 16  1  0  0  0  0
 13 17  2  0  0  0  0
 15 18  1  0  0  0  0
 15 19  2  0  0  0  0
  9 20  1  0  0  0  0
  9 21  2  0  0  0  0
 11 22  1  0  0  0  0
 11 23  2  0  0  0  0
 25 24  1  0  0  0  0
 26 24  2  0  0  0  0
 27 25  2  0  0  0  0
 28 26  1  0  0  0  0
 29 27  1  0  0  0  0
 29 28  2  0  0  0  0
  5 24  1  0  0  0  0
M  END
>  <Name>
P-IENTA

>  <LogK>
13.9

$$$$

  ACD/Labs11231718132D

 24 23  0  0  0  0  0  0  0  0  1 V2000
   11.4775   -8.5154    0.0000 C   0  0  0  0  0  0  0  0  0  0  0  0
   13.2592   -7.4859    0.0000 C   0  0  0  0  0  0  0  0  0  0  0  0
   15.0402   -8.5141    0.0000 C   0  0  0  0  0  0  0  0  0  0  0  0
   16.8077   -7.5091    0.0000 C   0  0  0  0  0  0  0  0  0  0  0  0
   18.5767   -8.5304    0.0000 C   0  0  0  0  0  0  0  0  0  0  0  0
   20.3464   -7.4939    0.0000 C   0  0  0  0  0  0  0  0  0  0  0  0
    9.6965   -7.4872    0.0000 N   0  0  0  0  0  0  0  0  0  0  0  0
   22.1274   -8.5222    0.0000 N   0  0  0  0  0  0  0  0  0  0  0  0
    7.9148   -8.5167    0.0000 C   0  0  0  0  0  0  0  0  0  0  0  0
    7.9143  -10.5741    0.0000 C   0  0  0  0  0  0  0  0  0  0  0  0
    9.6972   -5.4294    0.0000 C   0  0  0  0  0  0  0  0  0  0  0  0
   11.4648   -4.4244    0.0000 C   0  0  0  0  0  0  0  0  0  0  0  0
   22.1386  -10.5869    0.0000 C   0  0  0  0  0  0  0  0  0  0  0  0
   23.9196  -11.6151    0.0000 C   0  0  0  0  0  0  0  0  0  0  0  0
   23.9091   -7.4926    0.0000 C   0  0  0  0  0  0  0  0  0  0  0  0
   23.9096   -5.4353    0.0000 C   0  0  0  0  0  0  0  0  0  0  0  0
    9.6953  -11.6023    0.0000 O   0  0  0  0  0  0  0  0  0  0  0  0
    6.1326  -11.6036    0.0000 O   0  0  0  0  0  0  0  0  0  0  0  0
   13.2458   -5.4526    0.0000 O   0  0  0  0  0  0  0  0  0  0  0  0
   11.4535   -2.3596    0.0000 O   0  0  0  0  0  0  0  0  0  0  0  0
   25.6893  -10.5787    0.0000 O   0  0  0  0  0  0  0  0  0  0  0  0
   23.9330  -13.6484    0.0000 O   0  0  0  0  0  0  0  0  0  0  0  0
   22.1286   -4.4071    0.0000 O   0  0  0  0  0  0  0  0  0  0  0  0
   25.6913   -4.4058    0.0000 O   0  0  0  0  0  0  0  0  0  0  0  0
  1  2  1  0  0  0  0
  2  3  1  0  0  0  0
  3  4  1  0  0  0  0
  4  5  1  0  0  0  0
  5  6  1  0  0  0  0
  1  7  1  0  0  0  0
  6  8  1  0  0  0  0
  7  9  1  0  0  0  0
  9 10  1  0  0  0  0
  7 11  1  0  0  0  0
 11 12  1  0  0  0  0
  8 13  1  0  0  0  0
 13 14  1  0  0  0  0
  8 15  1  0  0  0  0
 15 16  1  0  0  0  0
 10 17  1  0  0  0  0
 10 18  2  0  0  0  0
 12 19  1  0  0  0  0
 12 20  2  0  0  0  0
 14 21  1  0  0  0  0
 14 22  2  0  0  0  0
 16 23  1  0  0  0  0
 16 24  2  0  0  0  0
M  END
>  <Name>
PMDTA

>  <LogK>
9.51

$$$$

  ACD/Labs11231717542D

 16 15  0  0  0  0  0  0  0  0  1 V2000
   13.3812   -7.1538    0.0000 N   0  0  0  0  0  0  0  0  0  0  0  0
   14.8407   -6.3548    0.0000 C   0  0  0  0  0  0  0  0  0  0  0  0
   13.2866   -8.8085    0.0000 C   0  0  0  0  0  0  0  0  0  0  0  0
   11.9734   -9.7883    0.0000 C   0  0  0  0  0  0  0  0  0  0  0  0
   16.2992   -7.1643    0.0000 C   0  0  0  0  0  0  0  0  0  0  0  0
   11.9104   -6.3046    0.0000 C   0  0  0  0  0  0  0  0  0  0  0  0
   11.9666   -4.6200    0.0000 C   0  0  0  0  0  0  0  0  0  0  0  0
   17.7293   -6.2835    0.0000 O   0  0  0  0  0  0  0  0  0  0  0  0
   16.3838   -8.8375    0.0000 O   0  0  0  0  0  0  0  0  0  0  0  0
   12.3373  -11.4631    0.0000 O   0  0  0  0  0  0  0  0  0  0  0  0
   10.3319   -9.5266    0.0000 O   0  0  0  0  0  0  0  0  0  0  0  0
   13.4183   -3.7810    0.0000 O   0  0  0  0  0  0  0  0  0  0  0  0
   10.5547   -3.7118    0.0000 O   0  0  0  0  0  0  0  0  0  0  0  0
   10.4290   -7.0165    0.0000 C   0  0  0  0  0  0  0  0  0  0  0  0
    8.9694   -6.2354    0.0000 C   0  0  0  0  0  0  0  0  0  0  0  0
    7.5407   -7.1151    0.0000 C   0  0  0  0  0  0  0  0  0  0  0  0
  1  2  1  0  0  0  0
  1  3  1  0  0  0  0
  3  4  1  0  0  0  0
  2  5  1  0  0  0  0
  1  6  1  0  0  0  0
  6  7  1  0  0  0  0
  5  8  1  0  0  0  0
  5  9  2  0  0  0  0
  4 10  1  0  0  0  0
  4 11  2  0  0  0  0
  7 12  1  0  0  0  0
  7 13  2  0  0  0  0
  6 14  1  0  0  0  0
 14 15  1  0  0  0  0
 15 16  1  0  0  0  0
M  END
>  <Name>
PNTA

>  <LogK>
10.2

$$$$

  ACD/Labs11231716342D

  5  4  0  0  0  0  0  0  0  0  1 V2000
   11.3593   -7.8626    0.0000 C   0  0  0  0  0  0  0  0  0  0  0  0
   12.7653   -7.0508    0.0000 C   0  0  0  0  0  0  0  0  0  0  0  0
   14.1713   -7.8626    0.0000 C   0  0  0  0  0  0  0  0  0  0  0  0
   15.5772   -7.0508    0.0000 O   0  0  0  0  0  0  0  0  0  0  0  0
   14.1713   -9.4861    0.0000 O   0  0  0  0  0  0  0  0  0  0  0  0
  1  2  1  0  0  0  0
  2  3  1  0  0  0  0
  3  4  1  0  0  0  0
  3  5  2  0  0  0  0
M  END
>  <Name>
PROPIONIC

>  <LogK>
2.62

$$$$

  ACD/Labs11231716422D

  6  5  0  0  0  0  0  0  0  0  1 V2000
   12.5110   -6.0688    0.0000 C   0  0  0  0  0  0  0  0  0  0  0  0
   13.5540   -7.8753    0.0000 C   0  0  0  0  0  0  0  0  0  0  0  0
   15.6099   -7.8764    0.0000 C   0  0  0  0  0  0  0  0  0  0  0  0
   12.5029   -9.6702    0.0000 O   0  0  0  0  0  0  0  0  0  0  0  0
   16.6529   -9.6829    0.0000 O   0  0  0  0  0  0  0  0  0  0  0  0
   16.6610   -6.0815    0.0000 O   0  0  0  0  0  0  0  0  0  0  0  0
  1  2  1  0  0  0  0
  2  3  1  0  0  0  0
  2  4  2  0  0  0  0
  3  5  2  0  0  0  0
  3  6  1  0  0  0  0
M  END
>  <Name>
PYRUVIC

>  <LogK>
0.79

$$$$

  ACD/Labs11231716372D

 10 10  0  0  0  0  0  0  0  0  1 V2000
   15.5603   -7.1868    0.0000 C   0  0  0  0  0  0  0  0  0  0  0  0
   15.5603   -8.5168    0.0000 C   0  0  0  0  0  0  0  0  0  0  0  0
   14.4085   -6.5218    0.0000 C   0  0  0  0  0  0  0  0  0  0  0  0
   14.4085   -9.1818    0.0000 C   0  0  0  0  0  0  0  0  0  0  0  0
   13.2567   -7.1868    0.0000 C   0  0  0  0  0  0  0  0  0  0  0  0
   13.2567   -8.5168    0.0000 C   0  0  0  0  0  0  0  0  0  0  0  0
   16.7122   -9.1818    0.0000 C   0  0  0  0  0  0  0  0  0  0  0  0
   16.7122   -6.5218    0.0000 O   0  0  0  0  0  0  0  0  0  0  0  0
   17.8640   -8.5168    0.0000 O   0  0  0  0  0  0  0  0  0  0  0  0
   16.7122  -10.5118    0.0000 O   0  0  0  0  0  0  0  0  0  0  0  0
  2  1  1  0  0  0  0
  3  1  2  0  0  0  0
  4  2  2  0  0  0  0
  5  3  1  0  0  0  0
  6  4  1  0  0  0  0
  6  5  2  0  0  0  0
  2  7  1  0  0  0  0
  1  8  1  0  0  0  0
  7  9  1  0  0  0  0
  7 10  2  0  0  0  0
M  END
>  <Name>
SALICYLIC

>  <LogK>
2.97

$$$$

  ACD/Labs11231716382D

  8  7  0  0  0  0  0  0  0  0  1 V2000
   13.1007   -7.8318    0.0000 C   0  0  0  0  0  0  0  0  0  0  0  0
   14.2525   -7.1668    0.0000 C   0  0  0  0  0  0  0  0  0  0  0  0
   15.4043   -7.8318    0.0000 C   0  0  0  0  0  0  0  0  0  0  0  0
   11.9488   -7.1668    0.0000 C   0  0  0  0  0  0  0  0  0  0  0  0
   16.5561   -7.1668    0.0000 O   0  0  0  0  0  0  0  0  0  0  0  0
   15.4043   -9.1618    0.0000 O   0  0  0  0  0  0  0  0  0  0  0  0
   11.9488   -5.8368    0.0000 O   0  0  0  0  0  0  0  0  0  0  0  0
   10.7970   -7.8318    0.0000 O   0  0  0  0  0  0  0  0  0  0  0  0
  1  2  1  0  0  0  0
  2  3  1  0  0  0  0
  1  4  1  0  0  0  0
  3  5  1  0  0  0  0
  3  6  2  0  0  0  0
  4  7  1  0  0  0  0
  4  8  2  0  0  0  0
M  END
>  <Name>
SUCCINIC

>  <LogK>
4.4

$$$$

  ACD/Labs11231717042D

  5  4  0  0  0  0  0  0  0  0  1 V2000
   12.2104   -6.4898    0.0000 S   0  0  0  0  0  0  0  0  0  0  0  0
   13.0206   -5.0863    0.0000 O   0  0  0  0  0  0  0  0  0  0  0  0
   10.8069   -5.6795    0.0000 O   0  0  0  0  0  0  0  0  0  0  0  0
   13.6138   -7.3000    0.0000 O   0  0  0  0  0  0  0  0  0  0  0  0
   11.4001   -7.8932    0.0000 O   0  0  0  0  0  0  0  0  0  0  0  0
  1  2  2  0  0  0  0
  1  3  2  0  0  0  0
  1  4  1  0  0  0  0
  1  5  1  0  0  0  0
M  END
>  <Name>
SULFURIC

>  <LogK>
2.35

$$$$

  ACD/Labs11231718192D

 23 22  0  0  0  0  0  0  0  0  1 V2000
   19.5602   -8.0818    0.0000 C   0  0  0  0  0  0  0  0  0  0  0  0
   21.5086   -6.9555    0.0000 C   0  0  0  0  0  0  0  0  0  0  0  0
   23.4568   -8.0803    0.0000 N   0  0  0  0  0  0  0  0  0  0  0  0
   13.7442   -6.9397    0.0000 C   0  0  0  0  0  0  0  0  0  0  0  0
   15.6786   -8.0565    0.0000 C   0  0  0  0  0  0  0  0  0  0  0  0
   11.7953   -8.0657    0.0000 N   0  0  0  0  0  0  0  0  0  0  0  0
   17.6121   -6.9570    0.0000 S   0  0  0  0  0  0  0  0  0  0  0  0
   25.4053   -6.9547    0.0000 C   0  0  0  0  0  0  0  0  0  0  0  0
   25.4061   -4.7040    0.0000 C   0  0  0  0  0  0  0  0  0  0  0  0
   23.4560  -10.3310    0.0000 C   0  0  0  0  0  0  0  0  0  0  0  0
   21.5225  -11.4305    0.0000 C   0  0  0  0  0  0  0  0  0  0  0  0
   11.7949  -10.3160    0.0000 C   0  0  0  0  0  0  0  0  0  0  0  0
    9.8460  -11.4420    0.0000 C   0  0  0  0  0  0  0  0  0  0  0  0
    9.8477   -6.9412    0.0000 C   0  0  0  0  0  0  0  0  0  0  0  0
    9.8484   -4.6904    0.0000 C   0  0  0  0  0  0  0  0  0  0  0  0
    7.8984  -10.3175    0.0000 O   0  0  0  0  0  0  0  0  0  0  0  0
    9.8456  -13.6923    0.0000 O   0  0  0  0  0  0  0  0  0  0  0  0
   11.7819   -3.5910    0.0000 O   0  0  0  0  0  0  0  0  0  0  0  0
    7.9003   -3.5657    0.0000 O   0  0  0  0  0  0  0  0  0  0  0  0
   23.4579   -3.5792    0.0000 O   0  0  0  0  0  0  0  0  0  0  0  0
   27.3546   -3.5784    0.0000 O   0  0  0  0  0  0  0  0  0  0  0  0
   19.5744  -10.3057    0.0000 O   0  0  0  0  0  0  0  0  0  0  0  0
   21.5218  -13.6813    0.0000 O   0  0  0  0  0  0  0  0  0  0  0  0
  1  2  1  0  0  0  0
  2  3  1  0  0  0  0
  4  5  1  0  0  0  0
  4  6  1  0  0  0  0
  5  7  1  0  0  0  0
  1  7  1  0  0  0  0
  3  8  1  0  0  0  0
  8  9  1  0  0  0  0
  3 10  1  0  0  0  0
 10 11  1  0  0  0  0
  6 12  1  0  0  0  0
 12 13  1  0  0  0  0
  6 14  1  0  0  0  0
 14 15  1  0  0  0  0
 13 16  1  0  0  0  0
 13 17  2  0  0  0  0
 15 18  1  0  0  0  0
 15 19  2  0  0  0  0
  9 20  1  0  0  0  0
  9 21  2  0  0  0  0
 11 22  1  0  0  0  0
 11 23  2  0  0  0  0
M  END
>  <Name>
TEDTA

>  <LogK>
13.5

$$$$

  ACD/Labs11231716402D

  5  4  0  0  0  0  0  0  0  0  1 V2000
   14.2632   -8.4895    0.0000 C   0  0  0  0  0  0  0  0  0  0  0  0
   15.4631   -7.8071    0.0000 C   0  0  0  0  0  0  0  0  0  0  0  0
   14.2629   -9.8858    0.0000 S   0  0  0  0  0  0  0  0  0  0  0  0
   16.6636   -8.5002    0.0000 O   0  0  0  0  0  0  0  0  0  0  0  0
   15.4634   -6.4107    0.0000 O   0  0  0  0  0  0  0  0  0  0  0  0
  1  2  1  0  0  0  0
  1  3  1  0  0  0  0
  2  4  1  0  0  0  0
  2  5  2  0  0  0  0
M  END
>  <Name>
TGA

>  <LogK>
2.44

$$$$

  ACD/Labs11181712102D

 21 20  0  0  0  0  0  0  0  0  1 V2000
   16.9517  -10.5713    0.0000 C   0  0  0  0  0  0  0  0  0  0  0  0
   18.3558   -9.7607    0.0000 C   0  0  0  0  0  0  0  0  0  0  0  0
   19.7644  -10.5681    0.0000 C   0  0  0  0  0  0  0  0  0  0  0  0
   21.1779   -9.7520    0.0000 N   0  0  0  0  0  0  0  0  0  0  0  0
   15.5432   -9.7639    0.0000 N   0  0  0  0  0  0  0  0  0  0  0  0
   22.6016  -10.5637    0.0000 C   0  0  0  0  0  0  0  0  0  0  0  0
   22.6022  -12.1970    0.0000 C   0  0  0  0  0  0  0  0  0  0  0  0
   21.1833   -8.1283    0.0000 C   0  0  0  0  0  0  0  0  0  0  0  0
   19.7744   -7.3210    0.0000 C   0  0  0  0  0  0  0  0  0  0  0  0
   15.5426   -8.1306    0.0000 C   0  0  0  0  0  0  0  0  0  0  0  0
   14.1284   -7.3134    0.0000 C   0  0  0  0  0  0  0  0  0  0  0  0
   14.1296  -10.5801    0.0000 C   0  0  0  0  0  0  0  0  0  0  0  0
   14.1246  -12.2036    0.0000 C   0  0  0  0  0  0  0  0  0  0  0  0
   21.1887  -13.0132    0.0000 O   0  0  0  0  0  0  0  0  0  0  0  0
   24.0162  -13.0139    0.0000 O   0  0  0  0  0  0  0  0  0  0  0  0
   18.3608   -8.1371    0.0000 O   0  0  0  0  0  0  0  0  0  0  0  0
   19.7741   -5.6875    0.0000 O   0  0  0  0  0  0  0  0  0  0  0  0
   15.5331  -13.0110    0.0000 O   0  0  0  0  0  0  0  0  0  0  0  0
   12.7110  -13.0197    0.0000 O   0  0  0  0  0  0  0  0  0  0  0  0
   12.7148   -8.1295    0.0000 O   0  0  0  0  0  0  0  0  0  0  0  0
   14.1279   -5.6804    0.0000 O   0  0  0  0  0  0  0  0  0  0  0  0
  1  2  1  0  0  0  0
  2  3  1  0  0  0  0
  3  4  1  0  0  0  0
  1  5  1  0  0  0  0
  4  6  1  0  0  0  0
  6  7  1  0  0  0  0
  4  8  1  0  0  0  0
  8  9  1  0  0  0  0
  5 10  1  0  0  0  0
 10 11  1  0  0  0  0
  5 12  1  0  0  0  0
 12 13  1  0  0  0  0
  7 14  1  0  0  0  0
  7 15  2  0  0  0  0
  9 16  1  0  0  0  0
  9 17  2  0  0  0  0
 13 18  1  0  0  0  0
 13 19  2  0  0  0  0
 11 20  1  0  0  0  0
 11 21  2  0  0  0  0
M  END
>  <Name>
TMDTA

>  <LogK>
11.7

$$$$

  ACD/Labs11181712182D

 44 47  0  0  0  0  0  0  0  0  1 V2000
   18.5700  -12.7692    0.0000 C   0  0  0  0  0  0  0  0  0  0  0  0
   20.0481  -13.6225    0.0000 C   0  0  0  0  0  0  0  0  0  0  0  0
   21.5261  -12.7692    0.0000 N   0  0  0  0  0  0  0  0  0  0  0  0
   17.0920  -13.6225    0.0000 N   0  0  0  0  0  0  0  0  0  0  0  0
   21.5261  -11.0625    0.0000 C   0  0  0  0  0  0  0  0  0  0  0  0
   23.0041  -13.6225    0.0000 C   0  0  0  0  0  0  0  0  0  0  0  0
   15.6139  -12.7692    0.0000 C   0  0  0  0  0  0  0  0  0  0  0  0
   17.0920  -15.3292    0.0000 C   0  0  0  0  0  0  0  0  0  0  0  0
   23.0041  -10.2091    0.0000 C   0  0  0  0  0  0  0  0  0  0  0  0
   23.0041   -8.5024    0.0000 C   0  0  0  0  0  0  0  0  0  0  0  0
   24.4822  -11.0625    0.0000 N   0  0  0  0  0  0  0  0  0  0  0  0
   24.4822   -7.6491    0.0000 C   0  0  0  0  0  0  0  0  0  0  0  0
   25.9602  -10.2091    0.0000 C   0  0  0  0  0  0  0  0  0  0  0  0
   25.9602   -8.5024    0.0000 C   0  0  0  0  0  0  0  0  0  0  0  0
   23.0041  -15.3292    0.0000 C   0  0  0  0  0  0  0  0  0  0  0  0
   24.4822  -16.1826    0.0000 C   0  0  0  0  0  0  0  0  0  0  0  0
   21.5261  -16.1826    0.0000 N   0  0  0  0  0  0  0  0  0  0  0  0
   24.4822  -17.8893    0.0000 C   0  0  0  0  0  0  0  0  0  0  0  0
   21.5261  -17.8893    0.0000 C   0  0  0  0  0  0  0  0  0  0  0  0
   23.0041  -18.7426    0.0000 C   0  0  0  0  0  0  0  0  0  0  0  0
   15.6139  -16.1826    0.0000 C   0  0  0  0  0  0  0  0  0  0  0  0
   15.6139  -17.8893    0.0000 C   0  0  0  0  0  0  0  0  0  0  0  0
   14.1359  -15.3292    0.0000 N   0  0  0  0  0  0  0  0  0  0  0  0
   14.1359  -18.7426    0.0000 C   0  0  0  0  0  0  0  0  0  0  0  0
   12.6578  -16.1826    0.0000 C   0  0  0  0  0  0  0  0  0  0  0  0
   12.6578  -17.8893    0.0000 C   0  0  0  0  0  0  0  0  0  0  0  0
   15.6139  -11.0625    0.0000 C   0  0  0  0  0  0  0  0  0  0  0  0
   14.1359  -10.2091    0.0000 C   0  0  0  0  0  0  0  0  0  0  0  0
   17.0920  -10.2091    0.0000 N   0  0  0  0  0  0  0  0  0  0  0  0
   14.1359   -8.5024    0.0000 C   0  0  0  0  0  0  0  0  0  0  0  0
   17.0920   -8.5024    0.0000 C   0  0  0  0  0  0  0  0  0  0  0  0
   15.6139   -7.6491    0.0000 C   0  0  0  0  0  0  0  0  0  0  0  0
   18.5700   -7.6491    0.0000 C   0  0  0  0  0  0  0  0  0  0  0  0
   27.4383  -11.0625    0.0000 C   0  0  0  0  0  0  0  0  0  0  0  0
   20.0481  -18.7426    0.0000 C   0  0  0  0  0  0  0  0  0  0  0  0
   11.1798  -15.3292    0.0000 C   0  0  0  0  0  0  0  0  0  0  0  0
   18.5700   -5.9424    0.0000 O   0  0  0  0  0  0  0  0  0  0  0  0
   20.0481   -8.5024    0.0000 O   0  0  0  0  0  0  0  0  0  0  0  0
   28.9163  -10.2091    0.0000 O   0  0  0  0  0  0  0  0  0  0  0  0
   27.4383  -12.7692    0.0000 O   0  0  0  0  0  0  0  0  0  0  0  0
   18.5700  -17.8893    0.0000 O   0  0  0  0  0  0  0  0  0  0  0  0
   20.0481  -20.4493    0.0000 O   0  0  0  0  0  0  0  0  0  0  0  0
   11.1798  -13.6225    0.0000 O   0  0  0  0  0  0  0  0  0  0  0  0
    9.7018  -16.1826    0.0000 O   0  0  0  0  0  0  0  0  0  0  0  0
  1  2  1  0  0  0  0
  2  3  1  0  0  0  0
  1  4  1  0  0  0  0
  3  5  1  0  0  0  0
  3  6  1  0  0  0  0
  4  7  1  0  0  0  0
  4  8  1  0  0  0  0
 10  9  1  0  0  0  0
 11  9  2  0  0  0  0
 12 10  2  0  0  0  0
 13 11  1  0  0  0  0
 14 12  1  0  0  0  0
 14 13  2  0  0  0  0
  5  9  1  0  0  0  0
 16 15  1  0  0  0  0
 17 15  2  0  0  0  0
 18 16  2  0  0  0  0
 19 17  1  0  0  0  0
 20 18  1  0  0  0  0
 20 19  2  0  0  0  0
  6 15  1  0  0  0  0
 22 21  1  0  0  0  0
 23 21  2  0  0  0  0
 24 22  2  0  0  0  0
 25 23  1  0  0  0  0
 26 24  1  0  0  0  0
 26 25  2  0  0  0  0
  8 21  1  0  0  0  0
 28 27  1  0  0  0  0
 29 27  2  0  0  0  0
 30 28  2  0  0  0  0
 31 29  1  0  0  0  0
 32 30  1  0  0  0  0
 32 31  2  0  0  0  0
  7 27  1  0  0  0  0
 31 33  1  0  0  0  0
 13 34  1  0  0  0  0
 19 35  1  0  0  0  0
 25 36  1  0  0  0  0
 33 37  1  0  0  0  0
 33 38  2  0  0  0  0
 34 39  1  0  0  0  0
 34 40  2  0  0  0  0
 35 41  1  0  0  0  0
 35 42  2  0  0  0  0
 36 43  1  0  0  0  0
 36 44  2  0  0  0  0
M  END
>  <Name>
TPAEN

>  <LogK>
2.6

$$$$

  ACD/Labs11231717402D

 16 15  0  0  0  0  0  0  0  0  1 V2000
   15.4394   -7.7879    0.0000 N   0  0  0  0  0  0  0  0  0  0  0  0
   16.0429   -9.4196    0.0000 C   0  0  0  0  0  0  0  0  0  0  0  0
   16.0399   -6.1254    0.0000 C   0  0  0  0  0  0  0  0  0  0  0  0
   17.7723   -9.7369    0.0000 C   0  0  0  0  0  0  0  0  0  0  0  0
   17.7797   -5.8262    0.0000 C   0  0  0  0  0  0  0  0  0  0  0  0
   13.6867   -7.7823    0.0000 C   0  0  0  0  0  0  0  0  0  0  0  0
   12.8056   -6.2561    0.0000 C   0  0  0  0  0  0  0  0  0  0  0  0
   13.6771   -4.7355    0.0000 O   0  0  0  0  0  0  0  0  0  0  0  0
   11.0423   -6.2567    0.0000 O   0  0  0  0  0  0  0  0  0  0  0  0
   18.9015   -8.3797    0.0000 O   0  0  0  0  0  0  0  0  0  0  0  0
   18.3712  -11.3854    0.0000 O   0  0  0  0  0  0  0  0  0  0  0  0
   18.9075   -7.1687    0.0000 O   0  0  0  0  0  0  0  0  0  0  0  0
   18.3858   -4.1740    0.0000 O   0  0  0  0  0  0  0  0  0  0  0  0
   12.8046   -9.3091    0.0000 C   0  0  0  0  0  0  0  0  0  0  0  0
   13.6796  -10.8246    0.0000 C   0  0  0  0  0  0  0  0  0  0  0  0
   11.0415   -9.3095    0.0000 C   0  0  0  0  0  0  0  0  0  0  0  0
  1  2  1  0  0  0  0
  1  3  1  0  0  0  0
  2  4  1  0  0  0  0
  3  5  1  0  0  0  0
  1  6  1  0  0  0  0
  6  7  1  0  0  0  0
  7  8  1  0  0  0  0
  7  9  2  0  0  0  0
  4 10  1  0  0  0  0
  4 11  2  0  0  0  0
  5 12  1  0  0  0  0
  5 13  2  0  0  0  0
  6 14  1  0  0  0  0
 14 15  1  0  0  0  0
 14 16  1  0  0  0  0
M  END
>  <Name>
VALINDIAC

>  <LogK>
8.77

$$$$
