# Supplementary material for: Deep Learning Insights into Lanthanides Complexation Chemistry
Source: Molecules. 2021 May 27;26(11):3237. doi: 10.3390/molecules26113237 (PMC8198800; doi:10.3390/molecules26113237)
Supplement: Supplementary file 1 [file molecules-26-03237-s001.zip › Eu_dataset.sdf]

***** TTHA.MOL2
     RDKit          2D

 34 33  0  0  0  0  0  0  0  0999 V2000
   -0.3660   -1.3660    0.0000 C   0  0  0  0  0  0  0  0  0  0  0  0
   -2.0981   -1.3660    0.0000 C   0  0  0  0  0  0  0  0  0  0  0  0
   -2.0981   -2.3660    0.0000 C   0  0  0  0  0  0  0  0  0  0  0  0
    1.3660   -2.3660    0.0000 C   0  0  0  0  0  0  0  0  0  0  0  0
    2.2321   -2.8660    0.0000 C   0  0  0  0  0  0  0  0  0  0  0  0
    1.3660   -1.3660    0.0000 N   0  0  0  0  0  0  0  0  0  0  0  0
   -1.2321   -0.8660    0.0000 N   0  0  0  0  0  0  0  0  0  0  0  0
   -2.9641   -2.8660    0.0000 N   0  0  0  0  0  0  0  0  0  0  0  0
    2.2321   -3.8660    0.0000 N   0  0  0  0  0  0  0  0  0  0  0  0
   -3.8301   -2.3660    0.0000 C   0  0  0  0  0  0  0  0  0  0  0  0
   -2.9641   -3.8660    0.0000 C   0  0  0  0  0  0  0  0  0  0  0  0
   -1.2321    0.1340    0.0000 C   0  0  0  0  0  0  0  0  0  0  0  0
    2.2321   -0.8660    0.0000 C   0  0  0  0  0  0  0  0  0  0  0  0
    1.3660   -4.3660    0.0000 C   0  0  0  0  0  0  0  0  0  0  0  0
    3.0981   -4.3660    0.0000 C   0  0  0  0  0  0  0  0  0  0  0  0
   -0.3660    0.6340    0.0000 C   0  0  0  0  0  0  0  0  0  0  0  0
    3.0981   -1.3660    0.0000 C   0  0  0  0  0  0  0  0  0  0  0  0
   -3.8301   -4.3660    0.0000 C   0  0  0  0  0  0  0  0  0  0  0  0
   -3.8301   -1.3660    0.0000 C   0  0  0  0  0  0  0  0  0  0  0  0
    0.5000   -3.8660    0.0000 C   0  0  0  0  0  0  0  0  0  0  0  0
    3.0981   -5.3660    0.0000 C   0  0  0  0  0  0  0  0  0  0  0  0
   -4.6962   -3.8660    0.0000 O   0  0  0  0  0  0  0  0  0  0  0  0
   -2.9641   -0.8660    0.0000 O   0  0  0  0  0  0  0  0  0  0  0  0
    0.5000   -2.8660    0.0000 O   0  0  0  0  0  0  0  0  0  0  0  0
    2.2321   -5.8660    0.0000 O   0  0  0  0  0  0  0  0  0  0  0  0
    3.0981   -2.3660    0.0000 O   0  0  0  0  0  0  0  0  0  0  0  0
    0.5000    0.1340    0.0000 O   0  0  0  0  0  0  0  0  0  0  0  0
   -4.6962   -0.8660    0.0000 O   0  0  0  0  0  0  0  0  0  0  0  0
   -3.8301   -5.3660    0.0000 O   0  0  0  0  0  0  0  0  0  0  0  0
   -0.3660    1.6340    0.0000 O   0  0  0  0  0  0  0  0  0  0  0  0
    3.9641   -0.8660    0.0000 O   0  0  0  0  0  0  0  0  0  0  0  0
    3.9641   -5.8660    0.0000 O   0  0  0  0  0  0  0  0  0  0  0  0
   -0.3660   -4.3660    0.0000 O   0  0  0  0  0  0  0  0  0  0  0  0
    0.5000   -0.8660    0.0000 C   0  0  0  0  0  0  0  0  0  0  0  0
  1  7  1  0
  1 34  1  0
  2  3  1  0
  2  7  1  0
  3  8  1  0
  4  5  1  0
  4  6  1  0
  5  9  1  0
  6 13  1  0
  6 34  1  0
  7 12  1  0
  8 10  1  0
  8 11  1  0
  9 14  1  0
  9 15  1  0
 10 19  1  0
 11 18  1  0
 12 16  1  0
 13 17  1  0
 14 20  1  0
 15 21  1  0
 16 27  2  0
 16 30  1  0
 17 26  2  0
 17 31  1  0
 18 22  2  0
 18 29  1  0
 19 23  2  0
 19 28  1  0
 20 24  2  0
 20 33  1  0
 21 25  2  0
 21 32  1  0
M  END
>  <LogK>  (1) 
23.5

$$$$
***** TPAEN.mol2
     RDKit          2D

 44 47  0  0  0  0  0  0  0  0999 V2000
   -2.5981   -1.5000    0.0000 C   0  0  0  0  0  0  0  0  0  0  0  0
   -2.5981   -2.5000    0.0000 C   0  0  0  0  0  0  0  0  0  0  0  0
   -3.4641   -3.0000    0.0000 N   0  0  0  0  0  0  0  0  0  0  0  0
   -1.7321   -1.0000    0.0000 N   0  0  0  0  0  0  0  0  0  0  0  0
   -3.4641   -4.0000    0.0000 C   0  0  0  0  0  0  0  0  0  0  0  0
   -4.3301   -2.5000    0.0000 C   0  0  0  0  0  0  0  0  0  0  0  0
   -1.7321   -0.0000    0.0000 C   0  0  0  0  0  0  0  0  0  0  0  0
   -0.8660   -1.5000    0.0000 C   0  0  0  0  0  0  0  0  0  0  0  0
   -5.1962   -3.0000    0.0000 C   0  0  0  0  0  0  0  0  0  0  0  0
   -6.0622   -2.5000    0.0000 C   0  0  0  0  0  0  0  0  0  0  0  0
   -6.9282   -3.0000    0.0000 C   0  0  0  0  0  0  0  0  0  0  0  0
   -6.9282   -4.0000    0.0000 C   0  0  0  0  0  0  0  0  0  0  0  0
   -6.0622   -4.5000    0.0000 C   0  0  0  0  0  0  0  0  0  0  0  0
   -5.1962   -4.0000    0.0000 N   0  0  0  0  0  0  0  0  0  0  0  0
   -6.0622   -5.5000    0.0000 C   0  0  0  0  0  0  0  0  0  0  0  0
   -5.1962   -6.0000    0.0000 O   0  0  0  0  0  0  0  0  0  0  0  0
   -6.9282   -6.0000    0.0000 O   0  0  0  0  0  0  0  0  0  0  0  0
   -2.5981   -4.5000    0.0000 C   0  0  0  0  0  0  0  0  0  0  0  0
   -1.7321   -4.0000    0.0000 C   0  0  0  0  0  0  0  0  0  0  0  0
   -0.8660   -4.5000    0.0000 C   0  0  0  0  0  0  0  0  0  0  0  0
   -0.8660   -5.5000    0.0000 C   0  0  0  0  0  0  0  0  0  0  0  0
   -1.7321   -6.0000    0.0000 C   0  0  0  0  0  0  0  0  0  0  0  0
   -2.5981   -5.5000    0.0000 N   0  0  0  0  0  0  0  0  0  0  0  0
   -1.7321   -7.0000    0.0000 C   0  0  0  0  0  0  0  0  0  0  0  0
   -2.5981   -7.5000    0.0000 O   0  0  0  0  0  0  0  0  0  0  0  0
   -0.8660   -7.5000    0.0000 O   0  0  0  0  0  0  0  0  0  0  0  0
   -2.5981    0.5000    0.0000 C   0  0  0  0  0  0  0  0  0  0  0  0
   -3.4641    0.0000    0.0000 C   0  0  0  0  0  0  0  0  0  0  0  0
   -4.3301    0.5000    0.0000 C   0  0  0  0  0  0  0  0  0  0  0  0
   -4.3301    1.5000    0.0000 C   0  0  0  0  0  0  0  0  0  0  0  0
   -3.4641    2.0000    0.0000 C   0  0  0  0  0  0  0  0  0  0  0  0
   -2.5981    1.5000    0.0000 N   0  0  0  0  0  0  0  0  0  0  0  0
   -3.4641    3.0000    0.0000 C   0  0  0  0  0  0  0  0  0  0  0  0
   -2.5981    3.5000    0.0000 O   0  0  0  0  0  0  0  0  0  0  0  0
   -4.3301    3.5000    0.0000 O   0  0  0  0  0  0  0  0  0  0  0  0
   -0.0000   -1.0000    0.0000 C   0  0  0  0  0  0  0  0  0  0  0  0
    0.8660   -1.5000    0.0000 C   0  0  0  0  0  0  0  0  0  0  0  0
    1.7321   -1.0000    0.0000 C   0  0  0  0  0  0  0  0  0  0  0  0
    1.7321   -0.0000    0.0000 C   0  0  0  0  0  0  0  0  0  0  0  0
    0.8660    0.5000    0.0000 C   0  0  0  0  0  0  0  0  0  0  0  0
    0.0000   -0.0000    0.0000 N   0  0  0  0  0  0  0  0  0  0  0  0
    0.8660    1.5000    0.0000 C   0  0  0  0  0  0  0  0  0  0  0  0
    0.0000    2.0000    0.0000 O   0  0  0  0  0  0  0  0  0  0  0  0
    1.7321    2.0000    0.0000 O   0  0  0  0  0  0  0  0  0  0  0  0
  1  2  1  0
  1  4  1  0
  2  3  1  0
  3  5  1  0
  3  6  1  0
  4  7  1  0
  4  8  1  0
  5 18  1  0
  6  9  1  0
  7 27  1  0
  8 36  1  0
  9 10  2  0
  9 14  1  0
 10 11  1  0
 11 12  2  0
 12 13  1  0
 13 14  2  0
 13 15  1  0
 15 16  2  0
 15 17  1  0
 18 19  2  0
 18 23  1  0
 19 20  1  0
 20 21  2  0
 21 22  1  0
 22 23  2  0
 22 24  1  0
 24 25  2  0
 24 26  1  0
 27 28  2  0
 27 32  1  0
 28 29  1  0
 29 30  2  0
 30 31  1  0
 31 32  2  0
 31 33  1  0
 33 34  2  0
 33 35  1  0
 36 37  2  0
 36 41  1  0
 37 38  1  0
 38 39  2  0
 39 40  1  0
 40 41  2  0
 40 42  1  0
 42 43  2  0
 42 44  1  0
M  END
>  <LogK>  (2) 
2.8

$$$$
***** TODGA.MOL2
     RDKit          2D

 41 40  0  0  0  0  0  0  0  0999 V2000
   -2.9474    3.4033    0.0000 C   0  0  0  0  0  0  0  0  0  0  0  0
   -2.4561    4.2542    0.0000 C   0  0  0  0  0  0  0  0  0  0  0  0
   -0.9825    5.1050    0.0000 C   0  0  0  0  0  0  0  0  0  0  0  0
    0.0000    5.1050    0.0000 C   0  0  0  0  0  0  0  0  0  0  0  0
   -1.4737    4.2542    0.0000 O   0  0  0  0  0  0  0  0  0  0  0  0
    0.4912    4.2542    0.0000 O   0  0  0  0  0  0  0  0  0  0  0  0
   -3.9298    3.4033    0.0000 O   0  0  0  0  0  0  0  0  0  0  0  0
    0.9825    6.8067    0.0000 N   0  0  0  0  0  0  0  0  0  0  0  0
   -2.4561    2.5525    0.0000 N   0  0  0  0  0  0  0  0  0  0  0  0
    0.4912    7.6575    0.0000 C   0  0  0  0  0  0  0  0  0  0  0  0
   -0.4912    7.6575    0.0000 C   0  0  0  0  0  0  0  0  0  0  0  0
   -0.9825    8.5083    0.0000 C   0  0  0  0  0  0  0  0  0  0  0  0
   -1.9649    8.5083    0.0000 C   0  0  0  0  0  0  0  0  0  0  0  0
   -2.4561    9.3592    0.0000 C   0  0  0  0  0  0  0  0  0  0  0  0
   -3.4386    9.3592    0.0000 C   0  0  0  0  0  0  0  0  0  0  0  0
   -3.9298    8.5083    0.0000 C   0  0  0  0  0  0  0  0  0  0  0  0
   -3.4386    7.6575    0.0000 C   0  0  0  0  0  0  0  0  0  0  0  0
   -3.4386    0.8508    0.0000 C   0  0  0  0  0  0  0  0  0  0  0  0
   -4.4211    0.8508    0.0000 C   0  0  0  0  0  0  0  0  0  0  0  0
   -4.9123    0.0000    0.0000 C   0  0  0  0  0  0  0  0  0  0  0  0
   -5.8947    0.0000    0.0000 C   0  0  0  0  0  0  0  0  0  0  0  0
   -6.3860   -0.8508    0.0000 C   0  0  0  0  0  0  0  0  0  0  0  0
   -7.3684   -0.8508    0.0000 C   0  0  0  0  0  0  0  0  0  0  0  0
   -7.8596    0.0000    0.0000 C   0  0  0  0  0  0  0  0  0  0  0  0
   -7.3684    0.8508    0.0000 C   0  0  0  0  0  0  0  0  0  0  0  0
    1.9649    6.8067    0.0000 C   0  0  0  0  0  0  0  0  0  0  0  0
    2.4561    5.9558    0.0000 C   0  0  0  0  0  0  0  0  0  0  0  0
    3.4386    5.9558    0.0000 C   0  0  0  0  0  0  0  0  0  0  0  0
    3.9298    5.1050    0.0000 C   0  0  0  0  0  0  0  0  0  0  0  0
    4.9123    5.1050    0.0000 C   0  0  0  0  0  0  0  0  0  0  0  0
    5.4035    4.2542    0.0000 C   0  0  0  0  0  0  0  0  0  0  0  0
    4.9123    3.4033    0.0000 C   0  0  0  0  0  0  0  0  0  0  0  0
    3.9298    3.4033    0.0000 C   0  0  0  0  0  0  0  0  0  0  0  0
   -1.4737    2.5525    0.0000 C   0  0  0  0  0  0  0  0  0  0  0  0
   -0.9825    1.7017    0.0000 C   0  0  0  0  0  0  0  0  0  0  0  0
    0.0000    1.7017    0.0000 C   0  0  0  0  0  0  0  0  0  0  0  0
    0.4912    0.8508    0.0000 C   0  0  0  0  0  0  0  0  0  0  0  0
    1.4737    0.8508    0.0000 C   0  0  0  0  0  0  0  0  0  0  0  0
    1.9649   -0.0000    0.0000 C   0  0  0  0  0  0  0  0  0  0  0  0
    1.4737   -0.8508    0.0000 C   0  0  0  0  0  0  0  0  0  0  0  0
    0.4912   -0.8508    0.0000 C   0  0  0  0  0  0  0  0  0  0  0  0
  1  2  1  0
  1  7  2  0
  1  9  1  0
  2  5  1  0
  3  4  1  0
  3  5  1  0
  4  6  2  0
  4  8  1  0
  8 10  1  0
  8 26  1  0
  9 18  1  0
  9 34  1  0
 10 11  1  0
 11 12  1  0
 12 13  1  0
 13 14  1  0
 14 15  1  0
 15 16  1  0
 16 17  1  0
 18 19  1  0
 19 20  1  0
 20 21  1  0
 21 22  1  0
 22 23  1  0
 23 24  1  0
 24 25  1  0
 26 27  1  0
 27 28  1  0
 28 29  1  0
 29 30  1  0
 30 31  1  0
 31 32  1  0
 32 33  1  0
 34 35  1  0
 35 36  1  0
 36 37  1  0
 37 38  1  0
 38 39  1  0
 39 40  1  0
 40 41  1  0
M  END
>  <LogK>  (3) 
6.07

$$$$
***** TMDTA.MOL2
     RDKit          2D

 21 20  0  0  0  0  0  0  0  0999 V2000
   -3.4641    0.0000    0.0000 C   0  0  0  0  0  0  0  0  0  0  0  0
   -4.3301   -0.5000    0.0000 C   0  0  0  0  0  0  0  0  0  0  0  0
   -5.1962    0.0000    0.0000 C   0  0  0  0  0  0  0  0  0  0  0  0
   -6.0622   -0.5000    0.0000 N   0  0  0  0  0  0  0  0  0  0  0  0
   -2.5981   -0.5000    0.0000 N   0  0  0  0  0  0  0  0  0  0  0  0
   -6.0622   -1.5000    0.0000 C   0  0  0  0  0  0  0  0  0  0  0  0
   -6.9282    0.0000    0.0000 C   0  0  0  0  0  0  0  0  0  0  0  0
   -2.5981   -1.5000    0.0000 C   0  0  0  0  0  0  0  0  0  0  0  0
   -1.7321    0.0000    0.0000 C   0  0  0  0  0  0  0  0  0  0  0  0
   -5.1962   -2.0000    0.0000 C   0  0  0  0  0  0  0  0  0  0  0  0
   -7.7942   -0.5000    0.0000 C   0  0  0  0  0  0  0  0  0  0  0  0
   -3.4641   -2.0000    0.0000 C   0  0  0  0  0  0  0  0  0  0  0  0
   -0.8660   -0.5000    0.0000 C   0  0  0  0  0  0  0  0  0  0  0  0
   -4.3301   -1.5000    0.0000 O   0  0  0  0  0  0  0  0  0  0  0  0
   -7.7942   -1.5000    0.0000 O   0  0  0  0  0  0  0  0  0  0  0  0
   -4.3301   -1.5000    0.0000 O   0  0  0  0  0  0  0  0  0  0  0  0
   -0.8660   -1.5000    0.0000 O   0  0  0  0  0  0  0  0  0  0  0  0
   -5.1962   -3.0000    0.0000 O   0  0  0  0  0  0  0  0  0  0  0  0
   -8.6603    0.0000    0.0000 O   0  0  0  0  0  0  0  0  0  0  0  0
   -3.4641   -3.0000    0.0000 O   0  0  0  0  0  0  0  0  0  0  0  0
    0.0000   -0.0000    0.0000 O   0  0  0  0  0  0  0  0  0  0  0  0
  1  2  1  0
  1  5  1  0
  2  3  1  0
  3  4  1  0
  4  6  1  0
  4  7  1  0
  5  8  1  0
  5  9  1  0
  6 10  1  0
  7 11  1  0
  8 12  1  0
  9 13  1  0
 10 14  2  0
 10 18  1  0
 11 15  2  0
 11 19  1  0
 12 16  2  0
 12 20  1  0
 13 17  2  0
 13 21  1  0
M  END
>  <LogK>  (4) 
13.62

$$$$
***** TIOAC.MOL2
     RDKit          2D

  5  4  0  0  0  0  0  0  0  0999 V2000
    3.4641    0.0000    0.0000 O   0  0  0  0  0  0  0  0  0  0  0  0
    2.5981    0.5000    0.0000 C   0  0  0  0  0  0  0  0  0  0  0  0
    2.5981    1.5000    0.0000 O   0  0  0  0  0  0  0  0  0  0  0  0
    1.7321    0.0000    0.0000 C   0  0  0  0  0  0  0  0  0  0  0  0
    0.8660    0.5000    0.0000 S   0  0  0  0  0  0  0  0  0  0  0  0
  1  2  2  0
  2  3  1  0
  2  4  1  0
  4  5  1  0
M  END
>  <LogK>  (5) 
2.51

$$$$
***** TEDTA.MOL2
     RDKit          2D

 23 22  0  0  0  0  0  0  0  0999 V2000
    5.1962   -0.0000    0.0000 S   0  0  0  0  0  0  0  0  0  0  0  0
    6.0622   -0.5000    0.0000 C   0  0  0  0  0  0  0  0  0  0  0  0
    6.9282   -0.0000    0.0000 C   0  0  0  0  0  0  0  0  0  0  0  0
    4.3301   -0.5000    0.0000 C   0  0  0  0  0  0  0  0  0  0  0  0
    3.4641   -0.0000    0.0000 C   0  0  0  0  0  0  0  0  0  0  0  0
    7.7942   -0.5000    0.0000 N   0  0  0  0  0  0  0  0  0  0  0  0
    2.5981   -0.5000    0.0000 N   0  0  0  0  0  0  0  0  0  0  0  0
    7.7942   -1.5000    0.0000 C   0  0  0  0  0  0  0  0  0  0  0  0
    6.9282   -2.0000    0.0000 C   0  0  0  0  0  0  0  0  0  0  0  0
    8.6603    0.0000    0.0000 C   0  0  0  0  0  0  0  0  0  0  0  0
    9.5263   -0.5000    0.0000 C   0  0  0  0  0  0  0  0  0  0  0  0
    2.5981   -1.5000    0.0000 C   0  0  0  0  0  0  0  0  0  0  0  0
    3.4641   -2.0000    0.0000 C   0  0  0  0  0  0  0  0  0  0  0  0
    1.7321   -0.0000    0.0000 C   0  0  0  0  0  0  0  0  0  0  0  0
    0.8660   -0.5000    0.0000 C   0  0  0  0  0  0  0  0  0  0  0  0
    6.0622   -1.5000    0.0000 O   0  0  0  0  0  0  0  0  0  0  0  0
    9.5263   -1.5000    0.0000 O   0  0  0  0  0  0  0  0  0  0  0  0
    4.3301   -1.5000    0.0000 O   0  0  0  0  0  0  0  0  0  0  0  0
    0.8660   -1.5000    0.0000 O   0  0  0  0  0  0  0  0  0  0  0  0
    6.9282   -3.0000    0.0000 O   0  0  0  0  0  0  0  0  0  0  0  0
   10.3923    0.0000    0.0000 O   0  0  0  0  0  0  0  0  0  0  0  0
    3.4641   -3.0000    0.0000 O   0  0  0  0  0  0  0  0  0  0  0  0
    0.0000    0.0000    0.0000 O   0  0  0  0  0  0  0  0  0  0  0  0
  1  2  1  0
  1  4  1  0
  2  3  1  0
  3  6  1  0
  4  5  1  0
  5  7  1  0
  6  8  1  0
  6 10  1  0
  7 12  1  0
  7 14  1  0
  8  9  1  0
  9 16  2  0
  9 20  1  0
 10 11  1  0
 11 17  2  0
 11 21  1  0
 12 13  1  0
 13 18  2  0
 13 22  1  0
 14 15  1  0
 15 19  2  0
 15 23  1  0
M  END
>  <LogK>  (6) 
14.82

$$$$
***** TCA.MOL2
     RDKit          2D

  7  6  0  0  0  0  0  0  0  0999 V2000
    1.7321    0.0000    0.0000 C   0  0  0  0  0  0  0  0  0  0  0  0
    0.8660    0.5000    0.0000 C   0  0  0  0  0  0  0  0  0  0  0  0
    2.7321    0.0000    0.0000 Cl  0  0  0  0  0  0  0  0  0  0  0  0
    2.2321    0.8660    0.0000 Cl  0  0  0  0  0  0  0  0  0  0  0  0
    1.7321   -1.0000    0.0000 Cl  0  0  0  0  0  0  0  0  0  0  0  0
    0.8660    1.5000    0.0000 O   0  0  0  0  0  0  0  0  0  0  0  0
    0.0000   -0.0000    0.0000 O   0  0  0  0  0  0  0  0  0  0  0  0
  1  2  1  0
  1  3  1  0
  1  4  1  0
  1  5  1  0
  2  6  2  0
  2  7  1  0
M  END
>  <LogK>  (7) 
0.32

$$$$
***** SUL.MOL2
     RDKit          2D

  5  4  0  0  0  0  0  0  0  0999 V2000
    1.0000   -0.0000    0.0000 S   0  0  0  0  0  0  0  0  0  0  0  0
    1.0000   -1.0000    0.0000 O   0  0  0  0  0  0  0  0  0  0  0  0
    2.0000   -0.0000    0.0000 O   0  0  0  0  0  0  0  0  0  0  0  0
    1.0000    1.0000    0.0000 O   0  0  0  0  0  0  0  0  0  0  0  0
    0.0000    0.0000    0.0000 O   0  0  0  0  0  0  0  0  0  0  0  0
  1  2  1  0
  1  3  1  0
  1  4  2  0
  1  5  2  0
M  END
>  <LogK>  (8) 
3.67

$$$$
***** SUCC.MOL2
     RDKit          2D

  8  7  0  0  0  0  0  0  0  0999 V2000
    0.5000   -0.8660    0.0000 C   0  0  0  0  0  0  0  0  0  0  0  0
    0.0000   -1.7321    0.0000 C   0  0  0  0  0  0  0  0  0  0  0  0
   -1.0000   -1.7321    0.0000 C   0  0  0  0  0  0  0  0  0  0  0  0
   -1.5000   -0.8660    0.0000 C   0  0  0  0  0  0  0  0  0  0  0  0
   -1.0000   -0.0000    0.0000 O   0  0  0  0  0  0  0  0  0  0  0  0
    1.5000   -0.8660    0.0000 O   0  0  0  0  0  0  0  0  0  0  0  0
   -2.5000   -0.8660    0.0000 O   0  0  0  0  0  0  0  0  0  0  0  0
    0.0000   -0.0000    0.0000 O   0  0  0  0  0  0  0  0  0  0  0  0
  1  2  1  0
  1  6  2  0
  1  8  1  0
  2  3  1  0
  3  4  1  0
  4  5  2  0
  4  7  1  0
M  END
>  <LogK>  (9) 
4.63

$$$$
***** SUBERIC.mol2
     RDKit          2D

 12 11  0  0  0  0  0  0  0  0999 V2000
   -4.5000   -0.8660    0.0000 C   0  0  0  0  0  0  0  0  0  0  0  0
   -3.5000   -0.8660    0.0000 C   0  0  0  0  0  0  0  0  0  0  0  0
   -3.0000   -1.7321    0.0000 C   0  0  0  0  0  0  0  0  0  0  0  0
   -2.0000   -1.7321    0.0000 C   0  0  0  0  0  0  0  0  0  0  0  0
   -1.5000   -2.5981    0.0000 C   0  0  0  0  0  0  0  0  0  0  0  0
   -0.5000   -2.5981    0.0000 C   0  0  0  0  0  0  0  0  0  0  0  0
    0.0000   -1.7321    0.0000 C   0  0  0  0  0  0  0  0  0  0  0  0
   -0.5000   -0.8660    0.0000 C   0  0  0  0  0  0  0  0  0  0  0  0
   -5.0000   -0.0000    0.0000 O   0  0  0  0  0  0  0  0  0  0  0  0
   -5.0000   -1.7321    0.0000 O   0  0  0  0  0  0  0  0  0  0  0  0
   -1.5000   -0.8660    0.0000 O   0  0  0  0  0  0  0  0  0  0  0  0
   -0.0000   -0.0000    0.0000 O   0  0  0  0  0  0  0  0  0  0  0  0
  1  2  1  0
  1  9  2  0
  1 10  1  0
  2  3  1  0
  3  4  1  0
  4  5  1  0
  5  6  1  0
  6  7  1  0
  7  8  1  0
  8 11  2  0
  8 12  1  0
M  END
>  <LogK>  (10) 
2.96

$$$$
***** SO3-PH-BTP.mol2
     RDKit          2D

 62 68  0  0  0  0  0  0  0  0999 V2000
   -4.1019   -0.9775    0.0000 C   0  0  0  0  0  0  0  0  0  0  0  0
   -3.2553   -1.4663    0.0000 C   0  0  0  0  0  0  0  0  0  0  0  0
   -4.9484   -1.4663    0.0000 C   0  0  0  0  0  0  0  0  0  0  0  0
   -3.2553   -2.4438    0.0000 C   0  0  0  0  0  0  0  0  0  0  0  0
   -4.9484   -2.4438    0.0000 C   0  0  0  0  0  0  0  0  0  0  0  0
   -4.1019   -2.9326    0.0000 N   0  0  0  0  0  0  0  0  0  0  0  0
   -2.4087   -2.9326    0.0000 C   0  0  0  0  0  0  0  0  0  0  0  0
   -5.7950   -2.9326    0.0000 C   0  0  0  0  0  0  0  0  0  0  0  0
   -1.5622   -2.4438    0.0000 N   0  0  0  0  0  0  0  0  0  0  0  0
   -2.4087   -3.9101    0.0000 N   0  0  0  0  0  0  0  0  0  0  0  0
   -1.5622   -4.3989    0.0000 N   0  0  0  0  0  0  0  0  0  0  0  0
   -0.7156   -2.9326    0.0000 C   0  0  0  0  0  0  0  0  0  0  0  0
   -0.7156   -3.9101    0.0000 C   0  0  0  0  0  0  0  0  0  0  0  0
    0.1310   -2.4438    0.0000 C   0  0  0  0  0  0  0  0  0  0  0  0
    0.1310   -1.4663    0.0000 C   0  0  0  0  0  0  0  0  0  0  0  0
    0.9775   -0.9775    0.0000 C   0  0  0  0  0  0  0  0  0  0  0  0
    0.9775   -2.9326    0.0000 C   0  0  0  0  0  0  0  0  0  0  0  0
    1.8241   -1.4663    0.0000 C   0  0  0  0  0  0  0  0  0  0  0  0
    1.8241   -2.4438    0.0000 C   0  0  0  0  0  0  0  0  0  0  0  0
    0.9775   -0.0000    0.0000 S   0  0  0  0  0  0  0  0  0  0  0  0
    1.9551    0.0000    0.0000 O   0  0  0  0  0  0  0  0  0  0  0  0
    2.4438    0.8466    0.0000 Na  0  0  0  0  0  1  0  0  0  0  0  0
    0.9775    0.9775    0.0000 O   0  0  0  0  0  0  0  0  0  0  0  0
    0.0000   -0.0000    0.0000 O   0  0  0  0  0  0  0  0  0  0  0  0
    0.9775   -4.8876    0.0000 C   0  0  0  0  0  0  0  0  0  0  0  0
    1.8241   -4.3989    0.0000 C   0  0  0  0  0  0  0  0  0  0  0  0
    2.6707   -4.8876    0.0000 C   0  0  0  0  0  0  0  0  0  0  0  0
    0.9775   -5.8652    0.0000 C   0  0  0  0  0  0  0  0  0  0  0  0
    2.6707   -5.8652    0.0000 C   0  0  0  0  0  0  0  0  0  0  0  0
    1.8241   -6.3539    0.0000 C   0  0  0  0  0  0  0  0  0  0  0  0
    1.8241   -7.3315    0.0000 S   0  0  0  0  0  0  0  0  0  0  0  0
    0.8466   -7.3315    0.0000 O   0  0  0  0  0  0  0  0  0  0  0  0
    0.3578   -8.1780    0.0000 Na  0  0  0  0  0  1  0  0  0  0  0  0
    1.8241   -8.3090    0.0000 O   0  0  0  0  0  0  0  0  0  0  0  0
    2.8016   -7.3315    0.0000 O   0  0  0  0  0  0  0  0  0  0  0  0
   -5.7950   -3.9101    0.0000 N   0  0  0  0  0  0  0  0  0  0  0  0
   -6.6415   -2.4438    0.0000 N   0  0  0  0  0  0  0  0  0  0  0  0
   -7.4881   -2.9326    0.0000 N   0  0  0  0  0  0  0  0  0  0  0  0
   -6.6415   -4.3989    0.0000 C   0  0  0  0  0  0  0  0  0  0  0  0
   -7.4881   -3.9101    0.0000 C   0  0  0  0  0  0  0  0  0  0  0  0
   -6.6415   -6.3539    0.0000 C   0  0  0  0  0  0  0  0  0  0  0  0
   -7.4881   -6.8427    0.0000 C   0  0  0  0  0  0  0  0  0  0  0  0
   -5.7950   -6.8427    0.0000 C   0  0  0  0  0  0  0  0  0  0  0  0
   -7.4881   -7.8202    0.0000 C   0  0  0  0  0  0  0  0  0  0  0  0
   -5.7950   -7.8202    0.0000 C   0  0  0  0  0  0  0  0  0  0  0  0
   -6.6415   -8.3090    0.0000 C   0  0  0  0  0  0  0  0  0  0  0  0
   -4.9484   -8.3090    0.0000 S   0  0  0  0  0  0  0  0  0  0  0  0
   -4.4597   -7.4624    0.0000 O   0  0  0  0  0  0  0  0  0  0  0  0
   -4.1019   -8.7978    0.0000 O   0  0  0  0  0  0  0  0  0  0  0  0
   -5.4372   -9.1556    0.0000 O   0  0  0  0  0  0  0  0  0  0  0  0
   -8.3347   -4.3989    0.0000 C   0  0  0  0  0  0  0  0  0  0  0  0
   -8.3347   -5.3764    0.0000 C   0  0  0  0  0  0  0  0  0  0  0  0
   -9.1812   -3.9101    0.0000 C   0  0  0  0  0  0  0  0  0  0  0  0
   -9.1812   -5.8652    0.0000 C   0  0  0  0  0  0  0  0  0  0  0  0
  -10.0278   -4.3989    0.0000 C   0  0  0  0  0  0  0  0  0  0  0  0
  -10.0278   -5.3764    0.0000 C   0  0  0  0  0  0  0  0  0  0  0  0
   -9.1812   -6.8427    0.0000 S   0  0  0  0  0  0  0  0  0  0  0  0
  -10.1588   -6.8427    0.0000 O   0  0  0  0  0  0  0  0  0  0  0  0
  -10.6475   -7.6893    0.0000 Na  0  0  0  0  0  1  0  0  0  0  0  0
   -9.1812   -7.8202    0.0000 O   0  0  0  0  0  0  0  0  0  0  0  0
   -8.2037   -6.8427    0.0000 O   0  0  0  0  0  0  0  0  0  0  0  0
   -3.4821   -7.4624    0.0000 Na  0  0  0  0  0  1  0  0  0  0  0  0
  1  2  2  0
  1  3  1  0
  2  4  1  0
  3  5  2  0
  4  6  2  0
  4  7  1  0
  5  6  1  0
  5  8  1  0
  7  9  2  0
  7 10  1  0
  8 36  2  0
  8 37  1  0
  9 12  1  0
 10 11  2  0
 11 13  1  0
 12 13  2  0
 12 14  1  0
 13 25  1  0
 14 15  2  0
 14 17  1  0
 15 16  1  0
 16 18  2  0
 16 20  1  0
 17 19  2  0
 18 19  1  0
 20 21  1  0
 20 23  2  0
 20 24  2  0
 21 22  1  0
 25 26  2  0
 25 28  1  0
 26 27  1  0
 27 29  2  0
 28 30  2  0
 29 30  1  0
 30 31  1  0
 31 32  1  0
 31 34  2  0
 31 35  2  0
 32 33  1  0
 36 39  1  0
 37 38  2  0
 38 40  1  0
 39 40  2  0
 39 41  1  0
 40 51  1  0
 41 42  2  0
 41 43  1  0
 42 44  1  0
 43 45  2  0
 44 46  2  0
 45 46  1  0
 45 47  1  0
 47 48  1  0
 47 49  2  0
 47 50  2  0
 48 62  1  0
 51 52  2  0
 51 53  1  0
 52 54  1  0
 53 55  2  0
 54 56  2  0
 54 57  1  0
 55 56  1  0
 57 58  1  0
 57 60  2  0
 57 61  2  0
 58 59  1  0
M  END
>  <LogK>  (11) 
5.2

$$$$
***** SO3-PH-BTBP.MOL2
     RDKit          2D

 64 71  0  0  0  0  0  0  0  0999 V2000
    6.7823    1.9579    0.0000 C   0  0  0  0  0  0  0  0  0  0  0  0
    5.9346    1.4684    0.0000 C   0  0  0  0  0  0  0  0  0  0  0  0
    5.9346    0.4895    0.0000 C   0  0  0  0  0  0  0  0  0  0  0  0
    5.0868    0.0000    0.0000 C   0  0  0  0  0  0  0  0  0  0  0  0
    6.7823    2.9368    0.0000 C   0  0  0  0  0  0  0  0  0  0  0  0
    7.6301    3.4263    0.0000 C   0  0  0  0  0  0  0  0  0  0  0  0
    4.2390    0.4895    0.0000 C   0  0  0  0  0  0  0  0  0  0  0  0
    8.4779    2.9368    0.0000 C   0  0  0  0  0  0  0  0  0  0  0  0
    4.2390    1.4684    0.0000 C   0  0  0  0  0  0  0  0  0  0  0  0
    8.4779    1.9579    0.0000 C   0  0  0  0  0  0  0  0  0  0  0  0
    5.0868    1.9579    0.0000 N   0  0  0  0  0  0  0  0  0  0  0  0
    7.6301    1.4684    0.0000 N   0  0  0  0  0  0  0  0  0  0  0  0
    9.3257    1.4684    0.0000 C   0  0  0  0  0  0  0  0  0  0  0  0
    3.3912    1.9579    0.0000 C   0  0  0  0  0  0  0  0  0  0  0  0
    2.5434    1.4684    0.0000 N   0  0  0  0  0  0  0  0  0  0  0  0
    9.3257    0.4895    0.0000 N   0  0  0  0  0  0  0  0  0  0  0  0
    3.3912    2.9368    0.0000 N   0  0  0  0  0  0  0  0  0  0  0  0
   10.1735    1.9579    0.0000 N   0  0  0  0  0  0  0  0  0  0  0  0
   10.1735    0.0000    0.0000 N   0  0  0  0  0  0  0  0  0  0  0  0
    2.5434    3.4263    0.0000 N   0  0  0  0  0  0  0  0  0  0  0  0
   11.0213    1.4684    0.0000 C   0  0  0  0  0  0  0  0  0  0  0  0
   11.0213    0.4895    0.0000 C   0  0  0  0  0  0  0  0  0  0  0  0
    1.6956    1.9579    0.0000 C   0  0  0  0  0  0  0  0  0  0  0  0
    1.6956    2.9368    0.0000 C   0  0  0  0  0  0  0  0  0  0  0  0
   12.7169   -0.4895    0.0000 C   0  0  0  0  0  0  0  0  0  0  0  0
   12.7169   -1.4684    0.0000 C   0  0  0  0  0  0  0  0  0  0  0  0
   11.8691    1.9579    0.0000 C   0  0  0  0  0  0  0  0  0  0  0  0
   11.8691    2.9368    0.0000 C   0  0  0  0  0  0  0  0  0  0  0  0
   -0.0000    3.9158    0.0000 C   0  0  0  0  0  0  0  0  0  0  0  0
   -0.8478    3.4263    0.0000 C   0  0  0  0  0  0  0  0  0  0  0  0
    0.8478    1.4684    0.0000 C   0  0  0  0  0  0  0  0  0  0  0  0
   -0.0000    1.9579    0.0000 C   0  0  0  0  0  0  0  0  0  0  0  0
   12.7169    1.4684    0.0000 C   0  0  0  0  0  0  0  0  0  0  0  0
   13.5647    0.0000    0.0000 C   0  0  0  0  0  0  0  0  0  0  0  0
   12.7169    3.4263    0.0000 C   0  0  0  0  0  0  0  0  0  0  0  0
   13.5647   -1.9579    0.0000 C   0  0  0  0  0  0  0  0  0  0  0  0
   -0.0000    4.8947    0.0000 C   0  0  0  0  0  0  0  0  0  0  0  0
   -1.6956    3.9158    0.0000 C   0  0  0  0  0  0  0  0  0  0  0  0
    0.8478    0.4895    0.0000 C   0  0  0  0  0  0  0  0  0  0  0  0
   -0.8478    1.4684    0.0000 C   0  0  0  0  0  0  0  0  0  0  0  0
   13.5647    1.9579    0.0000 C   0  0  0  0  0  0  0  0  0  0  0  0
   13.5647    2.9368    0.0000 C   0  0  0  0  0  0  0  0  0  0  0  0
   14.4125   -0.4895    0.0000 C   0  0  0  0  0  0  0  0  0  0  0  0
   14.4125   -1.4684    0.0000 C   0  0  0  0  0  0  0  0  0  0  0  0
   -0.8478    5.3842    0.0000 C   0  0  0  0  0  0  0  0  0  0  0  0
   -1.6956    4.8947    0.0000 C   0  0  0  0  0  0  0  0  0  0  0  0
   -0.8478    0.4895    0.0000 C   0  0  0  0  0  0  0  0  0  0  0  0
    0.0000    0.0000    0.0000 C   0  0  0  0  0  0  0  0  0  0  0  0
   -0.0000   -0.9789    0.0000 S   0  0  0  0  0  0  0  0  0  0  0  0
   -0.8478    6.3632    0.0000 S   0  0  0  0  0  0  0  0  0  0  0  0
   13.5647   -2.9368    0.0000 S   0  0  0  0  0  0  0  0  0  0  0  0
   12.7169    4.4053    0.0000 S   0  0  0  0  0  0  0  0  0  0  0  0
    0.8478   -1.4684    0.0000 O   0  0  0  0  0  0  0  0  0  0  0  0
   -0.0000    6.8526    0.0000 O   0  0  0  0  0  0  0  0  0  0  0  0
   14.4125   -3.4263    0.0000 O   0  0  0  0  0  0  0  0  0  0  0  0
   13.5647    4.8947    0.0000 O   0  0  0  0  0  0  0  0  0  0  0  0
   -0.8478   -1.4684    0.0000 O   0  0  0  0  0  0  0  0  0  0  0  0
   -0.8478   -2.4474    0.0000 Na  0  0  0  0  0  1  0  0  0  0  0  0
   -1.6956    6.8526    0.0000 O   0  0  0  0  0  0  0  0  0  0  0  0
   -2.5434    6.3632    0.0000 Na  0  0  0  0  0  1  0  0  0  0  0  0
   12.7169   -3.4263    0.0000 O   0  0  0  0  0  0  0  0  0  0  0  0
   12.7169   -4.4053    0.0000 Na  0  0  0  0  0  1  0  0  0  0  0  0
   11.8691    4.8947    0.0000 O   0  0  0  0  0  0  0  0  0  0  0  0
   11.8691    5.8737    0.0000 Na  0  0  0  0  0  1  0  0  0  0  0  0
  1  2  1  0
  1  5  2  0
  1 12  1  0
  2  3  2  0
  2 11  1  0
  3  4  1  0
  4  7  2  0
  5  6  1  0
  6  8  2  0
  7  9  1  0
  8 10  1  0
  9 11  2  0
  9 14  1  0
 10 12  2  0
 10 13  1  0
 13 16  2  0
 13 18  1  0
 14 15  2  0
 14 17  1  0
 15 23  1  0
 16 19  1  0
 17 20  2  0
 18 21  2  0
 19 22  2  0
 20 24  1  0
 21 22  1  0
 21 27  1  0
 22 25  1  0
 23 24  2  0
 23 31  1  0
 24 29  1  0
 25 26  2  0
 25 34  1  0
 26 36  1  0
 27 28  2  0
 27 33  1  0
 28 35  1  0
 29 30  2  0
 29 37  1  0
 30 38  1  0
 31 32  2  0
 31 39  1  0
 32 40  1  0
 33 41  2  0
 34 43  2  0
 35 42  2  0
 35 52  1  0
 36 44  2  0
 36 51  1  0
 37 45  2  0
 38 46  2  0
 39 48  2  0
 40 47  2  0
 41 42  1  0
 43 44  1  0
 45 50  1  0
 46 45  1  0
 47 48  1  0
 48 49  1  0
 49 53  2  0
 49 57  1  0
 50 54  2  0
 50 59  1  0
 51 55  2  0
 51 61  1  0
 52 56  2  0
 52 63  1  0
 57 58  1  0
 59 60  1  0
 61 62  1  0
 63 64  1  0
M  END
>  <LogK>  (12) 
4.9

$$$$
***** SALYC.MOL2
     RDKit          2D

 10 10  0  0  0  0  0  0  0  0999 V2000
   -0.0000   -1.0000    0.0000 O   0  0  0  0  0  0  0  0  0  0  0  0
    0.0000    0.0000    0.0000 C   0  0  0  0  0  0  0  0  0  0  0  0
   -2.5981    0.5000    0.0000 O   0  0  0  0  0  0  0  0  0  0  0  0
   -1.7321    0.0000    0.0000 C   0  0  0  0  0  0  0  0  0  0  0  0
   -1.7321   -1.0000    0.0000 O   0  0  0  0  0  0  0  0  0  0  0  0
   -0.8660    0.5000    0.0000 C   0  0  0  0  0  0  0  0  0  0  0  0
    0.8660    0.5000    0.0000 C   0  0  0  0  0  0  0  0  0  0  0  0
    0.8660    1.5000    0.0000 C   0  0  0  0  0  0  0  0  0  0  0  0
   -0.8660    1.5000    0.0000 C   0  0  0  0  0  0  0  0  0  0  0  0
    0.0000    2.0000    0.0000 C   0  0  0  0  0  0  0  0  0  0  0  0
  1  2  1  0
  2  6  2  0
  3  4  2  0
  4  6  1  0
  5  4  1  0
  6  9  1  0
  7  8  2  0
  7  2  1  0
  9 10  2  0
 10  8  1  0
M  END
>  <LogK>  (13) 
2.45

$$$$
***** PYRUVIC.MOL2
     RDKit          2D

  6  5  0  0  0  0  0  0  0  0999 V2000
   -0.8660   -1.5000    0.0000 C   0  0  0  0  0  0  0  0  0  0  0  0
   -0.0000   -1.0000    0.0000 C   0  0  0  0  0  0  0  0  0  0  0  0
    0.8660   -1.5000    0.0000 C   0  0  0  0  0  0  0  0  0  0  0  0
    0.8660   -2.5000    0.0000 O   0  0  0  0  0  0  0  0  0  0  0  0
    1.7321   -1.0000    0.0000 O   0  0  0  0  0  0  0  0  0  0  0  0
   -0.0000   -0.0000    0.0000 O   0  0  0  0  0  0  0  0  0  0  0  0
  1  2  1  0
  2  3  1  0
  2  6  2  0
  3  4  2  0
  3  5  1  0
M  END
>  <LogK>  (14) 
2.97

$$$$
***** PYRCAR.MOL2
     RDKit          2D

  9  9  0  0  0  0  0  0  0  0999 V2000
    0.8660   -1.5000    0.0000 C   0  0  0  0  0  0  0  0  0  0  0  0
    0.0000   -1.0000    0.0000 C   0  0  0  0  0  0  0  0  0  0  0  0
    1.7321    0.0000    0.0000 C   0  0  0  0  0  0  0  0  0  0  0  0
    0.8660    0.5000    0.0000 C   0  0  0  0  0  0  0  0  0  0  0  0
    1.7321   -1.0000    0.0000 N   0  0  0  0  0  0  0  0  0  0  0  0
   -0.0000   -0.0000    0.0000 N   0  0  0  0  0  0  0  0  0  0  0  0
    0.8660    1.5000    0.0000 C   0  0  0  0  0  0  0  0  0  0  0  0
    1.7321    2.0000    0.0000 O   0  0  0  0  0  0  0  0  0  0  0  0
    0.0000    2.0000    0.0000 O   0  0  0  0  0  0  0  0  0  0  0  0
  1  2  2  0
  1  5  1  0
  2  6  1  0
  3  4  1  0
  4  6  2  0
  4  7  1  0
  5  3  2  0
  7  8  1  0
  7  9  2  0
M  END
>  <LogK>  (15) 
2.85

$$$$
***** PROPIONIC.MOL2
     RDKit          2D

  5  4  0  0  0  0  0  0  0  0999 V2000
    2.5000   -0.8660    0.0000 C   0  0  0  0  0  0  0  0  0  0  0  0
    1.5000   -0.8660    0.0000 C   0  0  0  0  0  0  0  0  0  0  0  0
    1.0000    0.0000    0.0000 C   0  0  0  0  0  0  0  0  0  0  0  0
    1.5000    0.8660    0.0000 O   0  0  0  0  0  0  0  0  0  0  0  0
    0.0000   -0.0000    0.0000 O   0  0  0  0  0  0  0  0  0  0  0  0
  1  2  1  0
  2  3  1  0
  3  4  2  0
  3  5  1  0
M  END
>  <LogK>  (16) 
2.7

$$$$
***** PNIDA.MOL2
     RDKit          2D

 14 13  0  0  0  0  0  0  0  0999 V2000
    1.0000    1.7321    0.0000 C   0  0  0  0  0  0  0  0  0  0  0  0
    1.5000    0.8660    0.0000 C   0  0  0  0  0  0  0  0  0  0  0  0
   -0.5000    2.5981    0.0000 C   0  0  0  0  0  0  0  0  0  0  0  0
   -1.5000    2.5981    0.0000 C   0  0  0  0  0  0  0  0  0  0  0  0
    2.5000    0.8660    0.0000 O   0  0  0  0  0  0  0  0  0  0  0  0
   -2.0000    1.7321    0.0000 O   0  0  0  0  0  0  0  0  0  0  0  0
    1.0000    0.0000    0.0000 O   0  0  0  0  0  0  0  0  0  0  0  0
   -2.0000    3.4641    0.0000 O   0  0  0  0  0  0  0  0  0  0  0  0
    0.0000    1.7321    0.0000 N   0  0  0  0  0  0  0  0  0  0  0  0
   -0.5000    0.8660    0.0000 C   0  0  0  0  0  0  0  0  0  0  0  0
   -1.5000    0.8660    0.0000 C   0  0  0  0  0  0  0  0  0  0  0  0
   -2.0000    0.0000    0.0000 C   0  0  0  0  0  0  0  0  0  0  0  0
   -1.5000   -0.8660    0.0000 C   0  0  0  0  0  0  0  0  0  0  0  0
   -0.5000   -0.8660    0.0000 C   0  0  0  0  0  0  0  0  0  0  0  0
  1  2  1  0
  1  9  1  0
  2  5  2  0
  2  7  1  0
  3  4  1  0
  3  9  1  0
  4  6  2  0
  4  8  1  0
  9 10  1  0
 10 11  1  0
 11 12  1  0
 12 13  1  0
 13 14  1  0
M  END
>  <LogK>  (17) 
6.8


$$$$
***** PMDTA.MOL2
     RDKit          2D

 23 22  0  0  0  0  0  0  0  0999 V2000
    0.0000    3.0000    0.0000 C   0  0  0  0  0  0  0  0  0  0  0  0
   -0.8660    2.5000    0.0000 C   0  0  0  0  0  0  0  0  0  0  0  0
   -1.7321    3.0000    0.0000 C   0  0  0  0  0  0  0  0  0  0  0  0
   -2.5981    2.5000    0.0000 C   0  0  0  0  0  0  0  0  0  0  0  0
   -3.4641    3.0000    0.0000 C   0  0  0  0  0  0  0  0  0  0  0  0
   -4.3301    2.5000    0.0000 N   0  0  0  0  0  0  0  0  0  0  0  0
    0.8660    2.5000    0.0000 N   0  0  0  0  0  0  0  0  0  0  0  0
   -4.3301    1.5000    0.0000 C   0  0  0  0  0  0  0  0  0  0  0  0
   -3.4641    1.0000    0.0000 C   0  0  0  0  0  0  0  0  0  0  0  0
   -5.1962    3.0000    0.0000 C   0  0  0  0  0  0  0  0  0  0  0  0
   -6.0622    2.5000    0.0000 C   0  0  0  0  0  0  0  0  0  0  0  0
    0.8660    1.5000    0.0000 C   0  0  0  0  0  0  0  0  0  0  0  0
    0.0000    1.0000    0.0000 C   0  0  0  0  0  0  0  0  0  0  0  0
    1.7321    3.0000    0.0000 C   0  0  0  0  0  0  0  0  0  0  0  0
    2.5981    2.5000    0.0000 C   0  0  0  0  0  0  0  0  0  0  0  0
   -2.5981    1.5000    0.0000 O   0  0  0  0  0  0  0  0  0  0  0  0
   -6.0622    1.5000    0.0000 O   0  0  0  0  0  0  0  0  0  0  0  0
   -0.8660    1.5000    0.0000 O   0  0  0  0  0  0  0  0  0  0  0  0
    2.5981    1.5000    0.0000 O   0  0  0  0  0  0  0  0  0  0  0  0
   -3.4641   -0.0000    0.0000 O   0  0  0  0  0  0  0  0  0  0  0  0
   -6.9282    3.0000    0.0000 O   0  0  0  0  0  0  0  0  0  0  0  0
    3.4641    3.0000    0.0000 O   0  0  0  0  0  0  0  0  0  0  0  0
    0.0000   -0.0000    0.0000 O   0  0  0  0  0  0  0  0  0  0  0  0
  1  2  1  0
  1  7  1  0
  2  3  1  0
  3  4  1  0
  4  5  1  0
  5  6  1  0
  6  8  1  0
  6 10  1  0
  7 12  1  0
  7 14  1  0
  8  9  1  0
  9 16  2  0
  9 20  1  0
 10 11  1  0
 11 17  2  0
 11 21  1  0
 12 13  1  0
 13 18  2  0
 13 23  1  0
 14 15  1  0
 15 19  2  0
 15 22  1  0
M  END
>  <LogK>  (19) 
10.22

$$$$
***** PIDA.MOL2
     RDKit          2D

 12 11  0  0  0  0  0  0  0  0999 V2000
   -2.5981    0.5000    0.0000 C   0  0  0  0  0  0  0  0  0  0  0  0
   -3.4641   -0.0000    0.0000 C   0  0  0  0  0  0  0  0  0  0  0  0
   -0.8660    0.5000    0.0000 C   0  0  0  0  0  0  0  0  0  0  0  0
   -0.8660    1.5000    0.0000 C   0  0  0  0  0  0  0  0  0  0  0  0
   -4.3301    0.5000    0.0000 O   0  0  0  0  0  0  0  0  0  0  0  0
   -1.7321    2.0000    0.0000 O   0  0  0  0  0  0  0  0  0  0  0  0
   -3.4641   -1.0000    0.0000 O   0  0  0  0  0  0  0  0  0  0  0  0
   -0.0000    2.0000    0.0000 O   0  0  0  0  0  0  0  0  0  0  0  0
   -1.7321   -0.0000    0.0000 N   0  0  0  0  0  0  0  0  0  0  0  0
   -1.7321   -1.0000    0.0000 C   0  0  0  0  0  0  0  0  0  0  0  0
   -0.8660   -1.5000    0.0000 C   0  0  0  0  0  0  0  0  0  0  0  0
    0.0000   -1.0000    0.0000 C   0  0  0  0  0  0  0  0  0  0  0  0
  1  2  1  0
  1  9  1  0
  2  5  2  0
  2  7  1  0
  3  4  1  0
  3  9  1  0
  4  6  2  0
  4  8  1  0
  9 10  1  0
 10 11  1  0
 11 12  1  0
M  END
>  <LogK>  (20) 
6.8

$$$$
***** PEROX2SUL.MOL2
     RDKit          2D

 10  9  0  0  0  0  0  0  0  0999 V2000
   -1.5000   -1.8660    0.0000 O   0  0  0  0  0  0  0  0  0  0  0  0
   -1.0000   -1.0000    0.0000 O   0  0  0  0  0  0  0  0  0  0  0  0
    0.0000   -1.0000    0.0000 S   0  0  0  0  0  0  0  0  0  0  0  0
   -2.5000   -1.8660    0.0000 S   0  0  0  0  0  0  0  0  0  0  0  0
   -0.0000   -2.0000    0.0000 O   0  0  0  0  0  0  0  0  0  0  0  0
   -2.5000   -0.8660    0.0000 O   0  0  0  0  0  0  0  0  0  0  0  0
    1.0000   -1.0000    0.0000 O   0  0  0  0  0  0  0  0  0  0  0  0
   -0.0000   -0.0000    0.0000 O   0  0  0  0  0  0  0  0  0  0  0  0
   -3.5000   -1.8660    0.0000 O   0  0  0  0  0  0  0  0  0  0  0  0
   -2.5000   -2.8660    0.0000 O   0  0  0  0  0  0  0  0  0  0  0  0
  1  2  1  0
  1  4  1  0
  2  3  1  0
  3  5  1  0
  3  7  2  0
  3  8  2  0
  4  6  1  0
  4  9  2  0
  4 10  2  0
M  END
>  <LogK>  (21) 
3.81

$$$$
***** PDTA.MOL2
     RDKit          2D

 21 20  0  0  1  0  0  0  0  0999 V2000
    3.8857    1.6826    0.0000 C   0  0  0  0  0  0  0  0  0  0  0  0
    4.8571    1.6826    0.0000 C   0  0  0  0  0  0  0  0  0  0  0  0
    3.8857    2.6540    0.0000 C   0  0  0  0  0  0  0  0  0  0  0  0
    5.3429    0.8413    0.0000 N   0  0  0  0  0  0  0  0  0  0  0  0
    1.9429    1.6826    0.0000 N   0  0  0  0  0  0  0  0  0  0  0  0
    4.8571    0.0000    0.0000 C   0  0  0  0  0  0  0  0  0  0  0  0
    3.8857    0.0000    0.0000 C   0  0  0  0  0  0  0  0  0  0  0  0
    6.3143    0.8413    0.0000 C   0  0  0  0  0  0  0  0  0  0  0  0
    6.8000    0.0000    0.0000 C   0  0  0  0  0  0  0  0  0  0  0  0
    1.4571    2.5238    0.0000 C   0  0  0  0  0  0  0  0  0  0  0  0
    1.9429    3.3651    0.0000 C   0  0  0  0  0  0  0  0  0  0  0  0
    1.4571    0.8413    0.0000 C   0  0  0  0  0  0  0  0  0  0  0  0
    0.4857    0.8413    0.0000 C   0  0  0  0  0  0  0  0  0  0  0  0
    3.4000    0.8413    0.0000 O   0  0  0  0  0  0  0  0  0  0  0  0
    6.3143   -0.8413    0.0000 O   0  0  0  0  0  0  0  0  0  0  0  0
    2.9143    3.3651    0.0000 O   0  0  0  0  0  0  0  0  0  0  0  0
   -0.0000    1.6826    0.0000 O   0  0  0  0  0  0  0  0  0  0  0  0
    3.4000   -0.8413    0.0000 O   0  0  0  0  0  0  0  0  0  0  0  0
    7.7714    0.0000    0.0000 O   0  0  0  0  0  0  0  0  0  0  0  0
    1.4571    4.2064    0.0000 O   0  0  0  0  0  0  0  0  0  0  0  0
   -0.0000   -0.0000    0.0000 O   0  0  0  0  0  0  0  0  0  0  0  0
  1  2  1  0
  1  3  1  6
  1  5  1  0
  2  4  1  0
  4  6  1  0
  4  8  1  0
  5 10  1  0
  5 12  1  0
  6  7  1  0
  7 14  2  0
  7 18  1  0
  8  9  1  0
  9 15  2  0
  9 19  1  0
 10 11  1  0
 11 16  2  0
 11 20  1  0
 12 13  1  0
 13 17  2  0
 13 21  1  0
M  END
>  <LogK>  (22) 
18.23

$$$$
***** P_MALON.MOL2
     RDKit          2D

 10  9  0  0  0  0  0  0  0  0999 V2000
   -1.0000   -0.0000    0.0000 C   0  0  0  0  0  0  0  0  0  0  0  0
   -1.5000    0.8660    0.0000 C   0  0  0  0  0  0  0  0  0  0  0  0
   -0.6340    1.3660    0.0000 C   0  0  0  0  0  0  0  0  0  0  0  0
   -2.0000    1.7321    0.0000 C   0  0  0  0  0  0  0  0  0  0  0  0
   -3.0000    1.7321    0.0000 C   0  0  0  0  0  0  0  0  0  0  0  0
   -3.5000    0.8660    0.0000 C   0  0  0  0  0  0  0  0  0  0  0  0
    0.2321    0.8660    0.0000 O   0  0  0  0  0  0  0  0  0  0  0  0
   -1.5000   -0.8660    0.0000 O   0  0  0  0  0  0  0  0  0  0  0  0
   -0.6340    2.3660    0.0000 O   0  0  0  0  0  0  0  0  0  0  0  0
    0.0000   -0.0000    0.0000 O   0  0  0  0  0  0  0  0  0  0  0  0
  1  2  1  0
  1  8  2  0
  1 10  1  0
  2  3  1  0
  2  4  1  0
  3  7  2  0
  3  9  1  0
  4  5  1  0
  5  6  1  0
M  END
>  <LogK>  (23) 
4.29

$$$$
***** P_IENTA.MOL2
     RDKit          2D

 29 29  0  0  0  0  0  0  0  0999 V2000
   -1.7321   -1.0000    0.0000 C   0  0  0  0  0  0  0  0  0  0  0  0
   -0.8660   -1.5000    0.0000 C   0  0  0  0  0  0  0  0  0  0  0  0
    0.8660   -1.5000    0.0000 C   0  0  0  0  0  0  0  0  0  0  0  0
    1.7321   -1.0000    0.0000 C   0  0  0  0  0  0  0  0  0  0  0  0
   -0.0000   -1.0000    0.0000 N   0  0  0  0  0  0  0  0  0  0  0  0
    2.5981   -1.5000    0.0000 N   0  0  0  0  0  0  0  0  0  0  0  0
   -2.5981   -1.5000    0.0000 N   0  0  0  0  0  0  0  0  0  0  0  0
    2.5981   -2.5000    0.0000 C   0  0  0  0  0  0  0  0  0  0  0  0
    1.7321   -3.0000    0.0000 C   0  0  0  0  0  0  0  0  0  0  0  0
    3.4641   -1.0000    0.0000 C   0  0  0  0  0  0  0  0  0  0  0  0
    4.3301   -1.5000    0.0000 C   0  0  0  0  0  0  0  0  0  0  0  0
   -2.5981   -2.5000    0.0000 C   0  0  0  0  0  0  0  0  0  0  0  0
   -1.7321   -3.0000    0.0000 C   0  0  0  0  0  0  0  0  0  0  0  0
   -3.4641   -1.0000    0.0000 C   0  0  0  0  0  0  0  0  0  0  0  0
   -4.3301   -1.5000    0.0000 C   0  0  0  0  0  0  0  0  0  0  0  0
   -0.8660   -2.5000    0.0000 O   0  0  0  0  0  0  0  0  0  0  0  0
   -4.3301   -2.5000    0.0000 O   0  0  0  0  0  0  0  0  0  0  0  0
    0.8660   -2.5000    0.0000 O   0  0  0  0  0  0  0  0  0  0  0  0
    4.3301   -2.5000    0.0000 O   0  0  0  0  0  0  0  0  0  0  0  0
   -1.7321   -4.0000    0.0000 O   0  0  0  0  0  0  0  0  0  0  0  0
   -5.1962   -1.0000    0.0000 O   0  0  0  0  0  0  0  0  0  0  0  0
    1.7321   -4.0000    0.0000 O   0  0  0  0  0  0  0  0  0  0  0  0
    5.1962   -1.0000    0.0000 O   0  0  0  0  0  0  0  0  0  0  0  0
    0.0000   -0.0000    0.0000 C   0  0  0  0  0  0  0  0  0  0  0  0
   -0.8660    0.5000    0.0000 C   0  0  0  0  0  0  0  0  0  0  0  0
   -0.8660    1.5000    0.0000 C   0  0  0  0  0  0  0  0  0  0  0  0
    0.0000    2.0000    0.0000 C   0  0  0  0  0  0  0  0  0  0  0  0
    0.8660    1.5000    0.0000 C   0  0  0  0  0  0  0  0  0  0  0  0
    0.8660    0.5000    0.0000 C   0  0  0  0  0  0  0  0  0  0  0  0
  1  2  1  0
  1  7  1  0
  2  5  1  0
  3  4  1  0
  3  5  1  0
  4  6  1  0
  5 24  1  0
  6  8  1  0
  6 10  1  0
  7 12  1  0
  7 14  1  0
  8  9  1  0
  9 18  2  0
  9 22  1  0
 10 11  1  0
 11 19  2  0
 11 23  1  0
 12 13  1  0
 13 16  2  0
 13 20  1  0
 14 15  1  0
 15 17  2  0
 15 21  1  0
 24 25  2  0
 25 26  1  0
 26 27  2  0
 28 29  2  0
 28 27  1  0
 29 24  1  0
M  END
>  <LogK>  (24) 
15.71

$$$$
***** P_AEDNTA.MOL2
     RDKit          2D

 23 22  0  0  1  0  0  0  0  0999 V2000
   -4.1239    0.4762    0.0000 C   0  0  0  0  0  0  0  0  0  0  0  0
   -4.9487    0.9524    0.0000 C   0  0  0  0  0  0  0  0  0  0  0  0
   -4.6001   -0.3486    0.0000 C   0  0  0  0  0  0  0  0  0  0  0  0
   -6.5049   -0.3486    0.0000 C   0  0  0  0  0  0  0  0  0  0  0  0
   -6.9811   -1.1734    0.0000 C   0  0  0  0  0  0  0  0  0  0  0  0
   -4.9487    1.9048    0.0000 N   0  0  0  0  0  0  0  0  0  0  0  0
   -2.4744   -0.4762    0.0000 N   0  0  0  0  0  0  0  0  0  0  0  0
   -4.1239    2.3810    0.0000 C   0  0  0  0  0  0  0  0  0  0  0  0
   -3.2991    1.9048    0.0000 C   0  0  0  0  0  0  0  0  0  0  0  0
   -5.7735    2.3810    0.0000 C   0  0  0  0  0  0  0  0  0  0  0  0
   -5.7735    3.3333    0.0000 C   0  0  0  0  0  0  0  0  0  0  0  0
   -2.4744   -1.4286    0.0000 C   0  0  0  0  0  0  0  0  0  0  0  0
   -3.2991   -1.9048    0.0000 C   0  0  0  0  0  0  0  0  0  0  0  0
   -1.6496   -0.0000    0.0000 C   0  0  0  0  0  0  0  0  0  0  0  0
   -0.8248   -0.4762    0.0000 C   0  0  0  0  0  0  0  0  0  0  0  0
   -3.2991    0.9524    0.0000 O   0  0  0  0  0  0  0  0  0  0  0  0
   -4.9487    3.8095    0.0000 O   0  0  0  0  0  0  0  0  0  0  0  0
   -0.8248   -1.4286    0.0000 O   0  0  0  0  0  0  0  0  0  0  0  0
   -4.1239   -1.4286    0.0000 O   0  0  0  0  0  0  0  0  0  0  0  0
   -2.4744    2.3810    0.0000 O   0  0  0  0  0  0  0  0  0  0  0  0
   -6.5983    3.8095    0.0000 O   0  0  0  0  0  0  0  0  0  0  0  0
   -3.2991   -2.8571    0.0000 O   0  0  0  0  0  0  0  0  0  0  0  0
    0.0000   -0.0000    0.0000 O   0  0  0  0  0  0  0  0  0  0  0  0
  1  2  1  1
  1  3  1  0
  1  7  1  0
  2  6  1  0
  3  4  1  0
  4  5  1  0
  6  8  1  0
  6 10  1  0
  7 12  1  0
  7 14  1  0
  8  9  1  0
  9 16  2  0
  9 20  1  0
 10 11  1  0
 11 17  2  0
 11 21  1  0
 12 13  1  0
 13 19  2  0
 13 22  1  0
 14 15  1  0
 15 18  2  0
 15 23  1  0
M  END
>  <LogK>  (25) 
18.4

$$$$
***** OXALATE.mol2
     RDKit          2D

  6  5  0  0  0  0  0  0  0  0999 V2000
    0.0000   -1.0000    0.0000 C   0  0  0  0  0  0  0  0  0  0  0  0
   -0.8660   -1.5000    0.0000 C   0  0  0  0  0  0  0  0  0  0  0  0
   -1.7321   -1.0000    0.0000 O   0  0  0  0  0  0  0  0  0  0  0  0
    0.8660   -1.5000    0.0000 O   0  0  0  0  0  0  0  0  0  0  0  0
   -0.8660   -2.5000    0.0000 O   0  0  0  0  0  0  0  0  0  0  0  0
    0.0000   -0.0000    0.0000 O   0  0  0  0  0  0  0  0  0  0  0  0
  1  2  1  0
  1  4  2  0
  1  6  1  0
  2  3  2  0
  2  5  1  0
M  END
>  <LogK>  (26) 
5.36

$$$$
***** OTM_NTA.MOL2
     RDKit          2D

 21 20  0  0  0  0  0  0  0  0999 V2000
   -4.3301   -1.5000    0.0000 O   0  0  0  0  0  0  0  0  0  0  0  0
   -5.1962   -1.0000    0.0000 C   0  0  0  0  0  0  0  0  0  0  0  0
   -6.0622   -1.5000    0.0000 C   0  0  0  0  0  0  0  0  0  0  0  0
   -6.9282   -1.0000    0.0000 C   0  0  0  0  0  0  0  0  0  0  0  0
   -3.4641   -1.0000    0.0000 C   0  0  0  0  0  0  0  0  0  0  0  0
   -2.5981   -1.5000    0.0000 C   0  0  0  0  0  0  0  0  0  0  0  0
   -1.7321   -1.0000    0.0000 C   0  0  0  0  0  0  0  0  0  0  0  0
   -6.9282    0.0000    0.0000 N   0  0  0  0  0  0  0  0  0  0  0  0
   -1.7321    0.0000    0.0000 N   0  0  0  0  0  0  0  0  0  0  0  0
   -6.0622    0.5000    0.0000 C   0  0  0  0  0  0  0  0  0  0  0  0
   -7.7942    0.5000    0.0000 C   0  0  0  0  0  0  0  0  0  0  0  0
   -2.5981    0.5000    0.0000 C   0  0  0  0  0  0  0  0  0  0  0  0
   -0.8660    0.5000    0.0000 C   0  0  0  0  0  0  0  0  0  0  0  0
   -5.1962    0.0000    0.0000 O   0  0  0  0  0  0  0  0  0  0  0  0
   -7.7942    1.5000    0.0000 O   0  0  0  0  0  0  0  0  0  0  0  0
   -3.4641    0.0000    0.0000 O   0  0  0  0  0  0  0  0  0  0  0  0
   -0.8660    1.5000    0.0000 O   0  0  0  0  0  0  0  0  0  0  0  0
   -6.0622    1.5000    0.0000 O   0  0  0  0  0  0  0  0  0  0  0  0
   -8.6603    0.0000    0.0000 O   0  0  0  0  0  0  0  0  0  0  0  0
   -2.5981    1.5000    0.0000 O   0  0  0  0  0  0  0  0  0  0  0  0
    0.0000   -0.0000    0.0000 O   0  0  0  0  0  0  0  0  0  0  0  0
  1  2  1  0
  1  5  1  0
  2  3  1  0
  3  4  1  0
  4  8  1  0
  5  6  1  0
  6  7  1  0
  7  9  1  0
  8 10  1  0
  8 11  1  0
  9 12  1  0
  9 13  1  0
 10 14  2  0
 10 18  1  0
 11 15  2  0
 11 19  1  0
 12 16  2  0
 12 20  1  0
 13 17  2  0
 13 21  1  0
M  END
>  <LogK>  (28) 
11.82

$$$$
***** O2DC6.mol2
     RDKit          2D

 12 11  0  0  0  0  0  0  0  0999 V2000
    3.4641   -0.0000    0.0000 C   0  0  0  0  0  0  0  0  0  0  0  0
    4.3301    0.5000    0.0000 C   0  0  0  0  0  0  0  0  0  0  0  0
    5.1962    0.0000    0.0000 O   0  0  0  0  0  0  0  0  0  0  0  0
    2.5981    0.5000    0.0000 O   0  0  0  0  0  0  0  0  0  0  0  0
    5.1962   -1.0000    0.0000 C   0  0  0  0  0  0  0  0  0  0  0  0
    4.3301   -1.5000    0.0000 C   0  0  0  0  0  0  0  0  0  0  0  0
    1.7321   -0.0000    0.0000 C   0  0  0  0  0  0  0  0  0  0  0  0
    0.8660    0.5000    0.0000 C   0  0  0  0  0  0  0  0  0  0  0  0
    3.4641   -1.0000    0.0000 O   0  0  0  0  0  0  0  0  0  0  0  0
    0.8660    1.5000    0.0000 O   0  0  0  0  0  0  0  0  0  0  0  0
    4.3301   -2.5000    0.0000 O   0  0  0  0  0  0  0  0  0  0  0  0
   -0.0000   -0.0000    0.0000 O   0  0  0  0  0  0  0  0  0  0  0  0
  1  2  1  0
  1  4  1  0
  2  3  1  0
  3  5  1  0
  4  7  1  0
  5  6  1  0
  6  9  2  0
  6 11  1  0
  7  8  1  0
  8 10  2  0
  8 12  1  0
M  END
>  <LogK>  (29) 
5.18

$$$$
***** O_PHTLT.MOL2
     RDKit          2D

 12 12  0  0  0  0  0  0  0  0999 V2000
    0.0000   -2.0000    0.0000 C   0  0  0  0  0  0  0  0  0  0  0  0
   -0.8660   -1.5000    0.0000 C   0  0  0  0  0  0  0  0  0  0  0  0
    0.8660   -1.5000    0.0000 C   0  0  0  0  0  0  0  0  0  0  0  0
    0.8660   -0.5000    0.0000 C   0  0  0  0  0  0  0  0  0  0  0  0
   -0.8660   -0.5000    0.0000 C   0  0  0  0  0  0  0  0  0  0  0  0
   -0.0000   -0.0000    0.0000 C   0  0  0  0  0  0  0  0  0  0  0  0
    1.7321   -2.0000    0.0000 C   0  0  0  0  0  0  0  0  0  0  0  0
    1.7321    0.0000    0.0000 C   0  0  0  0  0  0  0  0  0  0  0  0
    1.7321   -3.0000    0.0000 O   0  0  0  0  0  0  0  0  0  0  0  0
    2.5981   -0.5000    0.0000 O   0  0  0  0  0  0  0  0  0  0  0  0
    2.5981   -1.5000    0.0000 O   0  0  0  0  0  0  0  0  0  0  0  0
    1.7321    1.0000    0.0000 O   0  0  0  0  0  0  0  0  0  0  0  0
  1  2  2  0
  1  3  1  0
  2  5  1  0
  3  4  2  0
  3  7  1  0
  4  8  1  0
  4  6  1  0
  5  6  2  0
  7  9  2  0
  7 11  1  0
  8 10  2  0
  8 12  1  0
M  END
>  <LogK>  (30) 
5.01

$$$$
***** NTPH.MOL2
     RDKit          2D

 16 15  0  0  0  0  0  0  0  0999 V2000
   -1.5000   -1.8660    0.0000 N   0  0  0  0  0  0  0  0  0  0  0  0
   -1.0000   -1.0000    0.0000 C   0  0  0  0  0  0  0  0  0  0  0  0
   -2.5000   -1.8660    0.0000 C   0  0  0  0  0  0  0  0  0  0  0  0
   -1.0000   -2.7321    0.0000 C   0  0  0  0  0  0  0  0  0  0  0  0
    0.0000   -1.0000    0.0000 P   0  0  0  0  0  0  0  0  0  0  0  0
   -3.0000   -1.0000    0.0000 P   0  0  0  0  0  0  0  0  0  0  0  0
    0.0000   -2.7321    0.0000 P   0  0  0  0  0  0  0  0  0  0  0  0
    0.0000   -2.0000    0.0000 O   0  0  0  0  0  0  0  0  0  0  0  0
    1.0000   -1.0000    0.0000 O   0  0  0  0  0  0  0  0  0  0  0  0
   -2.1340   -0.5000    0.0000 O   0  0  0  0  0  0  0  0  0  0  0  0
   -3.5000   -0.1340    0.0000 O   0  0  0  0  0  0  0  0  0  0  0  0
    0.0000   -1.7321    0.0000 O   0  0  0  0  0  0  0  0  0  0  0  0
    1.0000   -2.7321    0.0000 O   0  0  0  0  0  0  0  0  0  0  0  0
    0.0000   -0.0000    0.0000 O   0  0  0  0  0  0  0  0  0  0  0  0
   -3.8660   -1.5000    0.0000 O   0  0  0  0  0  0  0  0  0  0  0  0
    0.0000   -3.7321    0.0000 O   0  0  0  0  0  0  0  0  0  0  0  0
  1  2  1  0
  1  3  1  0
  1  4  1  0
  2  5  1  0
  3  6  1  0
  4  7  1  0
  5  8  1  0
  5  9  1  0
  5 14  2  0
  6 10  1  0
  6 11  1  0
  6 15  2  0
  7 12  1  0
  7 13  1  0
  7 16  2  0
M  END
>  <LogK>  (31) 
7.51

$$$$
***** NTA.mol2
     RDKit          2D

 13 12  0  0  0  0  0  0  0  0999 V2000
   -0.8660   -2.5000    0.0000 N   0  0  0  0  0  0  0  0  0  0  0  0
   -1.7321   -3.0000    0.0000 C   0  0  0  0  0  0  0  0  0  0  0  0
    0.0000   -3.0000    0.0000 C   0  0  0  0  0  0  0  0  0  0  0  0
   -0.8660   -1.5000    0.0000 C   0  0  0  0  0  0  0  0  0  0  0  0
    0.0000   -4.0000    0.0000 C   0  0  0  0  0  0  0  0  0  0  0  0
    0.0000   -1.0000    0.0000 C   0  0  0  0  0  0  0  0  0  0  0  0
   -2.5981   -2.5000    0.0000 C   0  0  0  0  0  0  0  0  0  0  0  0
   -2.5981   -1.5000    0.0000 O   0  0  0  0  0  0  0  0  0  0  0  0
   -0.8660   -4.5000    0.0000 O   0  0  0  0  0  0  0  0  0  0  0  0
    0.8660   -1.5000    0.0000 O   0  0  0  0  0  0  0  0  0  0  0  0
   -3.4641   -3.0000    0.0000 O   0  0  0  0  0  0  0  0  0  0  0  0
    0.8660   -4.5000    0.0000 O   0  0  0  0  0  0  0  0  0  0  0  0
    0.0000   -0.0000    0.0000 O   0  0  0  0  0  0  0  0  0  0  0  0
  1  2  1  0
  1  3  1  0
  1  4  1  0
  2  7  1  0
  3  5  1  0
  4  6  1  0
  5  9  2  0
  5 12  1  0
  6 10  2  0
  6 13  1  0
  7  8  2  0
  7 11  1  0
M  END
>  <LogK>  (32) 
11.52

$$$$
***** N-PR-BTP.mol2
     RDKit          2D

 30 32  0  0  0  0  0  0  0  0999 V2000
   -3.3575   -2.9077    0.0000 C   0  0  0  0  0  0  0  0  0  0  0  0
   -4.1969   -2.4231    0.0000 C   0  0  0  0  0  0  0  0  0  0  0  0
   -2.5181   -2.4231    0.0000 C   0  0  0  0  0  0  0  0  0  0  0  0
   -4.1969   -1.4538    0.0000 C   0  0  0  0  0  0  0  0  0  0  0  0
   -2.5181   -1.4538    0.0000 C   0  0  0  0  0  0  0  0  0  0  0  0
   -3.3575   -0.9692    0.0000 N   0  0  0  0  0  0  0  0  0  0  0  0
   -5.0363   -0.9692    0.0000 C   0  0  0  0  0  0  0  0  0  0  0  0
   -5.8756   -1.4538    0.0000 N   0  0  0  0  0  0  0  0  0  0  0  0
   -5.0363   -0.0000    0.0000 N   0  0  0  0  0  0  0  0  0  0  0  0
   -6.7150   -0.9692    0.0000 N   0  0  0  0  0  0  0  0  0  0  0  0
   -6.7150   -0.0000    0.0000 C   0  0  0  0  0  0  0  0  0  0  0  0
   -5.8756    0.4846    0.0000 C   0  0  0  0  0  0  0  0  0  0  0  0
   -5.8756    2.4231    0.0000 C   0  0  0  0  0  0  0  0  0  0  0  0
   -5.0363    2.9077    0.0000 C   0  0  0  0  0  0  0  0  0  0  0  0
   -4.1969    2.4231    0.0000 C   0  0  0  0  0  0  0  0  0  0  0  0
   -7.5544    0.4846    0.0000 C   0  0  0  0  0  0  0  0  0  0  0  0
   -8.3938   -0.0000    0.0000 C   0  0  0  0  0  0  0  0  0  0  0  0
   -8.3938   -0.9692    0.0000 C   0  0  0  0  0  0  0  0  0  0  0  0
   -1.6788   -0.9692    0.0000 C   0  0  0  0  0  0  0  0  0  0  0  0
   -0.8394   -1.4538    0.0000 N   0  0  0  0  0  0  0  0  0  0  0  0
   -1.6788   -0.0000    0.0000 N   0  0  0  0  0  0  0  0  0  0  0  0
    0.0000   -0.9692    0.0000 N   0  0  0  0  0  0  0  0  0  0  0  0
   -0.0000   -0.0000    0.0000 C   0  0  0  0  0  0  0  0  0  0  0  0
   -0.8394    0.4846    0.0000 C   0  0  0  0  0  0  0  0  0  0  0  0
   -0.8394    2.4231    0.0000 C   0  0  0  0  0  0  0  0  0  0  0  0
   -1.6788    2.9077    0.0000 C   0  0  0  0  0  0  0  0  0  0  0  0
   -2.5181    2.4231    0.0000 C   0  0  0  0  0  0  0  0  0  0  0  0
    0.8394    0.4846    0.0000 C   0  0  0  0  0  0  0  0  0  0  0  0
    1.6788    0.0000    0.0000 C   0  0  0  0  0  0  0  0  0  0  0  0
    1.6788   -0.9692    0.0000 C   0  0  0  0  0  0  0  0  0  0  0  0
  1  2  2  0
  1  3  1  0
  2  4  1  0
  3  5  2  0
  4  6  2  0
  4  7  1  0
  5  6  1  0
  5 19  1  0
  7  8  2  0
  7  9  1  0
  8 10  1  0
  9 12  2  0
 10 11  2  0
 11 16  1  0
 12 11  1  0
 12 13  1  0
 13 14  1  0
 14 15  1  0
 16 17  1  0
 17 18  1  0
 19 20  2  0
 19 21  1  0
 20 22  1  0
 21 24  2  0
 22 23  2  0
 23 28  1  0
 24 23  1  0
 24 25  1  0
 25 26  1  0
 26 27  1  0
 28 29  1  0
 29 30  1  0
M  END
>  <LogK>  (33) 
4.73

$$$$
***** NOTA.MOL2
     RDKit          2D

 22 22  0  0  0  0  0  0  0  0999 V2000
    0.9535   -2.9345    0.0000 C   0  0  0  0  0  0  0  0  0  0  0  0
    0.0000   -2.9345    0.0000 C   0  0  0  0  0  0  0  0  0  0  0  0
   -1.0660   -1.4673    0.0000 C   0  0  0  0  0  0  0  0  0  0  0  0
   -0.7714   -0.5604    0.0000 C   0  0  0  0  0  0  0  0  0  0  0  0
    0.9535    0.0000    0.0000 C   0  0  0  0  0  0  0  0  0  0  0  0
    1.7249   -0.5604    0.0000 C   0  0  0  0  0  0  0  0  0  0  0  0
    2.0195   -1.4673    0.0000 N   0  0  0  0  0  0  0  0  0  0  0  0
    1.7249   -2.3741    0.0000 N   0  0  0  0  0  0  0  0  0  0  0  0
   -0.7714   -2.3741    0.0000 N   0  0  0  0  0  0  0  0  0  0  0  0
    0.0000   -0.0000    0.0000 N   0  0  0  0  0  0  0  0  0  0  0  0
    2.4963   -2.9345    0.0000 C   0  0  0  0  0  0  0  0  0  0  0  0
    2.3966   -3.8828    0.0000 C   0  0  0  0  0  0  0  0  0  0  0  0
   -2.3142   -3.4950    0.0000 C   0  0  0  0  0  0  0  0  0  0  0  0
   -3.1852   -3.1072    0.0000 C   0  0  0  0  0  0  0  0  0  0  0  0
   -0.5893    1.8136    0.0000 C   0  0  0  0  0  0  0  0  0  0  0  0
    0.0487    2.5222    0.0000 C   0  0  0  0  0  0  0  0  0  0  0  0
    1.5255   -4.2706    0.0000 O   0  0  0  0  0  0  0  0  0  0  0  0
   -3.2849   -2.1589    0.0000 O   0  0  0  0  0  0  0  0  0  0  0  0
    0.9814    2.3240    0.0000 O   0  0  0  0  0  0  0  0  0  0  0  0
   -3.9566   -3.6676    0.0000 O   0  0  0  0  0  0  0  0  0  0  0  0
    3.1680   -4.4432    0.0000 O   0  0  0  0  0  0  0  0  0  0  0  0
   -0.2459    3.4290    0.0000 O   0  0  0  0  0  0  0  0  0  0  0  0
  1  2  1  0
  1  8  1  0
  2  9  1  0
  3  4  1  0
  3  9  1  0
  4 10  1  0
  5  6  1  0
  5 10  1  0
  6  7  1  0
  7  8  1  0
  8 11  1  0
  9 13  1  0
 10 15  1  0
 11 12  1  0
 12 17  2  0
 12 21  1  0
 13 14  1  0
 14 18  2  0
 14 20  1  0
 15 16  1  0
 16 19  2  0
 16 22  1  0
M  END
>  <LogK>  (34) 
13.9

$$$$
***** NO3.MOL2
     RDKit          2D

  4  3  0  0  0  0  0  0  0  0999 V2000
   -0.0000    1.0000    0.0000 N   0  0  0  0  0  0  0  0  0  0  0  0
    0.8660    1.5000    0.0000 O   0  0  0  0  0  0  0  0  0  0  0  0
   -0.8660    1.5000    0.0000 O   0  0  0  0  0  0  0  0  0  0  0  0
   -0.0000   -0.0000    0.0000 O   0  0  0  0  0  0  0  0  0  0  0  0
  1  2  1  0
  1  3  1  0
  1  4  2  0
M  CHG  2   1   1   3  -1
M  END
>  <LogK>  (35) 
1.23

$$$$
***** NNS.MOL2
     RDKit          2D

 17 18  0  0  0  0  0  0  0  0999 V2000
   -1.5000   -0.1340    0.0000 C   0  0  0  0  0  0  0  0  0  0  0  0
   -1.0000   -1.0000    0.0000 C   0  0  0  0  0  0  0  0  0  0  0  0
   -1.5000   -1.8660    0.0000 C   0  0  0  0  0  0  0  0  0  0  0  0
   -2.5000   -1.8660    0.0000 C   0  0  0  0  0  0  0  0  0  0  0  0
   -2.5000   -0.1340    0.0000 C   0  0  0  0  0  0  0  0  0  0  0  0
   -3.0000   -1.0000    0.0000 C   0  0  0  0  0  0  0  0  0  0  0  0
   -3.0000    0.7321    0.0000 C   0  0  0  0  0  0  0  0  0  0  0  0
   -4.0000    0.7321    0.0000 C   0  0  0  0  0  0  0  0  0  0  0  0
   -4.5000   -0.1340    0.0000 C   0  0  0  0  0  0  0  0  0  0  0  0
   -4.0000   -1.0000    0.0000 C   0  0  0  0  0  0  0  0  0  0  0  0
   -4.5000    1.5981    0.0000 O   0  0  0  0  0  0  0  0  0  0  0  0
   -2.5000    1.5981    0.0000 N   0  0  0  0  0  0  0  0  0  0  0  0
   -1.5000    1.5981    0.0000 O   0  0  0  0  0  0  0  0  0  0  0  0
    0.0000   -1.0000    0.0000 S   0  0  0  0  0  0  0  0  0  0  0  0
    0.0000   -2.0000    0.0000 O   0  0  0  0  0  0  0  0  0  0  0  0
    1.0000   -1.0000    0.0000 O   0  0  0  0  0  0  0  0  0  0  0  0
    0.0000   -0.0000    0.0000 O   0  0  0  0  0  0  0  0  0  0  0  0
  1  2  2  0
  2  3  1  0
  2 14  1  0
  3  4  2  0
  4  6  1  0
  5  6  2  0
  5  1  1  0
  6 10  1  0
  7  8  2  0
  7  5  1  0
  7 12  1  0
  8 11  1  0
  9 10  2  0
  9  8  1  0
 12 13  2  0
 14 15  1  0
 14 16  2  0
 14 17  2  0
M  END
>  <LogK>  (36) 
4.56

$$$$
***** N2DC6.MOL2
     RDKit          2D

 12 11  0  0  0  0  0  0  0  0999 V2000
   -2.5981    1.5000    0.0000 C   0  0  0  0  0  0  0  0  0  0  0  0
   -2.5981    0.5000    0.0000 C   0  0  0  0  0  0  0  0  0  0  0  0
   -3.4641   -0.0000    0.0000 N   0  0  0  0  0  0  0  0  0  0  0  0
   -1.7321    2.0000    0.0000 N   0  0  0  0  0  0  0  0  0  0  0  0
   -4.3301    0.5000    0.0000 C   0  0  0  0  0  0  0  0  0  0  0  0
   -0.8660    1.5000    0.0000 C   0  0  0  0  0  0  0  0  0  0  0  0
   -4.3301    1.5000    0.0000 C   0  0  0  0  0  0  0  0  0  0  0  0
   -0.8660    0.5000    0.0000 C   0  0  0  0  0  0  0  0  0  0  0  0
   -3.4641    2.0000    0.0000 O   0  0  0  0  0  0  0  0  0  0  0  0
   -1.7321   -0.0000    0.0000 O   0  0  0  0  0  0  0  0  0  0  0  0
   -5.1962    2.0000    0.0000 O   0  0  0  0  0  0  0  0  0  0  0  0
    0.0000   -0.0000    0.0000 O   0  0  0  0  0  0  0  0  0  0  0  0
  1  2  1  0
  1  4  1  0
  2  3  1  0
  3  5  1  0
  4  6  1  0
  5  7  1  0
  6  8  1  0
  7  9  2  0
  7 11  1  0
  8 10  2  0
  8 12  1  0
M  END
>  <LogK>  (37) 
17.9

$$$$
***** MS-325.MOL2
     RDKit          2D

 51 53  0  0  1  0  0  0  0  0999 V2000
    1.4082   -1.7518    0.0000 C   0  0  0  0  0  0  0  0  0  0  0  0
    2.2212   -1.2824    0.0000 C   0  0  0  0  0  0  0  0  0  0  0  0
    3.0342   -1.7518    0.0000 C   0  0  0  0  0  0  0  0  0  0  0  0
    3.0342   -2.6906    0.0000 C   0  0  0  0  0  0  0  0  0  0  0  0
    2.2212   -3.1599    0.0000 C   0  0  0  0  0  0  0  0  0  0  0  0
    1.4082   -2.6906    0.0000 C   0  0  0  0  0  0  0  0  0  0  0  0
    4.9117   -5.9426    0.0000 C   0  0  0  0  0  0  0  0  0  0  0  0
    4.9117   -2.6906    0.0000 C   0  0  0  0  0  0  0  0  0  0  0  0
    5.3811   -1.8776    0.0000 C   0  0  0  0  0  0  0  0  0  0  0  0
    5.8505   -5.9426    0.0000 C   0  0  0  0  0  0  0  0  0  0  0  0
    5.3811   -3.5036    0.0000 C   0  0  0  0  0  0  0  0  0  0  0  0
    6.3199   -1.8776    0.0000 C   0  0  0  0  0  0  0  0  0  0  0  0
    4.4423   -6.7556    0.0000 C   0  0  0  0  0  0  0  0  0  0  0  0
    6.3199   -6.7556    0.0000 C   0  0  0  0  0  0  0  0  0  0  0  0
    6.7893   -2.6906    0.0000 C   0  0  0  0  0  0  0  0  0  0  0  0
    6.3199   -3.5036    0.0000 C   0  0  0  0  0  0  0  0  0  0  0  0
    4.9117   -7.5686    0.0000 C   0  0  0  0  0  0  0  0  0  0  0  0
    5.8505   -7.5686    0.0000 C   0  0  0  0  0  0  0  0  0  0  0  0
    0.9388   -0.9388    0.0000 O   0  0  0  0  0  0  0  0  0  0  0  0
   -0.0000   -0.9388    0.0000 P   0  0  0  0  0  0  0  0  0  0  0  0
   -0.0000   -1.8776    0.0000 O   0  0  0  0  0  0  0  0  0  0  0  0
   -1.8776   -0.9388    0.0000 O   0  0  0  0  0  0  0  0  0  0  0  0
    0.0000    0.0000    0.0000 O   0  0  0  0  0  0  0  0  0  0  0  0
   -2.3469   -0.1258    0.0000 C   0  0  0  0  0  0  0  0  0  0  0  0
   -1.8776    0.6872    0.0000 C   0  0  0  0  0  0  0  0  0  0  0  0
   -2.6906    1.1566    0.0000 C   0  0  0  0  0  0  0  0  0  0  0  0
   -1.4082    1.5002    0.0000 N   0  0  0  0  0  0  0  0  0  0  0  0
   -3.5036    0.6872    0.0000 N   0  0  0  0  0  0  0  0  0  0  0  0
   -4.3166    1.1566    0.0000 C   0  0  0  0  0  0  0  0  0  0  0  0
   -5.1296    0.6872    0.0000 C   0  0  0  0  0  0  0  0  0  0  0  0
   -3.5036   -1.1903    0.0000 C   0  0  0  0  0  0  0  0  0  0  0  0
   -4.3166   -1.6597    0.0000 C   0  0  0  0  0  0  0  0  0  0  0  0
   -0.4694    1.5002    0.0000 C   0  0  0  0  0  0  0  0  0  0  0  0
    0.0000    0.6872    0.0000 C   0  0  0  0  0  0  0  0  0  0  0  0
   -1.8776    2.3132    0.0000 C   0  0  0  0  0  0  0  0  0  0  0  0
   -1.4082    3.1262    0.0000 C   0  0  0  0  0  0  0  0  0  0  0  0
   -5.9426    1.1566    0.0000 N   0  0  0  0  0  0  0  0  0  0  0  0
   -5.9426    2.0954    0.0000 C   0  0  0  0  0  0  0  0  0  0  0  0
   -5.1296    2.5648    0.0000 C   0  0  0  0  0  0  0  0  0  0  0  0
   -6.7556    0.6872    0.0000 C   0  0  0  0  0  0  0  0  0  0  0  0
   -7.5686    1.1566    0.0000 C   0  0  0  0  0  0  0  0  0  0  0  0
   -4.3166    2.0954    0.0000 O   0  0  0  0  0  0  0  0  0  0  0  0
   -7.5686    2.0954    0.0000 O   0  0  0  0  0  0  0  0  0  0  0  0
   -5.1296   -1.1903    0.0000 O   0  0  0  0  0  0  0  0  0  0  0  0
   -0.4694    3.1262    0.0000 O   0  0  0  0  0  0  0  0  0  0  0  0
   -0.4694   -0.1258    0.0000 O   0  0  0  0  0  0  0  0  0  0  0  0
   -5.1296    3.5036    0.0000 O   0  0  0  0  0  0  0  0  0  0  0  0
   -8.3816    0.6872    0.0000 O   0  0  0  0  0  0  0  0  0  0  0  0
   -4.3166   -2.5985    0.0000 O   0  0  0  0  0  0  0  0  0  0  0  0
   -1.8776    3.9392    0.0000 O   0  0  0  0  0  0  0  0  0  0  0  0
    0.9388    0.6872    0.0000 O   0  0  0  0  0  0  0  0  0  0  0  0
  1  2  1  0
  1 19  1  0
  2  3  1  0
  3  4  1  0
  4  5  1  0
  4  7  1  0
  4  8  1  0
  5  6  1  0
  6  1  1  0
  7 10  2  0
  7 13  1  0
  8  9  2  0
  8 11  1  0
  9 12  1  0
 10 14  1  0
 11 16  2  0
 12 15  2  0
 13 17  2  0
 14 18  2  0
 15 16  1  0
 18 17  1  0
 19 20  1  0
 20 21  1  0
 20 22  1  0
 20 23  2  0
 22 24  1  0
 25 24  1  6
 25 26  1  0
 25 27  1  0
 26 28  1  0
 27 33  1  0
 27 35  1  0
 28 29  1  0
 28 31  1  0
 29 30  1  0
 30 37  1  0
 31 32  1  0
 32 44  2  0
 32 49  1  0
 33 34  1  0
 34 46  2  0
 34 51  1  0
 35 36  1  0
 36 45  2  0
 36 50  1  0
 37 38  1  0
 37 40  1  0
 38 39  1  0
 39 42  2  0
 39 47  1  0
 40 41  1  0
 41 43  2  0
 41 48  1  0
M  END
>  <LogK>  (38) 
21.65

$$$$
***** ME-TODGA.MOL2
     RDKit          2D

 42 41  0  0  1  0  0  0  0  0999 V2000
   -3.4110    0.8440    0.0000 C   0  0  0  0  0  0  0  0  0  0  0  0
   -2.9237   -0.0000    0.0000 C   0  0  0  0  0  0  0  0  0  0  0  0
   -4.6117   -1.9492    0.0000 C   0  0  0  0  0  0  0  0  0  0  0  0
   -5.4558   -2.4364    0.0000 C   0  0  0  0  0  0  0  0  0  0  0  0
   -4.6117   -0.9746    0.0000 O   0  0  0  0  0  0  0  0  0  0  0  0
   -6.2998   -1.9492    0.0000 N   0  0  0  0  0  0  0  0  0  0  0  0
   -2.4364    2.5320    0.0000 N   0  0  0  0  0  0  0  0  0  0  0  0
   -2.4364   -0.8440    0.0000 C   0  0  0  0  0  0  0  0  0  0  0  0
   -5.4558   -3.4110    0.0000 O   0  0  0  0  0  0  0  0  0  0  0  0
   -4.3856    0.8440    0.0000 O   0  0  0  0  0  0  0  0  0  0  0  0
   -7.1438   -2.4364    0.0000 C   0  0  0  0  0  0  0  0  0  0  0  0
   -7.1438   -3.4110    0.0000 C   0  0  0  0  0  0  0  0  0  0  0  0
   -6.2998   -3.8983    0.0000 C   0  0  0  0  0  0  0  0  0  0  0  0
   -6.2998   -4.8729    0.0000 C   0  0  0  0  0  0  0  0  0  0  0  0
   -5.4558   -5.3602    0.0000 C   0  0  0  0  0  0  0  0  0  0  0  0
   -5.4558   -6.3347    0.0000 C   0  0  0  0  0  0  0  0  0  0  0  0
   -4.6117   -6.8220    0.0000 C   0  0  0  0  0  0  0  0  0  0  0  0
   -3.7677   -6.3347    0.0000 C   0  0  0  0  0  0  0  0  0  0  0  0
   -2.9237    3.3760    0.0000 C   0  0  0  0  0  0  0  0  0  0  0  0
   -3.8983    3.3760    0.0000 C   0  0  0  0  0  0  0  0  0  0  0  0
   -4.3856    4.2200    0.0000 C   0  0  0  0  0  0  0  0  0  0  0  0
   -5.3602    4.2200    0.0000 C   0  0  0  0  0  0  0  0  0  0  0  0
   -5.8475    5.0640    0.0000 C   0  0  0  0  0  0  0  0  0  0  0  0
   -6.8220    5.0640    0.0000 C   0  0  0  0  0  0  0  0  0  0  0  0
   -7.3093    5.9081    0.0000 C   0  0  0  0  0  0  0  0  0  0  0  0
   -6.8220    6.7521    0.0000 C   0  0  0  0  0  0  0  0  0  0  0  0
   -6.2998   -0.9746    0.0000 C   0  0  0  0  0  0  0  0  0  0  0  0
   -7.9878   -0.0000    0.0000 C   0  0  0  0  0  0  0  0  0  0  0  0
   -8.8318   -0.4873    0.0000 C   0  0  0  0  0  0  0  0  0  0  0  0
   -9.6758   -0.0000    0.0000 C   0  0  0  0  0  0  0  0  0  0  0  0
  -10.5198   -0.4873    0.0000 C   0  0  0  0  0  0  0  0  0  0  0  0
  -11.3638   -0.0000    0.0000 C   0  0  0  0  0  0  0  0  0  0  0  0
  -11.3638    0.9746    0.0000 C   0  0  0  0  0  0  0  0  0  0  0  0
  -10.5198    1.4619    0.0000 C   0  0  0  0  0  0  0  0  0  0  0  0
   -1.4619    2.5320    0.0000 C   0  0  0  0  0  0  0  0  0  0  0  0
   -0.9746    1.6880    0.0000 C   0  0  0  0  0  0  0  0  0  0  0  0
   -0.0000    1.6880    0.0000 C   0  0  0  0  0  0  0  0  0  0  0  0
    0.4873    0.8440    0.0000 C   0  0  0  0  0  0  0  0  0  0  0  0
    1.4619    0.8440    0.0000 C   0  0  0  0  0  0  0  0  0  0  0  0
    1.9492    0.0000    0.0000 C   0  0  0  0  0  0  0  0  0  0  0  0
    1.4619   -0.8440    0.0000 C   0  0  0  0  0  0  0  0  0  0  0  0
    0.4873   -0.8440    0.0000 C   0  0  0  0  0  0  0  0  0  0  0  0
  1  2  1  0
  1  7  1  0
  1 10  2  0
  2  5  1  0
  2  8  1  6
  3  4  1  0
  3  5  1  0
  4  6  1  0
  4  9  2  0
  6 11  1  0
  6 27  1  0
  7 19  1  0
  7 35  1  0
 11 12  1  0
 12 13  1  0
 13 14  1  0
 14 15  1  0
 15 16  1  0
 16 17  1  0
 17 18  1  0
 19 20  1  0
 20 21  1  0
 21 22  1  0
 22 23  1  0
 23 24  1  0
 24 25  1  0
 25 26  1  0
 27 28  1  0
 28 29  1  0
 29 30  1  0
 30 31  1  0
 31 32  1  0
 32 33  1  0
 33 34  1  0
 35 36  1  0
 36 37  1  0
 37 38  1  0
 38 39  1  0
 39 40  1  0
 40 41  1  0
 41 42  1  0
M  END
>  <LogK>  (39) 
6.23

$$$$
***** ME2-TODGA.MOL2
     RDKit          2D

 43 42  0  0  1  0  0  0  0  0999 V2000
    2.9748    1.7175    0.0000 C   0  0  0  0  0  0  0  0  0  0  0  0
    3.4706    2.5762    0.0000 C   0  0  0  0  0  0  0  0  0  0  0  0
    1.7531    2.5762    0.0000 C   0  0  0  0  0  0  0  0  0  0  0  0
    0.7615    4.2937    0.0000 C   0  0  0  0  0  0  0  0  0  0  0  0
    2.6118    3.0720    0.0000 O   0  0  0  0  0  0  0  0  0  0  0  0
   -0.2301    4.2937    0.0000 O   0  0  0  0  0  0  0  0  0  0  0  0
    1.9832    1.7175    0.0000 O   0  0  0  0  0  0  0  0  0  0  0  0
    3.4706    0.8587    0.0000 N   0  0  0  0  0  0  0  0  0  0  0  0
    1.2573    5.1525    0.0000 N   0  0  0  0  0  0  0  0  0  0  0  0
    3.9664    3.4350    0.0000 C   0  0  0  0  0  0  0  0  0  0  0  0
    0.8943    2.0804    0.0000 C   0  0  0  0  0  0  0  0  0  0  0  0
    0.7615    6.0112    0.0000 C   0  0  0  0  0  0  0  0  0  0  0  0
   -0.2301    6.0112    0.0000 C   0  0  0  0  0  0  0  0  0  0  0  0
   -0.7259    6.8700    0.0000 C   0  0  0  0  0  0  0  0  0  0  0  0
   -1.7175    6.8700    0.0000 C   0  0  0  0  0  0  0  0  0  0  0  0
   -2.2133    7.7287    0.0000 C   0  0  0  0  0  0  0  0  0  0  0  0
   -3.2049    7.7287    0.0000 C   0  0  0  0  0  0  0  0  0  0  0  0
   -3.7007    6.8700    0.0000 C   0  0  0  0  0  0  0  0  0  0  0  0
   -3.2049    6.0112    0.0000 C   0  0  0  0  0  0  0  0  0  0  0  0
    2.2489    5.1525    0.0000 C   0  0  0  0  0  0  0  0  0  0  0  0
    2.7447    6.0112    0.0000 C   0  0  0  0  0  0  0  0  0  0  0  0
    3.7363    6.0112    0.0000 C   0  0  0  0  0  0  0  0  0  0  0  0
    4.2321    6.8700    0.0000 C   0  0  0  0  0  0  0  0  0  0  0  0
    5.2237    6.8700    0.0000 C   0  0  0  0  0  0  0  0  0  0  0  0
    5.7195    7.7287    0.0000 C   0  0  0  0  0  0  0  0  0  0  0  0
    5.2237    8.5875    0.0000 C   0  0  0  0  0  0  0  0  0  0  0  0
    4.2321    8.5875    0.0000 C   0  0  0  0  0  0  0  0  0  0  0  0
    4.4622    0.8587    0.0000 C   0  0  0  0  0  0  0  0  0  0  0  0
    4.9580    1.7175    0.0000 C   0  0  0  0  0  0  0  0  0  0  0  0
    5.9496    1.7175    0.0000 C   0  0  0  0  0  0  0  0  0  0  0  0
    6.4454    2.5762    0.0000 C   0  0  0  0  0  0  0  0  0  0  0  0
    7.4370    2.5762    0.0000 C   0  0  0  0  0  0  0  0  0  0  0  0
    7.9328    3.4350    0.0000 C   0  0  0  0  0  0  0  0  0  0  0  0
    8.9244    3.4350    0.0000 C   0  0  0  0  0  0  0  0  0  0  0  0
    9.4202    2.5762    0.0000 C   0  0  0  0  0  0  0  0  0  0  0  0
    2.9748   -0.0000    0.0000 C   0  0  0  0  0  0  0  0  0  0  0  0
    1.9832   -0.0000    0.0000 C   0  0  0  0  0  0  0  0  0  0  0  0
    1.4874   -0.8587    0.0000 C   0  0  0  0  0  0  0  0  0  0  0  0
    0.4958   -0.8587    0.0000 C   0  0  0  0  0  0  0  0  0  0  0  0
   -0.0000   -1.7175    0.0000 C   0  0  0  0  0  0  0  0  0  0  0  0
   -0.9916   -1.7175    0.0000 C   0  0  0  0  0  0  0  0  0  0  0  0
   -1.4874   -0.8587    0.0000 C   0  0  0  0  0  0  0  0  0  0  0  0
   -0.9916    0.0000    0.0000 C   0  0  0  0  0  0  0  0  0  0  0  0
  1  2  1  0
  1  7  2  0
  1  8  1  0
  2  5  1  0
  2 10  1  1
  3  4  1  0
  3  5  1  0
  3 11  1  6
  4  6  2  0
  4  9  1  0
  8 28  1  0
  8 36  1  0
  9 12  1  0
  9 20  1  0
 12 13  1  0
 13 14  1  0
 14 15  1  0
 15 16  1  0
 16 17  1  0
 17 18  1  0
 18 19  1  0
 20 21  1  0
 21 22  1  0
 22 23  1  0
 23 24  1  0
 24 25  1  0
 25 26  1  0
 26 27  1  0
 28 29  1  0
 29 30  1  0
 30 31  1  0
 31 32  1  0
 32 33  1  0
 33 34  1  0
 34 35  1  0
 36 37  1  0
 37 38  1  0
 38 39  1  0
 39 40  1  0
 40 41  1  0
 41 42  1  0
 42 43  1  0
M  END
>  <LogK>  (40) 
5.84

$$$$
***** MCA.MOL2
     RDKit          2D

  5  4  0  0  0  0  0  0  0  0999 V2000
    1.7321    0.0000    0.0000 C   0  0  0  0  0  0  0  0  0  0  0  0
    0.8660    0.5000    0.0000 C   0  0  0  0  0  0  0  0  0  0  0  0
    2.7321    0.0000    0.0000 Cl  0  0  0  0  0  0  0  0  0  0  0  0
    0.8660    1.5000    0.0000 O   0  0  0  0  0  0  0  0  0  0  0  0
    0.0000   -0.0000    0.0000 O   0  0  0  0  0  0  0  0  0  0  0  0
  1  2  1  0
  1  3  1  0
  2  4  2  0
  2  5  1  0
M  END
>  <LogK>  (41) 
1.38

$$$$
***** MALON.MOL2
     RDKit          2D

  7  6  0  0  0  0  0  0  0  0999 V2000
   -0.0000    1.0000    0.0000 C   0  0  0  0  0  0  0  0  0  0  0  0
    0.8660    1.5000    0.0000 C   0  0  0  0  0  0  0  0  0  0  0  0
    1.7321    1.0000    0.0000 C   0  0  0  0  0  0  0  0  0  0  0  0
    1.7321    0.0000    0.0000 O   0  0  0  0  0  0  0  0  0  0  0  0
   -0.8660    1.5000    0.0000 O   0  0  0  0  0  0  0  0  0  0  0  0
    2.5981    1.5000    0.0000 O   0  0  0  0  0  0  0  0  0  0  0  0
   -0.0000   -0.0000    0.0000 O   0  0  0  0  0  0  0  0  0  0  0  0
  1  2  1  0
  1  5  2  0
  1  7  1  0
  2  3  1  0
  3  4  2  0
  3  6  1  0
M  END
>  <LogK>  (43) 
5.78

$$$$
***** MALEIN.MOL2
     RDKit          2D

  8  7  0  0  0  0  0  0  0  0999 V2000
    2.5981   -0.5000    0.0000 C   0  0  0  0  0  0  0  0  0  0  0  0
    1.7321   -0.0000    0.0000 C   0  0  0  0  0  0  0  0  0  0  0  0
    2.5981   -1.5000    0.0000 C   0  0  0  0  0  0  0  0  0  0  0  0
    0.8660   -0.5000    0.0000 C   0  0  0  0  0  0  0  0  0  0  0  0
    1.7321   -2.0000    0.0000 O   0  0  0  0  0  0  0  0  0  0  0  0
    0.8660   -1.5000    0.0000 O   0  0  0  0  0  0  0  0  0  0  0  0
    3.4641   -2.0000    0.0000 O   0  0  0  0  0  0  0  0  0  0  0  0
    0.0000   -0.0000    0.0000 O   0  0  0  0  0  0  0  0  0  0  0  0
  1  2  2  0
  1  3  1  0
  2  4  1  0
  3  5  2  0
  3  7  1  0
  4  6  2  0
  4  8  1  0
M  END
>  <LogK>  (44) 
5.0

$$$$
***** M_PHTLT.MOL2
     RDKit          2D

 12 12  0  0  0  0  0  0  0  0999 V2000
    0.8660   -0.5000    0.0000 C   0  0  0  0  0  0  0  0  0  0  0  0
   -0.0000   -0.0000    0.0000 C   0  0  0  0  0  0  0  0  0  0  0  0
    1.7321    0.0000    0.0000 C   0  0  0  0  0  0  0  0  0  0  0  0
    1.7321    1.0000    0.0000 C   0  0  0  0  0  0  0  0  0  0  0  0
   -0.0000    1.0000    0.0000 C   0  0  0  0  0  0  0  0  0  0  0  0
    0.8660    1.5000    0.0000 C   0  0  0  0  0  0  0  0  0  0  0  0
    0.8660   -1.5000    0.0000 C   0  0  0  0  0  0  0  0  0  0  0  0
   -0.8660    1.5000    0.0000 C   0  0  0  0  0  0  0  0  0  0  0  0
   -0.0000   -2.0000    0.0000 O   0  0  0  0  0  0  0  0  0  0  0  0
   -0.8660    2.5000    0.0000 O   0  0  0  0  0  0  0  0  0  0  0  0
    1.7321   -2.0000    0.0000 O   0  0  0  0  0  0  0  0  0  0  0  0
   -1.7321    1.0000    0.0000 O   0  0  0  0  0  0  0  0  0  0  0  0
  1  2  2  0
  1  3  1  0
  1  7  1  0
  3  4  2  0
  4  6  1  0
  5  6  2  0
  5  2  1  0
  5  8  1  0
  7  9  2  0
  7 11  1  0
  8 10  2  0
  8 12  1  0
M  END
>  <LogK>  (45) 
3.89

$$$$
***** M_MALON.MOL2
     RDKit          2D

  8  7  0  0  0  0  0  0  0  0999 V2000
   -0.5000   -0.8660    0.0000 C   0  0  0  0  0  0  0  0  0  0  0  0
   -1.5000   -0.8660    0.0000 C   0  0  0  0  0  0  0  0  0  0  0  0
   -1.5000    0.1340    0.0000 C   0  0  0  0  0  0  0  0  0  0  0  0
   -2.5000   -0.8660    0.0000 C   0  0  0  0  0  0  0  0  0  0  0  0
   -0.6340    0.6340    0.0000 O   0  0  0  0  0  0  0  0  0  0  0  0
    0.0000   -1.7321    0.0000 O   0  0  0  0  0  0  0  0  0  0  0  0
   -2.3660    0.6340    0.0000 O   0  0  0  0  0  0  0  0  0  0  0  0
    0.0000   -0.0000    0.0000 O   0  0  0  0  0  0  0  0  0  0  0  0
  1  2  1  0
  1  6  2  0
  1  8  1  0
  2  3  1  0
  2  4  1  0
  3  5  2  0
  3  7  1  0
M  END
>  <LogK>  (46) 
4.16

$$$$
***** LACTIC.MOL2
     RDKit          2D

  6  5  0  0  1  0  0  0  0  0999 V2000
   -1.7321    0.0000    0.0000 C   0  0  0  0  0  0  0  0  0  0  0  0
   -2.5981    0.5000    0.0000 C   0  0  0  0  0  0  0  0  0  0  0  0
   -2.2321   -0.8660    0.0000 C   0  0  0  0  0  0  0  0  0  0  0  0
   -2.5981    1.5000    0.0000 O   0  0  0  0  0  0  0  0  0  0  0  0
   -3.4641    0.0000    0.0000 O   0  0  0  0  0  0  0  0  0  0  0  0
   -0.8660   -0.5000    0.0000 O   0  0  0  0  0  0  0  0  0  0  0  0
  1  2  1  0
  1  3  1  6
  1  6  1  0
  2  4  2  0
  2  5  1  0
M  END
>  <LogK>  (47) 
3.34

$$$$
***** ISOBUT.MOL2
     RDKit          2D

  6  5  0  0  0  0  0  0  0  0999 V2000
    3.0000    0.0000    0.0000 C   0  0  0  0  0  0  0  0  0  0  0  0
    2.5000   -0.8660    0.0000 C   0  0  0  0  0  0  0  0  0  0  0  0
    1.5000   -0.8660    0.0000 C   0  0  0  0  0  0  0  0  0  0  0  0
    1.0000    0.0000    0.0000 C   0  0  0  0  0  0  0  0  0  0  0  0
    1.5000    0.8660    0.0000 O   0  0  0  0  0  0  0  0  0  0  0  0
    0.0000    0.0000    0.0000 O   0  0  0  0  0  0  0  0  0  0  0  0
  1  2  1  0
  2  3  1  0
  3  4  1  0
  4  5  2  0
  4  6  1  0
M  END
>  <LogK>  (48) 
2.32

$$$$
***** IDA.mol2
     RDKit          2D

  9  8  0  0  0  0  0  0  0  0999 V2000
   -1.7321    2.0000    0.0000 N   0  0  0  0  0  0  0  0  0  0  0  0
   -2.5981    1.5000    0.0000 C   0  0  0  0  0  0  0  0  0  0  0  0
   -3.4641    2.0000    0.0000 C   0  0  0  0  0  0  0  0  0  0  0  0
   -0.8660    1.5000    0.0000 C   0  0  0  0  0  0  0  0  0  0  0  0
   -0.8660    0.5000    0.0000 C   0  0  0  0  0  0  0  0  0  0  0  0
   -3.4641    3.0000    0.0000 O   0  0  0  0  0  0  0  0  0  0  0  0
   -1.7321   -0.0000    0.0000 O   0  0  0  0  0  0  0  0  0  0  0  0
   -4.3301    1.5000    0.0000 O   0  0  0  0  0  0  0  0  0  0  0  0
    0.0000   -0.0000    0.0000 O   0  0  0  0  0  0  0  0  0  0  0  0
  1  2  1  0
  1  4  1  0
  2  3  1  0
  3  6  2  0
  3  8  1  0
  4  5  1  0
  5  7  2  0
  5  9  1  0
M  END
>  <LogK>  (49) 
6.7

$$$$
***** HNTA.MOL2
     RDKit          2D

 19 18  0  0  1  0  0  0  0  0999 V2000
   -1.6852   -0.0000    0.0000 C   0  0  0  0  0  0  0  0  0  0  0  0
   -2.1717   -0.8426    0.0000 C   0  0  0  0  0  0  0  0  0  0  0  0
   -0.8426   -0.4865    0.0000 C   0  0  0  0  0  0  0  0  0  0  0  0
   -3.1447   -0.8426    0.0000 C   0  0  0  0  0  0  0  0  0  0  0  0
   -3.6312   -1.6852    0.0000 C   0  0  0  0  0  0  0  0  0  0  0  0
   -4.6042   -1.6852    0.0000 C   0  0  0  0  0  0  0  0  0  0  0  0
   -5.0906   -0.8426    0.0000 C   0  0  0  0  0  0  0  0  0  0  0  0
   -4.6042    0.0000    0.0000 C   0  0  0  0  0  0  0  0  0  0  0  0
   -0.7123    1.6852    0.0000 N   0  0  0  0  0  0  0  0  0  0  0  0
   -1.1988    2.5279    0.0000 C   0  0  0  0  0  0  0  0  0  0  0  0
   -2.1717    2.5279    0.0000 C   0  0  0  0  0  0  0  0  0  0  0  0
    0.2607    1.6852    0.0000 C   0  0  0  0  0  0  0  0  0  0  0  0
    0.7472    2.5279    0.0000 C   0  0  0  0  0  0  0  0  0  0  0  0
   -2.6582    1.6852    0.0000 O   0  0  0  0  0  0  0  0  0  0  0  0
    0.2607    3.3705    0.0000 O   0  0  0  0  0  0  0  0  0  0  0  0
   -0.8426   -1.4595    0.0000 O   0  0  0  0  0  0  0  0  0  0  0  0
   -2.6582    3.3705    0.0000 O   0  0  0  0  0  0  0  0  0  0  0  0
    1.7202    2.5279    0.0000 O   0  0  0  0  0  0  0  0  0  0  0  0
    0.0000    0.0000    0.0000 O   0  0  0  0  0  0  0  0  0  0  0  0
  1  2  1  1
  1  3  1  0
  1  9  1  0
  2  4  1  0
  3 16  2  0
  3 19  1  0
  4  5  1  0
  5  6  1  0
  6  7  1  0
  7  8  1  0
  9 10  1  0
  9 12  1  0
 10 11  1  0
 11 14  2  0
 11 17  1  0
 12 13  1  0
 13 15  2  0
 13 18  1  0
M  END
>  <LogK>  (50) 
11.06

$$$$
***** HN4BIPY.MOL2
     RDKit          2D

 17 19  0  0  0  0  0  0  0  0999 V2000
    3.3147   -2.3364    0.0000 C   0  0  0  0  0  0  0  0  0  0  0  0
    2.4487   -1.8364    0.0000 C   0  0  0  0  0  0  0  0  0  0  0  0
    4.1808   -1.8364    0.0000 C   0  0  0  0  0  0  0  0  0  0  0  0
    4.1808   -0.8364    0.0000 C   0  0  0  0  0  0  0  0  0  0  0  0
    2.4487   -0.8364    0.0000 C   0  0  0  0  0  0  0  0  0  0  0  0
    3.3147   -0.3364    0.0000 N   0  0  0  0  0  0  0  0  0  0  0  0
    5.0468   -0.3364    0.0000 C   0  0  0  0  0  0  0  0  0  0  0  0
    1.5827   -0.3364    0.0000 C   0  0  0  0  0  0  0  0  0  0  0  0
    5.0468    0.6636    0.0000 C   0  0  0  0  0  0  0  0  0  0  0  0
    5.9128    1.1636    0.0000 C   0  0  0  0  0  0  0  0  0  0  0  0
    6.7788    0.6636    0.0000 C   0  0  0  0  0  0  0  0  0  0  0  0
    6.7788   -0.3364    0.0000 C   0  0  0  0  0  0  0  0  0  0  0  0
    5.9128   -0.8364    0.0000 N   0  0  0  0  0  0  0  0  0  0  0  0
    0.6691   -0.7431    0.0000 N   0  0  0  0  0  0  0  0  0  0  0  0
    1.4781    0.6581    0.0000 N   0  0  0  0  0  0  0  0  0  0  0  0
    0.5000    0.8660    0.0000 N   0  0  0  0  0  0  0  0  0  0  0  0
    0.0000    0.0000    0.0000 N   0  0  0  0  0  0  0  0  0  0  0  0
  1  2  2  0
  1  3  1  0
  2  5  1  0
  3  4  2  0
  4  6  1  0
  4  7  1  0
  5  6  2  0
  5  8  1  0
  7  9  2  0
  7 13  1  0
  8 14  1  0
  8 15  2  0
  9 10  1  0
 10 11  2  0
 11 12  1  0
 12 13  2  0
 14 17  1  0
 15 16  1  0
 16 17  2  0
M  CHG  1  13   1
M  END
>  <LogK>  (51) 
4.0

$$$$
***** HMDTPA.MOL2
     RDKit          2D

 29 28  0  0  1  0  0  0  0  0999 V2000
   -2.9388    1.6967    0.0000 C   0  0  0  0  0  0  0  0  0  0  0  0
   -3.9184    1.6967    0.0000 C   0  0  0  0  0  0  0  0  0  0  0  0
   -3.9184    3.6559    0.0000 C   0  0  0  0  0  0  0  0  0  0  0  0
   -3.0700    4.1457    0.0000 O   0  0  0  0  0  0  0  0  0  0  0  0
   -4.8980    1.6967    0.0000 N   0  0  0  0  0  0  0  0  0  0  0  0
   -2.4490    0.8484    0.0000 N   0  0  0  0  0  0  0  0  0  0  0  0
   -5.3878    2.5451    0.0000 C   0  0  0  0  0  0  0  0  0  0  0  0
   -6.3673    2.5451    0.0000 C   0  0  0  0  0  0  0  0  0  0  0  0
   -5.3878    0.8484    0.0000 C   0  0  0  0  0  0  0  0  0  0  0  0
   -6.3673    0.8484    0.0000 C   0  0  0  0  0  0  0  0  0  0  0  0
   -2.9388    0.0000    0.0000 C   0  0  0  0  0  0  0  0  0  0  0  0
   -3.9184    0.0000    0.0000 C   0  0  0  0  0  0  0  0  0  0  0  0
   -1.4694    0.8484    0.0000 C   0  0  0  0  0  0  0  0  0  0  0  0
   -0.9796    0.0000    0.0000 C   0  0  0  0  0  0  0  0  0  0  0  0
   -6.8571   -0.0000    0.0000 N   0  0  0  0  0  0  0  0  0  0  0  0
   -6.3673   -0.8484    0.0000 C   0  0  0  0  0  0  0  0  0  0  0  0
   -5.3878   -0.8484    0.0000 C   0  0  0  0  0  0  0  0  0  0  0  0
   -7.8367    0.0000    0.0000 C   0  0  0  0  0  0  0  0  0  0  0  0
   -8.3265   -0.8484    0.0000 C   0  0  0  0  0  0  0  0  0  0  0  0
   -4.8980   -0.0000    0.0000 O   0  0  0  0  0  0  0  0  0  0  0  0
   -7.8367   -1.6967    0.0000 O   0  0  0  0  0  0  0  0  0  0  0  0
   -6.8571    1.6967    0.0000 O   0  0  0  0  0  0  0  0  0  0  0  0
   -4.4082    0.8484    0.0000 O   0  0  0  0  0  0  0  0  0  0  0  0
   -1.4694   -0.8484    0.0000 O   0  0  0  0  0  0  0  0  0  0  0  0
   -4.8980   -1.6967    0.0000 O   0  0  0  0  0  0  0  0  0  0  0  0
   -9.3061   -0.8484    0.0000 O   0  0  0  0  0  0  0  0  0  0  0  0
   -6.8571    3.3934    0.0000 O   0  0  0  0  0  0  0  0  0  0  0  0
   -4.4082   -0.8484    0.0000 O   0  0  0  0  0  0  0  0  0  0  0  0
    0.0000   -0.0000    0.0000 O   0  0  0  0  0  0  0  0  0  0  0  0
  2  1  1  1
  1  6  1  0
  2  3  1  0
  2  5  1  0
  3  4  1  0
  5  7  1  0
  5  9  1  0
  6 11  1  0
  6 13  1  0
  7  8  1  0
  8 22  2  0
  8 27  1  0
  9 10  1  0
 10 15  1  0
 11 12  1  0
 12 23  2  0
 12 28  1  0
 13 14  1  0
 14 24  2  0
 14 29  1  0
 15 16  1  0
 15 18  1  0
 16 17  1  0
 17 20  2  0
 17 25  1  0
 18 19  1  0
 19 21  2  0
 19 26  1  0
M  END
>  <LogK>  (52) 
22.58


$$$$
***** HMDTA.MOL2
     RDKit          2D

 24 23  0  0  0  0  0  0  0  0999 V2000
   -3.0000    1.7321    0.0000 C   0  0  0  0  0  0  0  0  0  0  0  0
   -4.0000    1.7321    0.0000 C   0  0  0  0  0  0  0  0  0  0  0  0
   -4.5000    2.5981    0.0000 C   0  0  0  0  0  0  0  0  0  0  0  0
   -5.5000    2.5981    0.0000 C   0  0  0  0  0  0  0  0  0  0  0  0
   -6.0000    3.4641    0.0000 C   0  0  0  0  0  0  0  0  0  0  0  0
   -7.0000    3.4641    0.0000 C   0  0  0  0  0  0  0  0  0  0  0  0
   -7.5000    4.3301    0.0000 N   0  0  0  0  0  0  0  0  0  0  0  0
   -2.5000    0.8660    0.0000 N   0  0  0  0  0  0  0  0  0  0  0  0
   -7.0000    5.1962    0.0000 C   0  0  0  0  0  0  0  0  0  0  0  0
   -6.0000    5.1962    0.0000 C   0  0  0  0  0  0  0  0  0  0  0  0
   -8.5000    4.3301    0.0000 C   0  0  0  0  0  0  0  0  0  0  0  0
   -9.0000    5.1962    0.0000 C   0  0  0  0  0  0  0  0  0  0  0  0
   -3.0000   -0.0000    0.0000 C   0  0  0  0  0  0  0  0  0  0  0  0
   -4.0000   -0.0000    0.0000 C   0  0  0  0  0  0  0  0  0  0  0  0
   -1.5000    0.8660    0.0000 C   0  0  0  0  0  0  0  0  0  0  0  0
   -1.0000   -0.0000    0.0000 C   0  0  0  0  0  0  0  0  0  0  0  0
   -5.5000    4.3301    0.0000 O   0  0  0  0  0  0  0  0  0  0  0  0
   -8.5000    6.0622    0.0000 O   0  0  0  0  0  0  0  0  0  0  0  0
   -4.5000    0.8660    0.0000 O   0  0  0  0  0  0  0  0  0  0  0  0
   -1.5000   -0.8660    0.0000 O   0  0  0  0  0  0  0  0  0  0  0  0
   -5.5000    6.0622    0.0000 O   0  0  0  0  0  0  0  0  0  0  0  0
  -10.0000    5.1962    0.0000 O   0  0  0  0  0  0  0  0  0  0  0  0
   -4.5000   -0.8660    0.0000 O   0  0  0  0  0  0  0  0  0  0  0  0
    0.0000   -0.0000    0.0000 O   0  0  0  0  0  0  0  0  0  0  0  0
  1  2  1  0
  1  8  1  0
  2  3  1  0
  3  4  1  0
  4  5  1  0
  5  6  1  0
  6  7  1  0
  7  9  1  0
  7 11  1  0
  8 13  1  0
  8 15  1  0
  9 10  1  0
 10 17  2  0
 10 21  1  0
 11 12  1  0
 12 18  2  0
 12 22  1  0
 13 14  1  0
 14 19  2  0
 14 23  1  0
 15 16  1  0
 16 20  2  0
 16 24  1  0
M  END
>  <LogK>  (54) 
8.2

$$$$
***** HIDA.MOL2
     RDKit          2D

 15 14  0  0  0  0  0  0  0  0999 V2000
    3.0000    3.4641    0.0000 C   0  0  0  0  0  0  0  0  0  0  0  0
    3.5000    2.5981    0.0000 C   0  0  0  0  0  0  0  0  0  0  0  0
    1.5000    4.3301    0.0000 C   0  0  0  0  0  0  0  0  0  0  0  0
    0.5000    4.3301    0.0000 C   0  0  0  0  0  0  0  0  0  0  0  0
    4.5000    2.5981    0.0000 O   0  0  0  0  0  0  0  0  0  0  0  0
    0.0000    3.4641    0.0000 O   0  0  0  0  0  0  0  0  0  0  0  0
    3.0000    1.7321    0.0000 O   0  0  0  0  0  0  0  0  0  0  0  0
    0.0000    5.1962    0.0000 O   0  0  0  0  0  0  0  0  0  0  0  0
    2.0000    3.4641    0.0000 N   0  0  0  0  0  0  0  0  0  0  0  0
    1.5000    2.5981    0.0000 C   0  0  0  0  0  0  0  0  0  0  0  0
    0.5000    2.5981    0.0000 C   0  0  0  0  0  0  0  0  0  0  0  0
    0.0000    1.7321    0.0000 C   0  0  0  0  0  0  0  0  0  0  0  0
   -1.0000    1.7321    0.0000 C   0  0  0  0  0  0  0  0  0  0  0  0
   -1.5000    0.8660    0.0000 C   0  0  0  0  0  0  0  0  0  0  0  0
   -1.0000    0.0000    0.0000 C   0  0  0  0  0  0  0  0  0  0  0  0
  1  2  1  0
  1  9  1  0
  2  5  2  0
  2  7  1  0
  3  4  1  0
  3  9  1  0
  4  6  2  0
  4  8  1  0
  9 10  1  0
 10 11  1  0
 11 12  1  0
 12 13  1  0
 13 14  1  0
 14 15  1  0
M  END
>  <LogK>  (55) 
6.8

$$$$
***** HEDTTA.mol2
     RDKit          2D

 26 25  0  0  0  0  0  0  0  0999 V2000
    3.4641    0.0000    0.0000 N   0  0  0  0  0  0  0  0  0  0  0  0
    4.3301    0.5000    0.0000 C   0  0  0  0  0  0  0  0  0  0  0  0
    2.5981    0.5000    0.0000 C   0  0  0  0  0  0  0  0  0  0  0  0
    5.1962    0.0000    0.0000 C   0  0  0  0  0  0  0  0  0  0  0  0
    2.5981    1.5000    0.0000 C   0  0  0  0  0  0  0  0  0  0  0  0
    6.0622    0.5000    0.0000 N   0  0  0  0  0  0  0  0  0  0  0  0
    1.7321    2.0000    0.0000 N   0  0  0  0  0  0  0  0  0  0  0  0
    6.0622    1.5000    0.0000 C   0  0  0  0  0  0  0  0  0  0  0  0
    6.9282    0.0000    0.0000 C   0  0  0  0  0  0  0  0  0  0  0  0
    3.4641   -1.0000    0.0000 C   0  0  0  0  0  0  0  0  0  0  0  0
    4.3301   -1.5000    0.0000 C   0  0  0  0  0  0  0  0  0  0  0  0
    7.7942    0.5000    0.0000 C   0  0  0  0  0  0  0  0  0  0  0  0
    5.1962    2.0000    0.0000 C   0  0  0  0  0  0  0  0  0  0  0  0
    0.8660    1.5000    0.0000 C   0  0  0  0  0  0  0  0  0  0  0  0
    0.8660    0.5000    0.0000 C   0  0  0  0  0  0  0  0  0  0  0  0
    1.7321    3.0000    0.0000 C   0  0  0  0  0  0  0  0  0  0  0  0
    0.8660    3.5000    0.0000 C   0  0  0  0  0  0  0  0  0  0  0  0
    7.7942    1.5000    0.0000 O   0  0  0  0  0  0  0  0  0  0  0  0
    5.1962   -1.0000    0.0000 O   0  0  0  0  0  0  0  0  0  0  0  0
    4.3301    1.5000    0.0000 O   0  0  0  0  0  0  0  0  0  0  0  0
   -0.0000    3.0000    0.0000 O   0  0  0  0  0  0  0  0  0  0  0  0
    1.7321    0.0000    0.0000 O   0  0  0  0  0  0  0  0  0  0  0  0
    5.1962    3.0000    0.0000 O   0  0  0  0  0  0  0  0  0  0  0  0
    4.3301   -2.5000    0.0000 O   0  0  0  0  0  0  0  0  0  0  0  0
    0.8660    4.5000    0.0000 O   0  0  0  0  0  0  0  0  0  0  0  0
   -0.0000   -0.0000    0.0000 O   0  0  0  0  0  0  0  0  0  0  0  0
  1  2  1  0
  1  3  1  0
  1 10  1  0
  2  4  1  0
  3  5  1  0
  4  6  1  0
  5  7  1  0
  6  8  1  0
  6  9  1  0
  7 14  1  0
  7 16  1  0
  8 13  1  0
  9 12  1  0
 10 11  1  0
 11 19  2  0
 11 24  1  0
 12 18  1  0
 13 20  2  0
 13 23  1  0
 14 15  1  0
 15 22  2  0
 15 26  1  0
 16 17  1  0
 17 21  2  0
 17 25  1  0
M  END
>  <LogK>  (56) 
20.42

$$$$
***** HEDTA.MOL2
     RDKit          2D

 19 18  0  0  0  0  0  0  0  0999 V2000
   -3.0000   -1.7321    0.0000 C   0  0  0  0  0  0  0  0  0  0  0  0
   -3.5000   -2.5981    0.0000 C   0  0  0  0  0  0  0  0  0  0  0  0
   -4.5000   -2.5981    0.0000 N   0  0  0  0  0  0  0  0  0  0  0  0
   -2.0000   -1.7321    0.0000 N   0  0  0  0  0  0  0  0  0  0  0  0
   -5.0000   -1.7321    0.0000 C   0  0  0  0  0  0  0  0  0  0  0  0
   -4.5000   -0.8660    0.0000 C   0  0  0  0  0  0  0  0  0  0  0  0
   -5.0000   -3.4641    0.0000 C   0  0  0  0  0  0  0  0  0  0  0  0
   -6.0000   -3.4641    0.0000 C   0  0  0  0  0  0  0  0  0  0  0  0
   -1.5000   -2.5981    0.0000 C   0  0  0  0  0  0  0  0  0  0  0  0
   -2.0000   -3.4641    0.0000 C   0  0  0  0  0  0  0  0  0  0  0  0
   -1.5000   -0.8660    0.0000 C   0  0  0  0  0  0  0  0  0  0  0  0
   -0.5000   -0.8660    0.0000 C   0  0  0  0  0  0  0  0  0  0  0  0
   -6.5000   -2.5981    0.0000 O   0  0  0  0  0  0  0  0  0  0  0  0
   -3.5000   -0.8660    0.0000 O   0  0  0  0  0  0  0  0  0  0  0  0
   -3.0000   -3.4641    0.0000 O   0  0  0  0  0  0  0  0  0  0  0  0
   -0.0000   -1.7321    0.0000 O   0  0  0  0  0  0  0  0  0  0  0  0
   -5.0000    0.0000    0.0000 O   0  0  0  0  0  0  0  0  0  0  0  0
   -1.5000   -4.3301    0.0000 O   0  0  0  0  0  0  0  0  0  0  0  0
    0.0000   -0.0000    0.0000 O   0  0  0  0  0  0  0  0  0  0  0  0
  1  2  1  0
  1  4  1  0
  2  3  1  0
  3  5  1  0
  3  7  1  0
  4  9  1  0
  4 11  1  0
  5  6  1  0
  6 14  1  0
  6 17  2  0
  7  8  1  0
  8 13  1  0
  9 10  1  0
 10 15  1  0
 10 18  2  0
 11 12  1  0
 12 16  1  0
 12 19  2  0
M  END
>  <LogK>  (57) 
15.89

$$$$
***** HEDPA_H.MOL2
     RDKit          2D

 10  9  0  0  0  0  0  0  0  0999 V2000
   -1.0000   -1.0000    0.0000 C   0  0  0  0  0  0  0  0  0  0  0  0
    0.0000   -1.0000    0.0000 P   0  0  0  0  0  0  0  0  0  0  0  0
   -1.0000    0.0000    0.0000 P   0  0  0  0  0  0  0  0  0  0  0  0
   -0.0000   -2.0000    0.0000 O   0  0  0  0  0  0  0  0  0  0  0  0
    1.0000   -1.0000    0.0000 O   0  0  0  0  0  0  0  0  0  0  0  0
    0.0000    0.0000    0.0000 O   0  0  0  0  0  0  0  0  0  0  0  0
   -1.0000    1.0000    0.0000 O   0  0  0  0  0  0  0  0  0  0  0  0
   -0.0000   -0.0000    0.0000 O   0  0  0  0  0  0  0  0  0  0  0  0
   -2.0000    0.0000    0.0000 O   0  0  0  0  0  0  0  0  0  0  0  0
   -2.0000   -1.0000    0.0000 O   0  0  0  0  0  0  0  0  0  0  0  0
  1  2  1  0
  1  3  1  0
  1 10  1  0
  2  4  1  0
  2  5  1  0
  2  8  2  0
  3  6  1  0
  3  7  1  0
  3  9  2  0
M  END
>  <LogK>  (58) 
4.6


$$$$
***** HBIDA.MOL2
     RDKit          2D

 17 17  0  0  0  0  0  0  0  0999 V2000
    0.8660   -0.5000    0.0000 C   0  0  0  0  0  0  0  0  0  0  0  0
   -0.0000   -0.0000    0.0000 C   0  0  0  0  0  0  0  0  0  0  0  0
   -0.0000    1.0000    0.0000 C   0  0  0  0  0  0  0  0  0  0  0  0
    0.8660    1.5000    0.0000 C   0  0  0  0  0  0  0  0  0  0  0  0
    1.7321    0.0000    0.0000 C   0  0  0  0  0  0  0  0  0  0  0  0
    1.7321    1.0000    0.0000 C   0  0  0  0  0  0  0  0  0  0  0  0
    2.5981   -0.5000    0.0000 C   0  0  0  0  0  0  0  0  0  0  0  0
    4.3301   -0.5000    0.0000 C   0  0  0  0  0  0  0  0  0  0  0  0
    4.3301   -1.5000    0.0000 C   0  0  0  0  0  0  0  0  0  0  0  0
    3.4641    1.0000    0.0000 C   0  0  0  0  0  0  0  0  0  0  0  0
    4.3301    1.5000    0.0000 C   0  0  0  0  0  0  0  0  0  0  0  0
    3.4641    0.0000    0.0000 N   0  0  0  0  0  0  0  0  0  0  0  0
    0.8660   -1.5000    0.0000 O   0  0  0  0  0  0  0  0  0  0  0  0
    3.4641   -2.0000    0.0000 O   0  0  0  0  0  0  0  0  0  0  0  0
    5.1962    1.0000    0.0000 O   0  0  0  0  0  0  0  0  0  0  0  0
    5.1962   -2.0000    0.0000 O   0  0  0  0  0  0  0  0  0  0  0  0
    4.3301    2.5000    0.0000 O   0  0  0  0  0  0  0  0  0  0  0  0
  1  2  2  0
  1  5  1  0
  1 13  1  0
  3  4  2  0
  3  2  1  0
  5  6  2  0
  5  7  1  0
  6  4  1  0
  7 12  1  0
  8  9  1  0
  8 12  1  0
  9 14  2  0
  9 16  1  0
 10 11  1  0
 10 12  1  0
 11 15  2  0
 11 17  1  0
M  END
>  <LogK>  (60) 
13.18


$$$$
***** HBED.MOL2
     RDKit          2D

 28 29  0  0  1  0  0  0  0  0999 V2000
    4.4135    2.5481    0.0000 C   0  0  0  0  0  0  0  0  0  0  0  0
    3.9231    1.6987    0.0000 C   0  0  0  0  0  0  0  0  0  0  0  0
    6.1122    1.5673    0.0000 N   0  0  0  0  0  0  0  0  0  0  0  0
    2.9423    1.6987    0.0000 N   0  0  0  0  0  0  0  0  0  0  0  0
    6.9616    2.0577    0.0000 C   0  0  0  0  0  0  0  0  0  0  0  0
    6.1122    0.5866    0.0000 C   0  0  0  0  0  0  0  0  0  0  0  0
    5.2628    0.0962    0.0000 C   0  0  0  0  0  0  0  0  0  0  0  0
    4.9038    3.3975    0.0000 C   0  0  0  0  0  0  0  0  0  0  0  0
    4.4135    4.2469    0.0000 C   0  0  0  0  0  0  0  0  0  0  0  0
    2.4519    0.8494    0.0000 C   0  0  0  0  0  0  0  0  0  0  0  0
    1.4712    0.8494    0.0000 C   0  0  0  0  0  0  0  0  0  0  0  0
    7.8109    1.5673    0.0000 C   0  0  0  0  0  0  0  0  0  0  0  0
    0.0000    0.0000    0.0000 C   0  0  0  0  0  0  0  0  0  0  0  0
   -0.4904    0.8494    0.0000 C   0  0  0  0  0  0  0  0  0  0  0  0
   -0.0000    1.6987    0.0000 C   0  0  0  0  0  0  0  0  0  0  0  0
    0.9808    1.6987    0.0000 C   0  0  0  0  0  0  0  0  0  0  0  0
    8.6603    2.0577    0.0000 C   0  0  0  0  0  0  0  0  0  0  0  0
    9.5097    1.5673    0.0000 C   0  0  0  0  0  0  0  0  0  0  0  0
    9.5097    0.5866    0.0000 C   0  0  0  0  0  0  0  0  0  0  0  0
    8.6603    0.0962    0.0000 C   0  0  0  0  0  0  0  0  0  0  0  0
    7.8109    0.5866    0.0000 C   0  0  0  0  0  0  0  0  0  0  0  0
    4.4135    0.5866    0.0000 O   0  0  0  0  0  0  0  0  0  0  0  0
    3.4327    4.2469    0.0000 O   0  0  0  0  0  0  0  0  0  0  0  0
    4.9038    5.0962    0.0000 O   0  0  0  0  0  0  0  0  0  0  0  0
    5.2628   -0.8846    0.0000 O   0  0  0  0  0  0  0  0  0  0  0  0
    8.6603    3.0385    0.0000 O   0  0  0  0  0  0  0  0  0  0  0  0
    0.9808   -0.0000    0.0000 C   0  0  0  0  0  0  0  0  0  0  0  0
    1.4712   -0.8494    0.0000 O   0  0  0  0  0  0  0  0  0  0  0  0
  1  2  1  1
  1  3  1  0
  1  8  1  0
  2  4  1  0
  3  5  1  0
  3  6  1  0
  4 10  1  0
  5 12  1  0
  6  7  1  0
  7 22  2  0
  7 25  1  0
  8  9  1  0
  9 23  2  0
  9 24  1  0
 10 11  1  0
 11 16  1  0
 11 27  2  0
 12 17  2  0
 13 14  2  0
 14 15  1  0
 15 16  2  0
 17 26  1  0
 18 19  2  0
 18 17  1  0
 19 20  1  0
 20 21  2  0
 21 12  1  0
 27 13  1  0
 27 28  1  0
M  END
>  <LogK>  (63) 
19.28

$$$$
***** H2BP18C6.mol2
     RDKit          2D

 38 40  0  0  0  0  0  0  0  0999 V2000
   -5.2822    4.8546    0.0000 N   0  0  0  0  0  0  0  0  0  0  0  0
   -0.7815    2.2561    0.0000 N   0  0  0  0  0  0  0  0  0  0  0  0
   -4.7021    5.5459    0.0000 C   0  0  0  0  0  0  0  0  0  0  0  0
   -3.9206    5.9971    0.0000 C   0  0  0  0  0  0  0  0  0  0  0  0
   -0.4729    3.1041    0.0000 C   0  0  0  0  0  0  0  0  0  0  0  0
   -0.4729    4.0066    0.0000 C   0  0  0  0  0  0  0  0  0  0  0  0
   -5.5909    4.0066    0.0000 C   0  0  0  0  0  0  0  0  0  0  0  0
   -5.5909    3.1041    0.0000 C   0  0  0  0  0  0  0  0  0  0  0  0
   -1.3616    1.5648    0.0000 C   0  0  0  0  0  0  0  0  0  0  0  0
   -2.1431    1.1136    0.0000 C   0  0  0  0  0  0  0  0  0  0  0  0
   -3.0319    6.1538    0.0000 O   0  0  0  0  0  0  0  0  0  0  0  0
   -0.7815    4.8546    0.0000 O   0  0  0  0  0  0  0  0  0  0  0  0
   -5.2822    2.2561    0.0000 O   0  0  0  0  0  0  0  0  0  0  0  0
   -3.0319    0.9569    0.0000 O   0  0  0  0  0  0  0  0  0  0  0  0
   -1.3616    5.5459    0.0000 C   0  0  0  0  0  0  0  0  0  0  0  0
   -2.1431    5.9971    0.0000 C   0  0  0  0  0  0  0  0  0  0  0  0
   -4.7021    1.5648    0.0000 C   0  0  0  0  0  0  0  0  0  0  0  0
   -3.9206    1.1136    0.0000 C   0  0  0  0  0  0  0  0  0  0  0  0
   -6.8453    5.7570    0.0000 C   0  0  0  0  0  0  0  0  0  0  0  0
   -7.6268    5.3058    0.0000 C   0  0  0  0  0  0  0  0  0  0  0  0
   -8.4084    5.7570    0.0000 C   0  0  0  0  0  0  0  0  0  0  0  0
   -9.1899    5.3058    0.0000 C   0  0  0  0  0  0  0  0  0  0  0  0
   -9.1899    4.4033    0.0000 C   0  0  0  0  0  0  0  0  0  0  0  0
   -8.4084    3.9521    0.0000 C   0  0  0  0  0  0  0  0  0  0  0  0
   -7.6268    4.4033    0.0000 N   0  0  0  0  0  0  0  0  0  0  0  0
   -8.4084    3.0497    0.0000 C   0  0  0  0  0  0  0  0  0  0  0  0
   -7.6268    2.5985    0.0000 O   0  0  0  0  0  0  0  0  0  0  0  0
   -9.1899    2.5985    0.0000 O   0  0  0  0  0  0  0  0  0  0  0  0
    0.7815    1.3537    0.0000 C   0  0  0  0  0  0  0  0  0  0  0  0
    0.7815    0.4512    0.0000 C   0  0  0  0  0  0  0  0  0  0  0  0
    1.5631    0.0000    0.0000 C   0  0  0  0  0  0  0  0  0  0  0  0
    1.5631   -0.9024    0.0000 C   0  0  0  0  0  0  0  0  0  0  0  0
    0.7815   -1.3537    0.0000 C   0  0  0  0  0  0  0  0  0  0  0  0
    0.0000   -0.9024    0.0000 C   0  0  0  0  0  0  0  0  0  0  0  0
    0.0000   -0.0000    0.0000 N   0  0  0  0  0  0  0  0  0  0  0  0
   -0.7815   -1.3537    0.0000 C   0  0  0  0  0  0  0  0  0  0  0  0
   -1.5631   -0.9024    0.0000 O   0  0  0  0  0  0  0  0  0  0  0  0
   -0.7815   -2.2561    0.0000 O   0  0  0  0  0  0  0  0  0  0  0  0
  1  3  1  0
  1  7  1  0
  1 19  1  0
  2  5  1  0
  2  9  1  0
  2 29  1  0
  3  4  1  0
  4 11  1  0
  5  6  1  0
  6 12  1  0
  7  8  1  0
  8 13  1  0
  9 10  1  0
 10 14  1  0
 12 15  1  0
 13 17  1  0
 15 16  1  0
 16 11  1  0
 17 18  1  0
 18 14  1  0
 19 20  1  0
 20 21  2  0
 20 25  1  0
 21 22  1  0
 22 23  2  0
 23 24  1  0
 24 25  2  0
 24 26  1  0
 26 27  2  0
 26 28  1  0
 29 30  1  0
 30 31  2  0
 30 35  1  0
 31 32  1  0
 32 33  2  0
 33 34  1  0
 34 35  2  0
 34 36  1  0
 36 37  2  0
 36 38  1  0
M  END
>  <LogK>  (64) 
14.29

$$$$
***** H_AEDNTA.MOL2
     RDKit          2D

 26 25  0  0  1  0  0  0  0  0999 V2000
   -0.9800   -1.6974    0.0000 C   0  0  0  0  0  0  0  0  0  0  0  0
   -1.9600   -1.6974    0.0000 C   0  0  0  0  0  0  0  0  0  0  0  0
   -2.4500   -0.8487    0.0000 N   0  0  0  0  0  0  0  0  0  0  0  0
   -0.9800   -3.6574    0.0000 N   0  0  0  0  0  0  0  0  0  0  0  0
   -1.9600   -0.0000    0.0000 C   0  0  0  0  0  0  0  0  0  0  0  0
   -0.9800   -0.0000    0.0000 C   0  0  0  0  0  0  0  0  0  0  0  0
   -3.4300   -0.8487    0.0000 C   0  0  0  0  0  0  0  0  0  0  0  0
   -3.9200   -0.0000    0.0000 C   0  0  0  0  0  0  0  0  0  0  0  0
   -1.8287   -4.1474    0.0000 C   0  0  0  0  0  0  0  0  0  0  0  0
   -2.6774   -3.6574    0.0000 C   0  0  0  0  0  0  0  0  0  0  0  0
   -0.1313   -4.1474    0.0000 C   0  0  0  0  0  0  0  0  0  0  0  0
   -0.1313   -5.1274    0.0000 C   0  0  0  0  0  0  0  0  0  0  0  0
   -0.4900   -0.8487    0.0000 O   0  0  0  0  0  0  0  0  0  0  0  0
   -3.4300    0.8487    0.0000 O   0  0  0  0  0  0  0  0  0  0  0  0
   -2.6774   -2.6774    0.0000 O   0  0  0  0  0  0  0  0  0  0  0  0
   -0.9800   -5.6174    0.0000 O   0  0  0  0  0  0  0  0  0  0  0  0
   -3.5261   -4.1474    0.0000 O   0  0  0  0  0  0  0  0  0  0  0  0
   -0.4900    0.8487    0.0000 O   0  0  0  0  0  0  0  0  0  0  0  0
   -4.9000   -0.0000    0.0000 O   0  0  0  0  0  0  0  0  0  0  0  0
    0.7174   -5.6174    0.0000 O   0  0  0  0  0  0  0  0  0  0  0  0
   -0.0000   -1.6974    0.0000 C   0  0  0  0  0  0  0  0  0  0  0  0
    0.4900   -0.8487    0.0000 C   0  0  0  0  0  0  0  0  0  0  0  0
    1.4700   -0.8487    0.0000 C   0  0  0  0  0  0  0  0  0  0  0  0
    1.9600   -0.0000    0.0000 C   0  0  0  0  0  0  0  0  0  0  0  0
    1.4700    0.8487    0.0000 C   0  0  0  0  0  0  0  0  0  0  0  0
    0.4900    0.8487    0.0000 C   0  0  0  0  0  0  0  0  0  0  0  0
  1  2  1  6
  1  4  1  0
  1 21  1  0
  2  3  1  0
  3  5  1  0
  3  7  1  0
  4  9  1  0
  4 11  1  0
  5  6  1  0
  6 13  2  0
  6 18  1  0
  7  8  1  0
  8 14  2  0
  8 19  1  0
  9 10  1  0
 10 15  2  0
 10 17  1  0
 11 12  1  0
 12 16  2  0
 12 20  1  0
 21 22  1  0
 22 23  1  0
 23 24  1  0
 24 25  1  0
 25 26  1  0
M  END
>  <LogK>  (65) 
18.3

$$$$
***** GLYCOLIC.MOL2
     RDKit          2D

  5  4  0  0  0  0  0  0  0  0999 V2000
   -0.0000    1.0000    0.0000 C   0  0  0  0  0  0  0  0  0  0  0  0
    0.8660    1.5000    0.0000 C   0  0  0  0  0  0  0  0  0  0  0  0
    1.7321    1.0000    0.0000 O   0  0  0  0  0  0  0  0  0  0  0  0
   -0.8660    1.5000    0.0000 O   0  0  0  0  0  0  0  0  0  0  0  0
   -0.0000   -0.0000    0.0000 O   0  0  0  0  0  0  0  0  0  0  0  0
  1  2  1  0
  1  4  2  0
  1  5  1  0
  2  3  1  0
M  END
>  <LogK>  (66) 
2.97


$$$$
***** GLYCINAT.mol2
     RDKit          2D

  5  4  0  0  0  0  0  0  0  0999 V2000
    1.7321    0.0000    0.0000 C   0  0  0  0  0  0  0  0  0  0  0  0
    2.5981    0.5000    0.0000 C   0  0  0  0  0  0  0  0  0  0  0  0
    3.4641    0.0000    0.0000 O   0  0  0  0  0  0  0  0  0  0  0  0
    2.5981    1.5000    0.0000 O   0  0  0  0  0  0  0  0  0  0  0  0
    0.8660    0.5000    0.0000 N   0  0  0  0  0  0  0  0  0  0  0  0
  1  2  1  0
  1  5  1  0
  2  3  2  0
  2  4  1  0
M  END
>  <LogK>  (68) 
3.5

$$$$
***** GLUTAMIC.MOL2
     RDKit          2D

 10  9  0  0  1  0  0  0  0  0999 V2000
    0.5000   -0.8660    0.0000 C   0  0  0  0  0  0  0  0  0  0  0  0
    0.0000   -1.7321    0.0000 C   0  0  0  0  0  0  0  0  0  0  0  0
   -1.0000   -1.7321    0.0000 C   0  0  0  0  0  0  0  0  0  0  0  0
   -1.5000   -0.8660    0.0000 C   0  0  0  0  0  0  0  0  0  0  0  0
   -2.3660   -1.3660    0.0000 C   0  0  0  0  0  0  0  0  0  0  0  0
   -2.0000   -0.0000    0.0000 N   0  0  0  0  0  0  0  0  0  0  0  0
   -2.3660   -2.3660    0.0000 O   0  0  0  0  0  0  0  0  0  0  0  0
    1.5000   -0.8660    0.0000 O   0  0  0  0  0  0  0  0  0  0  0  0
   -3.2321   -0.8660    0.0000 O   0  0  0  0  0  0  0  0  0  0  0  0
    0.0000   -0.0000    0.0000 O   0  0  0  0  0  0  0  0  0  0  0  0
  1  2  1  0
  1  8  2  0
  1 10  1  0
  2  3  1  0
  3  4  1  0
  4  5  1  0
  4  6  1  6
  5  7  2  0
  5  9  1  0
M  END
>  <LogK>  (69) 
4.39

$$$$
***** FUMARIC.MOL2
     RDKit          2D

  8  7  0  0  0  0  0  0  0  0999 V2000
    0.0000   -1.0000    0.0000 C   0  0  0  0  0  0  0  0  0  0  0  0
   -0.8660   -1.5000    0.0000 C   0  0  0  0  0  0  0  0  0  0  0  0
   -1.7321   -1.0000    0.0000 C   0  0  0  0  0  0  0  0  0  0  0  0
   -2.5981   -1.5000    0.0000 C   0  0  0  0  0  0  0  0  0  0  0  0
   -2.5981   -2.5000    0.0000 O   0  0  0  0  0  0  0  0  0  0  0  0
    0.8660   -1.5000    0.0000 O   0  0  0  0  0  0  0  0  0  0  0  0
   -3.4641   -1.0000    0.0000 O   0  0  0  0  0  0  0  0  0  0  0  0
    0.0000   -0.0000    0.0000 O   0  0  0  0  0  0  0  0  0  0  0  0
  1  2  1  0
  1  6  2  0
  1  8  1  0
  2  3  2  0
  3  4  1  0
  4  5  2  0
  4  7  1  0
M  END
>  <LogK>  (70) 
3.98

$$$$
***** FORMIC.MOL2
     RDKit          2D

  3  2  0  0  0  0  0  0  0  0999 V2000
   -0.0000    1.0000    0.0000 C   0  0  0  0  0  0  0  0  0  0  0  0
    0.8660    1.5000    0.0000 O   0  0  0  0  0  0  0  0  0  0  0  0
   -0.8660    1.5000    0.0000 O   0  0  0  0  0  0  0  0  0  0  0  0
  1  2  2  0
  1  3  1  0
M  END
>  <LogK>  (71) 
1.83

$$$$
***** F.MOL2
     RDKit          2D

  1  0  0  0  0  0  0  0  0  0999 V2000
    1.0000    0.0000    0.0000 F   0  0  0  0  0  0  0  0  0  0  0  0
M  END
>  <LogK>  (72) 
4.24

$$$$
***** EIDA.MOL2
     RDKit          2D

 11 10  0  0  0  0  0  0  0  0999 V2000
    2.5981    1.5000    0.0000 C   0  0  0  0  0  0  0  0  0  0  0  0
    2.5981    2.5000    0.0000 C   0  0  0  0  0  0  0  0  0  0  0  0
    1.7321   -0.0000    0.0000 C   0  0  0  0  0  0  0  0  0  0  0  0
    2.5981   -0.5000    0.0000 C   0  0  0  0  0  0  0  0  0  0  0  0
    3.4641    3.0000    0.0000 O   0  0  0  0  0  0  0  0  0  0  0  0
    3.4641   -0.0000    0.0000 O   0  0  0  0  0  0  0  0  0  0  0  0
    1.7321    3.0000    0.0000 O   0  0  0  0  0  0  0  0  0  0  0  0
    2.5981   -1.5000    0.0000 O   0  0  0  0  0  0  0  0  0  0  0  0
    1.7321    1.0000    0.0000 N   0  0  0  0  0  0  0  0  0  0  0  0
    0.8660    1.5000    0.0000 C   0  0  0  0  0  0  0  0  0  0  0  0
    0.0000    1.0000    0.0000 C   0  0  0  0  0  0  0  0  0  0  0  0
  1  2  1  0
  1  9  1  0
  2  5  2  0
  2  7  1  0
  3  4  1  0
  3  9  1  0
  4  6  2  0
  4  8  1  0
  9 10  1  0
 10 11  1  0
M  END
>  <LogK>  (73) 
6.8

$$$$
***** EDTPH.MOL2
     RDKit          2D

 24 23  0  0  0  0  0  0  0  0999 V2000
   -0.0000   -2.7321    0.0000 C   0  0  0  0  0  0  0  0  0  0  0  0
   -1.0000   -2.7321    0.0000 C   0  0  0  0  0  0  0  0  0  0  0  0
   -1.5000   -1.8660    0.0000 N   0  0  0  0  0  0  0  0  0  0  0  0
    0.5000   -3.5981    0.0000 N   0  0  0  0  0  0  0  0  0  0  0  0
   -1.0000   -1.0000    0.0000 C   0  0  0  0  0  0  0  0  0  0  0  0
   -2.5000   -1.8660    0.0000 C   0  0  0  0  0  0  0  0  0  0  0  0
   -0.0000   -4.4641    0.0000 C   0  0  0  0  0  0  0  0  0  0  0  0
    1.5000   -3.5981    0.0000 C   0  0  0  0  0  0  0  0  0  0  0  0
    0.0000   -1.0000    0.0000 P   0  0  0  0  0  0  0  0  0  0  0  0
   -3.0000   -1.0000    0.0000 P   0  0  0  0  0  0  0  0  0  0  0  0
   -1.0000   -4.4641    0.0000 P   0  0  0  0  0  0  0  0  0  0  0  0
    2.0000   -4.4641    0.0000 P   0  0  0  0  0  0  0  0  0  0  0  0
   -0.0000   -2.0000    0.0000 O   0  0  0  0  0  0  0  0  0  0  0  0
    1.0000   -1.0000    0.0000 O   0  0  0  0  0  0  0  0  0  0  0  0
   -2.1340   -0.5000    0.0000 O   0  0  0  0  0  0  0  0  0  0  0  0
   -3.5000   -0.1340    0.0000 O   0  0  0  0  0  0  0  0  0  0  0  0
   -1.0000   -3.4641    0.0000 O   0  0  0  0  0  0  0  0  0  0  0  0
   -2.0000   -4.4641    0.0000 O   0  0  0  0  0  0  0  0  0  0  0  0
    1.1340   -4.9641    0.0000 O   0  0  0  0  0  0  0  0  0  0  0  0
    2.5000   -5.3301    0.0000 O   0  0  0  0  0  0  0  0  0  0  0  0
    0.0000   -0.0000    0.0000 O   0  0  0  0  0  0  0  0  0  0  0  0
   -3.8660   -1.5000    0.0000 O   0  0  0  0  0  0  0  0  0  0  0  0
    2.8660   -3.9641    0.0000 O   0  0  0  0  0  0  0  0  0  0  0  0
   -1.0000   -5.4641    0.0000 O   0  0  0  0  0  0  0  0  0  0  0  0
  1  2  1  0
  1  4  1  0
  2  3  1  0
  3  5  1  0
  3  6  1  0
  4  7  1  0
  4  8  1  0
  5  9  1  0
  6 10  1  0
  7 11  1  0
  8 12  1  0
  9 13  1  0
  9 14  1  0
  9 21  2  0
 10 15  1  0
 10 16  1  0
 10 22  2  0
 11 17  1  0
 11 18  1  0
 11 24  2  0
 12 19  1  0
 12 20  1  0
 12 23  2  0
M  END
>  <LogK>  (74) 
7.31

$$$$
***** EDTA.mol2
     RDKit          2D

 20 19  0  0  0  0  0  0  0  0999 V2000
    0.0000   -3.0000    0.0000 C   0  0  0  0  0  0  0  0  0  0  0  0
    0.8660   -2.5000    0.0000 C   0  0  0  0  0  0  0  0  0  0  0  0
    1.7321   -3.0000    0.0000 N   0  0  0  0  0  0  0  0  0  0  0  0
   -0.8660   -2.5000    0.0000 N   0  0  0  0  0  0  0  0  0  0  0  0
    1.7321   -4.0000    0.0000 C   0  0  0  0  0  0  0  0  0  0  0  0
    2.5981   -2.5000    0.0000 C   0  0  0  0  0  0  0  0  0  0  0  0
   -0.8660   -1.5000    0.0000 C   0  0  0  0  0  0  0  0  0  0  0  0
   -1.7321   -3.0000    0.0000 C   0  0  0  0  0  0  0  0  0  0  0  0
    0.8660   -4.5000    0.0000 C   0  0  0  0  0  0  0  0  0  0  0  0
    3.4641   -3.0000    0.0000 C   0  0  0  0  0  0  0  0  0  0  0  0
   -2.5981   -2.5000    0.0000 C   0  0  0  0  0  0  0  0  0  0  0  0
    0.0000   -1.0000    0.0000 C   0  0  0  0  0  0  0  0  0  0  0  0
    0.0000   -4.0000    0.0000 O   0  0  0  0  0  0  0  0  0  0  0  0
    3.4641   -4.0000    0.0000 O   0  0  0  0  0  0  0  0  0  0  0  0
    0.8660   -1.5000    0.0000 O   0  0  0  0  0  0  0  0  0  0  0  0
   -2.5981   -1.5000    0.0000 O   0  0  0  0  0  0  0  0  0  0  0  0
    0.8660   -5.5000    0.0000 O   0  0  0  0  0  0  0  0  0  0  0  0
    4.3301   -2.5000    0.0000 O   0  0  0  0  0  0  0  0  0  0  0  0
   -3.4641   -3.0000    0.0000 O   0  0  0  0  0  0  0  0  0  0  0  0
    0.0000    0.0000    0.0000 O   0  0  0  0  0  0  0  0  0  0  0  0
  1  2  1  0
  1  4  1  0
  2  3  1  0
  3  5  1  0
  3  6  1  0
  4  7  1  0
  4  8  1  0
  5  9  1  0
  6 10  1  0
  7 12  1  0
  8 11  1  0
  9 13  2  0
  9 17  1  0
 10 14  2  0
 10 18  1  0
 11 16  2  0
 11 19  1  0
 12 15  2  0
 12 20  1  0
M  END
>  <LogK>  (75) 
17.32

$$$$
***** EDDS.MOL2
     RDKit          2D

 20 19  0  0  1  0  0  0  0  0999 V2000
   -4.0000    0.0000    0.0000 C   0  0  0  0  0  0  0  0  0  0  0  0
   -5.0000    0.0000    0.0000 C   0  0  0  0  0  0  0  0  0  0  0  0
   -5.5000    0.8660    0.0000 N   0  0  0  0  0  0  0  0  0  0  0  0
   -3.5000   -0.8660    0.0000 N   0  0  0  0  0  0  0  0  0  0  0  0
   -6.5000    0.8660    0.0000 C   0  0  0  0  0  0  0  0  0  0  0  0
   -2.5000   -0.8660    0.0000 C   0  0  0  0  0  0  0  0  0  0  0  0
   -6.5000    1.8660    0.0000 C   0  0  0  0  0  0  0  0  0  0  0  0
   -2.5000   -1.8660    0.0000 C   0  0  0  0  0  0  0  0  0  0  0  0
   -7.5000    0.8660    0.0000 C   0  0  0  0  0  0  0  0  0  0  0  0
   -8.0000    0.0000    0.0000 C   0  0  0  0  0  0  0  0  0  0  0  0
   -1.5000   -0.8660    0.0000 C   0  0  0  0  0  0  0  0  0  0  0  0
   -1.0000    0.0000    0.0000 C   0  0  0  0  0  0  0  0  0  0  0  0
   -7.5000   -0.8660    0.0000 O   0  0  0  0  0  0  0  0  0  0  0  0
   -5.6340    2.3660    0.0000 O   0  0  0  0  0  0  0  0  0  0  0  0
   -3.3660   -2.3660    0.0000 O   0  0  0  0  0  0  0  0  0  0  0  0
   -1.5000    0.8660    0.0000 O   0  0  0  0  0  0  0  0  0  0  0  0
   -9.0000    0.0000    0.0000 O   0  0  0  0  0  0  0  0  0  0  0  0
   -7.3660    2.3660    0.0000 O   0  0  0  0  0  0  0  0  0  0  0  0
   -1.6340   -2.3660    0.0000 O   0  0  0  0  0  0  0  0  0  0  0  0
    0.0000   -0.0000    0.0000 O   0  0  0  0  0  0  0  0  0  0  0  0
  1  2  1  0
  1  4  1  0
  2  3  1  0
  3  5  1  0
  4  6  1  0
  5  7  1  0
  5  9  1  6
  6  8  1  0
  6 11  1  6
  7 14  2  0
  7 18  1  0
  8 15  2  0
  8 19  1  0
  9 10  1  0
 10 13  2  0
 10 17  1  0
 11 12  1  0
 12 16  2  0
 12 20  1  0
M  END
>  <LogK>  (76) 
13.83

$$$$
***** EDDM.MOL2
     RDKit          2D

 18 17  0  0  0  0  0  0  0  0999 V2000
   -3.0000    0.0000    0.0000 C   0  0  0  0  0  0  0  0  0  0  0  0
   -4.0000    0.0000    0.0000 C   0  0  0  0  0  0  0  0  0  0  0  0
   -4.5000    0.8660    0.0000 N   0  0  0  0  0  0  0  0  0  0  0  0
   -2.5000   -0.8660    0.0000 N   0  0  0  0  0  0  0  0  0  0  0  0
   -5.5000    0.8660    0.0000 C   0  0  0  0  0  0  0  0  0  0  0  0
   -5.5000    1.8660    0.0000 C   0  0  0  0  0  0  0  0  0  0  0  0
   -6.5000    0.8660    0.0000 C   0  0  0  0  0  0  0  0  0  0  0  0
   -1.5000   -0.8660    0.0000 C   0  0  0  0  0  0  0  0  0  0  0  0
   -1.5000   -1.8660    0.0000 C   0  0  0  0  0  0  0  0  0  0  0  0
   -0.5000   -0.8660    0.0000 C   0  0  0  0  0  0  0  0  0  0  0  0
   -4.6340    2.3660    0.0000 O   0  0  0  0  0  0  0  0  0  0  0  0
   -7.0000    1.7321    0.0000 O   0  0  0  0  0  0  0  0  0  0  0  0
   -2.3660   -2.3660    0.0000 O   0  0  0  0  0  0  0  0  0  0  0  0
   -0.0000   -1.7321    0.0000 O   0  0  0  0  0  0  0  0  0  0  0  0
   -6.3660    2.3660    0.0000 O   0  0  0  0  0  0  0  0  0  0  0  0
   -7.0000    0.0000    0.0000 O   0  0  0  0  0  0  0  0  0  0  0  0
   -0.6340   -2.3660    0.0000 O   0  0  0  0  0  0  0  0  0  0  0  0
    0.0000   -0.0000    0.0000 O   0  0  0  0  0  0  0  0  0  0  0  0
  1  2  1  0
  1  4  1  0
  2  3  1  0
  3  5  1  0
  4  8  1  0
  5  6  1  0
  5  7  1  0
  6 11  2  0
  6 15  1  0
  7 12  2  0
  7 16  1  0
  8  9  1  0
  8 10  1  0
  9 13  2  0
  9 17  1  0
 10 14  2  0
 10 18  1  0
M  END
>  <LogK>  (77) 
12.69

$$$$
***** EDDG.MOL2
     RDKit          2D

 22 21  0  0  1  0  0  0  0  0999 V2000
    4.5000    0.8660    0.0000 C   0  0  0  0  0  0  0  0  0  0  0  0
    5.5000    0.8660    0.0000 C   0  0  0  0  0  0  0  0  0  0  0  0
    6.0000   -0.0000    0.0000 N   0  0  0  0  0  0  0  0  0  0  0  0
    4.0000    1.7321    0.0000 N   0  0  0  0  0  0  0  0  0  0  0  0
    7.0000   -0.0000    0.0000 C   0  0  0  0  0  0  0  0  0  0  0  0
    3.0000    1.7321    0.0000 C   0  0  0  0  0  0  0  0  0  0  0  0
    7.0000   -1.0000    0.0000 C   0  0  0  0  0  0  0  0  0  0  0  0
    3.0000    2.7321    0.0000 C   0  0  0  0  0  0  0  0  0  0  0  0
    8.0000   -0.0000    0.0000 C   0  0  0  0  0  0  0  0  0  0  0  0
    8.5000    0.8660    0.0000 C   0  0  0  0  0  0  0  0  0  0  0  0
    9.5000    0.8660    0.0000 C   0  0  0  0  0  0  0  0  0  0  0  0
    2.0000    1.7321    0.0000 C   0  0  0  0  0  0  0  0  0  0  0  0
    1.5000    0.8660    0.0000 C   0  0  0  0  0  0  0  0  0  0  0  0
    0.5000    0.8660    0.0000 C   0  0  0  0  0  0  0  0  0  0  0  0
    6.1340   -1.5000    0.0000 O   0  0  0  0  0  0  0  0  0  0  0  0
   10.0000    0.0000    0.0000 O   0  0  0  0  0  0  0  0  0  0  0  0
    3.8660    3.2321    0.0000 O   0  0  0  0  0  0  0  0  0  0  0  0
    0.0000    1.7321    0.0000 O   0  0  0  0  0  0  0  0  0  0  0  0
   10.0000    1.7321    0.0000 O   0  0  0  0  0  0  0  0  0  0  0  0
    7.8660   -1.5000    0.0000 O   0  0  0  0  0  0  0  0  0  0  0  0
    2.1340    3.2321    0.0000 O   0  0  0  0  0  0  0  0  0  0  0  0
    0.0000    0.0000    0.0000 O   0  0  0  0  0  0  0  0  0  0  0  0
  1  2  1  0
  1  4  1  0
  2  3  1  0
  3  5  1  0
  4  6  1  0
  5  7  1  0
  5  9  1  1
  6  8  1  0
  6 12  1  1
  7 15  1  0
  7 20  2  0
  8 17  1  0
  8 21  2  0
  9 10  1  0
 10 11  1  0
 11 16  1  0
 11 19  2  0
 12 13  1  0
 13 14  1  0
 14 18  1  0
 14 22  2  0
M  END
>  <LogK>  (78) 
8.48

$$$$
***** EDDAG-DA.mol2
     RDKit          2D

 28 27  0  0  0  0  0  0  0  0999 V2000
   -5.1962    2.0000    0.0000 C   0  0  0  0  0  0  0  0  0  0  0  0
   -6.0622    1.5000    0.0000 C   0  0  0  0  0  0  0  0  0  0  0  0
   -6.9282    2.0000    0.0000 N   0  0  0  0  0  0  0  0  0  0  0  0
   -4.3301    1.5000    0.0000 N   0  0  0  0  0  0  0  0  0  0  0  0
   -6.9282    3.0000    0.0000 C   0  0  0  0  0  0  0  0  0  0  0  0
   -6.0622    3.5000    0.0000 C   0  0  0  0  0  0  0  0  0  0  0  0
   -5.1962    3.0000    0.0000 O   0  0  0  0  0  0  0  0  0  0  0  0
   -6.0622    4.5000    0.0000 O   0  0  0  0  0  0  0  0  0  0  0  0
   -7.7942    1.5000    0.0000 C   0  0  0  0  0  0  0  0  0  0  0  0
   -8.6603    2.0000    0.0000 C   0  0  0  0  0  0  0  0  0  0  0  0
   -8.6603    3.0000    0.0000 O   0  0  0  0  0  0  0  0  0  0  0  0
   -9.5263    1.5000    0.0000 N   0  0  0  0  0  0  0  0  0  0  0  0
  -10.3923    2.0000    0.0000 C   0  0  0  0  0  0  0  0  0  0  0  0
  -10.3923    3.0000    0.0000 C   0  0  0  0  0  0  0  0  0  0  0  0
   -9.5263    3.5000    0.0000 O   0  0  0  0  0  0  0  0  0  0  0  0
  -11.2583    3.5000    0.0000 O   0  0  0  0  0  0  0  0  0  0  0  0
   -4.3301    0.5000    0.0000 C   0  0  0  0  0  0  0  0  0  0  0  0
   -5.1962    0.0000    0.0000 C   0  0  0  0  0  0  0  0  0  0  0  0
   -6.0622    0.5000    0.0000 O   0  0  0  0  0  0  0  0  0  0  0  0
   -5.1962   -1.0000    0.0000 O   0  0  0  0  0  0  0  0  0  0  0  0
   -3.4641    2.0000    0.0000 C   0  0  0  0  0  0  0  0  0  0  0  0
   -2.5981    1.5000    0.0000 C   0  0  0  0  0  0  0  0  0  0  0  0
   -2.5981    0.5000    0.0000 O   0  0  0  0  0  0  0  0  0  0  0  0
   -1.7321    2.0000    0.0000 N   0  0  0  0  0  0  0  0  0  0  0  0
   -0.8660    1.5000    0.0000 C   0  0  0  0  0  0  0  0  0  0  0  0
   -0.8660    0.5000    0.0000 C   0  0  0  0  0  0  0  0  0  0  0  0
   -1.7321   -0.0000    0.0000 O   0  0  0  0  0  0  0  0  0  0  0  0
    0.0000   -0.0000    0.0000 O   0  0  0  0  0  0  0  0  0  0  0  0
  1  2  1  0
  1  4  1  0
  2  3  1  0
  3  5  1  0
  3  9  1  0
  4 17  1  0
  4 21  1  0
  5  6  1  0
  6  7  2  0
  6  8  1  0
  9 10  1  0
 10 11  2  0
 10 12  1  0
 12 13  1  0
 13 14  1  0
 14 15  2  0
 14 16  1  0
 17 18  1  0
 18 19  2  0
 18 20  1  0
 21 22  1  0
 22 23  2  0
 22 24  1  0
 24 25  1  0
 25 26  1  0
 26 27  2  0
 26 28  1  0
M  END
>  <LogK>  (79) 
18.3

$$$$
***** EDDA.MOL2
     RDKit          2D

 12 11  0  0  0  0  0  0  0  0999 V2000
   -2.5981    1.5000    0.0000 C   0  0  0  0  0  0  0  0  0  0  0  0
   -2.5981    0.5000    0.0000 C   0  0  0  0  0  0  0  0  0  0  0  0
   -3.4641   -0.0000    0.0000 N   0  0  0  0  0  0  0  0  0  0  0  0
   -1.7321    2.0000    0.0000 N   0  0  0  0  0  0  0  0  0  0  0  0
   -4.3301    0.5000    0.0000 C   0  0  0  0  0  0  0  0  0  0  0  0
   -4.3301    1.5000    0.0000 C   0  0  0  0  0  0  0  0  0  0  0  0
   -0.8660    1.5000    0.0000 C   0  0  0  0  0  0  0  0  0  0  0  0
   -0.8660    0.5000    0.0000 C   0  0  0  0  0  0  0  0  0  0  0  0
   -3.4641    2.0000    0.0000 O   0  0  0  0  0  0  0  0  0  0  0  0
   -1.7321   -0.0000    0.0000 O   0  0  0  0  0  0  0  0  0  0  0  0
   -5.1962    2.0000    0.0000 O   0  0  0  0  0  0  0  0  0  0  0  0
    0.0000   -0.0000    0.0000 O   0  0  0  0  0  0  0  0  0  0  0  0
  1  2  1  0
  1  4  1  0
  2  3  1  0
  3  5  1  0
  4  7  1  0
  5  6  1  0
  6  9  2  0
  6 11  1  0
  7  8  1  0
  8 10  2  0
  8 12  1  0
M  END
>  <LogK>  (80) 
8.3

$$$$
***** E_MALON.MOL2
     RDKit          2D

  9  8  0  0  0  0  0  0  0  0999 V2000
   -0.8660   -0.5000    0.0000 C   0  0  0  0  0  0  0  0  0  0  0  0
   -1.7321    0.0000    0.0000 C   0  0  0  0  0  0  0  0  0  0  0  0
   -1.2321    0.8660    0.0000 C   0  0  0  0  0  0  0  0  0  0  0  0
   -2.5981    0.5000    0.0000 C   0  0  0  0  0  0  0  0  0  0  0  0
   -3.4641    0.0000    0.0000 C   0  0  0  0  0  0  0  0  0  0  0  0
   -0.2321    0.8660    0.0000 O   0  0  0  0  0  0  0  0  0  0  0  0
   -0.8660   -1.5000    0.0000 O   0  0  0  0  0  0  0  0  0  0  0  0
   -1.7321    1.7321    0.0000 O   0  0  0  0  0  0  0  0  0  0  0  0
    0.0000   -0.0000    0.0000 O   0  0  0  0  0  0  0  0  0  0  0  0
  1  2  1  0
  1  7  2  0
  1  9  1  0
  2  3  1  0
  2  4  1  0
  3  6  2  0
  3  8  1  0
  4  5  1  0
M  END
>  <LogK>  (81) 
4.25

$$$$
***** E_IENTA.MOL2
     RDKit          2D

 25 24  0  0  0  0  0  0  0  0999 V2000
   -2.0000   -0.0000    0.0000 N   0  0  0  0  0  0  0  0  0  0  0  0
   -1.5000    0.8660    0.0000 C   0  0  0  0  0  0  0  0  0  0  0  0
   -3.0000   -0.0000    0.0000 C   0  0  0  0  0  0  0  0  0  0  0  0
   -0.5000    0.8660    0.0000 C   0  0  0  0  0  0  0  0  0  0  0  0
   -3.5000    0.8660    0.0000 C   0  0  0  0  0  0  0  0  0  0  0  0
   -0.0000    1.7321    0.0000 N   0  0  0  0  0  0  0  0  0  0  0  0
   -4.5000    0.8660    0.0000 N   0  0  0  0  0  0  0  0  0  0  0  0
   -0.5000    2.5981    0.0000 C   0  0  0  0  0  0  0  0  0  0  0  0
    1.0000    1.7321    0.0000 C   0  0  0  0  0  0  0  0  0  0  0  0
   -1.5000    2.5981    0.0000 C   0  0  0  0  0  0  0  0  0  0  0  0
    1.5000    2.5981    0.0000 C   0  0  0  0  0  0  0  0  0  0  0  0
   -5.0000   -0.0000    0.0000 C   0  0  0  0  0  0  0  0  0  0  0  0
   -4.5000   -0.8660    0.0000 C   0  0  0  0  0  0  0  0  0  0  0  0
   -5.0000    1.7321    0.0000 C   0  0  0  0  0  0  0  0  0  0  0  0
   -6.0000    1.7321    0.0000 C   0  0  0  0  0  0  0  0  0  0  0  0
   -2.0000    1.7321    0.0000 O   0  0  0  0  0  0  0  0  0  0  0  0
    1.0000    3.4641    0.0000 O   0  0  0  0  0  0  0  0  0  0  0  0
   -3.5000   -0.8660    0.0000 O   0  0  0  0  0  0  0  0  0  0  0  0
   -6.5000    0.8660    0.0000 O   0  0  0  0  0  0  0  0  0  0  0  0
   -2.0000    3.4641    0.0000 O   0  0  0  0  0  0  0  0  0  0  0  0
    2.5000    2.5981    0.0000 O   0  0  0  0  0  0  0  0  0  0  0  0
   -5.0000   -1.7321    0.0000 O   0  0  0  0  0  0  0  0  0  0  0  0
   -6.5000    2.5981    0.0000 O   0  0  0  0  0  0  0  0  0  0  0  0
   -1.5000   -0.8660    0.0000 C   0  0  0  0  0  0  0  0  0  0  0  0
   -0.5000   -0.8660    0.0000 C   0  0  0  0  0  0  0  0  0  0  0  0
  1  2  1  0
  1  3  1  0
  1 24  1  0
  2  4  1  0
  3  5  1  0
  4  6  1  0
  5  7  1  0
  6  8  1  0
  6  9  1  0
  7 12  1  0
  7 14  1  0
  8 10  1  0
  9 11  1  0
 10 16  2  0
 10 20  1  0
 11 17  2  0
 11 21  1  0
 12 13  1  0
 13 18  2  0
 13 22  1  0
 14 15  1  0
 15 19  2  0
 15 23  1  0
 24 25  1  0
M  END
>  <LogK>  (82) 
17.82

$$$$
***** DTPA.mol2
     RDKit          2D

 27 26  0  0  0  0  0  0  0  0999 V2000
    2.5981   -4.5000    0.0000 N   0  0  0  0  0  0  0  0  0  0  0  0
    3.4641   -4.0000    0.0000 C   0  0  0  0  0  0  0  0  0  0  0  0
    1.7321   -4.0000    0.0000 C   0  0  0  0  0  0  0  0  0  0  0  0
    4.3301   -4.5000    0.0000 C   0  0  0  0  0  0  0  0  0  0  0  0
    1.7321   -3.0000    0.0000 C   0  0  0  0  0  0  0  0  0  0  0  0
    5.1962   -4.0000    0.0000 N   0  0  0  0  0  0  0  0  0  0  0  0
    0.8660   -2.5000    0.0000 N   0  0  0  0  0  0  0  0  0  0  0  0
    2.5981   -5.5000    0.0000 C   0  0  0  0  0  0  0  0  0  0  0  0
    3.4641   -6.0000    0.0000 C   0  0  0  0  0  0  0  0  0  0  0  0
    4.3301   -5.5000    0.0000 O   0  0  0  0  0  0  0  0  0  0  0  0
    3.4641   -7.0000    0.0000 O   0  0  0  0  0  0  0  0  0  0  0  0
    5.1962   -3.0000    0.0000 C   0  0  0  0  0  0  0  0  0  0  0  0
    6.0622   -4.5000    0.0000 C   0  0  0  0  0  0  0  0  0  0  0  0
    4.3301   -2.5000    0.0000 C   0  0  0  0  0  0  0  0  0  0  0  0
    6.9282   -4.0000    0.0000 C   0  0  0  0  0  0  0  0  0  0  0  0
    0.0000   -3.0000    0.0000 C   0  0  0  0  0  0  0  0  0  0  0  0
    0.8660   -1.5000    0.0000 C   0  0  0  0  0  0  0  0  0  0  0  0
    0.0000   -4.0000    0.0000 C   0  0  0  0  0  0  0  0  0  0  0  0
    0.0000   -1.0000    0.0000 C   0  0  0  0  0  0  0  0  0  0  0  0
    3.4641   -3.0000    0.0000 O   0  0  0  0  0  0  0  0  0  0  0  0
    6.9282   -3.0000    0.0000 O   0  0  0  0  0  0  0  0  0  0  0  0
    0.8660   -4.5000    0.0000 O   0  0  0  0  0  0  0  0  0  0  0  0
   -0.8660   -1.5000    0.0000 O   0  0  0  0  0  0  0  0  0  0  0  0
    4.3301   -1.5000    0.0000 O   0  0  0  0  0  0  0  0  0  0  0  0
    7.7942   -4.5000    0.0000 O   0  0  0  0  0  0  0  0  0  0  0  0
   -0.8660   -4.5000    0.0000 O   0  0  0  0  0  0  0  0  0  0  0  0
   -0.0000   -0.0000    0.0000 O   0  0  0  0  0  0  0  0  0  0  0  0
  1  2  1  0
  1  3  1  0
  1  8  1  0
  2  4  1  0
  3  5  1  0
  4  6  1  0
  5  7  1  0
  6 12  1  0
  6 13  1  0
  7 16  1  0
  7 17  1  0
  8  9  1  0
  9 10  2  0
  9 11  1  0
 12 14  1  0
 13 15  1  0
 14 20  2  0
 14 24  1  0
 15 21  2  0
 15 25  1  0
 16 18  1  0
 17 19  1  0
 18 22  2  0
 18 26  1  0
 19 23  2  0
 19 27  1  0
M  END
>  <LogK>  (83) 
22.49

$$$$
***** DMEDNTA.MOL2
     RDKit          2D

 22 21  0  0  0  0  0  0  0  0999 V2000
   -4.1081    0.4744    0.0000 C   0  0  0  0  0  0  0  0  0  0  0  0
   -3.6337    1.2960    0.0000 C   0  0  0  0  0  0  0  0  0  0  0  0
   -4.9297    0.9487    0.0000 C   0  0  0  0  0  0  0  0  0  0  0  0
   -4.5824   -0.3473    0.0000 C   0  0  0  0  0  0  0  0  0  0  0  0
   -6.4799   -0.3473    0.0000 N   0  0  0  0  0  0  0  0  0  0  0  0
   -2.4648   -0.4744    0.0000 N   0  0  0  0  0  0  0  0  0  0  0  0
   -6.9542    0.4744    0.0000 C   0  0  0  0  0  0  0  0  0  0  0  0
   -6.9542   -1.1689    0.0000 C   0  0  0  0  0  0  0  0  0  0  0  0
   -6.4799    1.2960    0.0000 C   0  0  0  0  0  0  0  0  0  0  0  0
   -7.9029   -1.1689    0.0000 C   0  0  0  0  0  0  0  0  0  0  0  0
   -2.4648   -1.4231    0.0000 C   0  0  0  0  0  0  0  0  0  0  0  0
   -3.2865   -1.8974    0.0000 C   0  0  0  0  0  0  0  0  0  0  0  0
   -1.6432    0.0000    0.0000 C   0  0  0  0  0  0  0  0  0  0  0  0
   -0.8216   -0.4744    0.0000 C   0  0  0  0  0  0  0  0  0  0  0  0
   -5.5311    1.2960    0.0000 O   0  0  0  0  0  0  0  0  0  0  0  0
   -8.3773   -0.3473    0.0000 O   0  0  0  0  0  0  0  0  0  0  0  0
   -4.1081   -1.4231    0.0000 O   0  0  0  0  0  0  0  0  0  0  0  0
   -0.8216   -1.4231    0.0000 O   0  0  0  0  0  0  0  0  0  0  0  0
   -6.9542    2.1176    0.0000 O   0  0  0  0  0  0  0  0  0  0  0  0
   -8.3773   -1.9905    0.0000 O   0  0  0  0  0  0  0  0  0  0  0  0
   -3.2865   -2.8462    0.0000 O   0  0  0  0  0  0  0  0  0  0  0  0
    0.0000   -0.0000    0.0000 O   0  0  0  0  0  0  0  0  0  0  0  0
  1  2  1  0
  1  3  1  0
  1  4  1  0
  1  6  1  0
  4  5  1  0
  5  7  1  0
  5  8  1  0
  6 11  1  0
  6 13  1  0
  7  9  1  0
  8 10  1  0
  9 15  2  0
  9 19  1  0
 10 16  2  0
 10 20  1  0
 11 12  1  0
 12 17  2  0
 12 21  1  0
 13 14  1  0
 14 18  2  0
 14 22  1  0
M  END
>  <LogK>  (84) 
17.14

$$$$
***** DHPIDA.MOL2
     RDKit          2D

 14 13  0  0  1  0  0  0  0  0999 V2000
    4.3200   -2.4942    0.0000 C   0  0  0  0  0  0  0  0  0  0  0  0
    5.1514   -2.0142    0.0000 C   0  0  0  0  0  0  0  0  0  0  0  0
    3.8400   -1.6628    0.0000 C   0  0  0  0  0  0  0  0  0  0  0  0
    1.9200   -1.6628    0.0000 N   0  0  0  0  0  0  0  0  0  0  0  0
    1.4400   -2.4942    0.0000 C   0  0  0  0  0  0  0  0  0  0  0  0
    1.9200   -3.3255    0.0000 C   0  0  0  0  0  0  0  0  0  0  0  0
    1.4400   -0.8314    0.0000 C   0  0  0  0  0  0  0  0  0  0  0  0
    0.4800   -0.8314    0.0000 C   0  0  0  0  0  0  0  0  0  0  0  0
    5.1514   -1.0542    0.0000 O   0  0  0  0  0  0  0  0  0  0  0  0
    3.4886   -2.9742    0.0000 O   0  0  0  0  0  0  0  0  0  0  0  0
    2.8800   -3.3255    0.0000 O   0  0  0  0  0  0  0  0  0  0  0  0
   -0.0000   -1.6628    0.0000 O   0  0  0  0  0  0  0  0  0  0  0  0
    1.4400   -4.1569    0.0000 O   0  0  0  0  0  0  0  0  0  0  0  0
   -0.0000   -0.0000    0.0000 O   0  0  0  0  0  0  0  0  0  0  0  0
  1  2  1  0
  1  3  1  0
  1 10  1  6
  2  9  1  0
  3  4  1  0
  4  5  1  0
  4  7  1  0
  5  6  1  0
  6 11  2  0
  6 13  1  0
  7  8  1  0
  8 12  2  0
  8 14  1  0
M  END
>  <LogK>  (85) 
8.51

$$$$
***** DCA.MOL2
     RDKit          2D

  6  5  0  0  0  0  0  0  0  0999 V2000
    1.7321    0.0000    0.0000 C   0  0  0  0  0  0  0  0  0  0  0  0
    0.8660    0.5000    0.0000 C   0  0  0  0  0  0  0  0  0  0  0  0
    2.7321    0.0000    0.0000 Cl  0  0  0  0  0  0  0  0  0  0  0  0
    2.2321    0.8660    0.0000 Cl  0  0  0  0  0  0  0  0  0  0  0  0
    0.8660    1.5000    0.0000 O   0  0  0  0  0  0  0  0  0  0  0  0
    0.0000   -0.0000    0.0000 O   0  0  0  0  0  0  0  0  0  0  0  0
  1  2  1  0
  1  3  1  0
  1  4  1  0
  2  5  2  0
  2  6  1  0
M  END
>  <LogK>  (86) 
0.76

$$$$
***** DAPTA.MOL2
     RDKit          2D

 23 22  0  0  1  0  0  0  0  0999 V2000
    0.8056   -3.2558    0.0000 C   0  0  0  0  0  0  0  0  0  0  0  0
    1.6112   -3.7209    0.0000 C   0  0  0  0  0  0  0  0  0  0  0  0
    1.2707   -2.4502    0.0000 C   0  0  0  0  0  0  0  0  0  0  0  0
    3.1312   -2.4502    0.0000 C   0  0  0  0  0  0  0  0  0  0  0  0
    3.1312   -0.5897    0.0000 C   0  0  0  0  0  0  0  0  0  0  0  0
    4.0614   -2.4502    0.0000 N   0  0  0  0  0  0  0  0  0  0  0  0
   -0.8056   -2.3256    0.0000 N   0  0  0  0  0  0  0  0  0  0  0  0
    4.5265   -3.2558    0.0000 C   0  0  0  0  0  0  0  0  0  0  0  0
    4.0614   -4.0614    0.0000 C   0  0  0  0  0  0  0  0  0  0  0  0
    4.5265   -1.6446    0.0000 C   0  0  0  0  0  0  0  0  0  0  0  0
    5.4568   -1.6446    0.0000 C   0  0  0  0  0  0  0  0  0  0  0  0
   -0.8056   -1.3953    0.0000 C   0  0  0  0  0  0  0  0  0  0  0  0
   -0.0000   -0.9302    0.0000 C   0  0  0  0  0  0  0  0  0  0  0  0
   -1.6112   -2.7907    0.0000 C   0  0  0  0  0  0  0  0  0  0  0  0
   -2.4168   -2.3256    0.0000 C   0  0  0  0  0  0  0  0  0  0  0  0
    3.1312   -4.0614    0.0000 O   0  0  0  0  0  0  0  0  0  0  0  0
    5.9219   -2.4502    0.0000 O   0  0  0  0  0  0  0  0  0  0  0  0
   -2.4168   -1.3953    0.0000 O   0  0  0  0  0  0  0  0  0  0  0  0
    0.8056   -1.3953    0.0000 O   0  0  0  0  0  0  0  0  0  0  0  0
    4.5265   -4.8670    0.0000 O   0  0  0  0  0  0  0  0  0  0  0  0
    5.9219   -0.8390    0.0000 O   0  0  0  0  0  0  0  0  0  0  0  0
   -3.2224   -2.7907    0.0000 O   0  0  0  0  0  0  0  0  0  0  0  0
   -0.0000   -0.0000    0.0000 O   0  0  0  0  0  0  0  0  0  0  0  0
  1  2  1  1
  1  3  1  0
  1  7  1  0
  3  4  1  0
  4  5  1  6
  4  6  1  0
  6  8  1  0
  6 10  1  0
  7 12  1  0
  7 14  1  0
  8  9  1  0
  9 16  2  0
  9 20  1  0
 10 11  1  0
 11 17  2  0
 11 21  1  0
 12 13  1  0
 13 19  2  0
 13 23  1  0
 14 15  1  0
 15 18  2  0
 15 22  1  0
M  END
>  <LogK>  (87) 
12.03

$$$$
***** DAPOTA.MOL2
     RDKit          2D

 23 22  0  0  1  0  0  0  0  0999 V2000
    0.0000   -2.9118    0.0000 C   0  0  0  0  0  0  0  0  0  0  0  0
    0.8406   -2.4265    0.0000 C   0  0  0  0  0  0  0  0  0  0  0  0
    1.3258   -3.2670    0.0000 C   0  0  0  0  0  0  0  0  0  0  0  0
    2.5217   -1.4559    0.0000 N   0  0  0  0  0  0  0  0  0  0  0  0
   -0.8406   -2.4265    0.0000 N   0  0  0  0  0  0  0  0  0  0  0  0
    2.5217   -0.4853    0.0000 C   0  0  0  0  0  0  0  0  0  0  0  0
    1.6811    0.0000    0.0000 C   0  0  0  0  0  0  0  0  0  0  0  0
    3.3622   -1.9412    0.0000 C   0  0  0  0  0  0  0  0  0  0  0  0
    4.2028   -1.4559    0.0000 C   0  0  0  0  0  0  0  0  0  0  0  0
   -0.8406   -1.4559    0.0000 C   0  0  0  0  0  0  0  0  0  0  0  0
    0.0000   -0.9706    0.0000 C   0  0  0  0  0  0  0  0  0  0  0  0
   -1.6811   -2.9118    0.0000 C   0  0  0  0  0  0  0  0  0  0  0  0
   -2.5217   -2.4265    0.0000 C   0  0  0  0  0  0  0  0  0  0  0  0
    0.8406   -4.1076    0.0000 O   0  0  0  0  0  0  0  0  0  0  0  0
    0.8406   -0.4853    0.0000 O   0  0  0  0  0  0  0  0  0  0  0  0
    4.2028   -0.4853    0.0000 O   0  0  0  0  0  0  0  0  0  0  0  0
    0.8406   -1.4559    0.0000 O   0  0  0  0  0  0  0  0  0  0  0  0
   -2.5217   -1.4559    0.0000 O   0  0  0  0  0  0  0  0  0  0  0  0
    1.6811    0.9706    0.0000 O   0  0  0  0  0  0  0  0  0  0  0  0
    5.0433   -1.9412    0.0000 O   0  0  0  0  0  0  0  0  0  0  0  0
    2.2964   -3.2670    0.0000 O   0  0  0  0  0  0  0  0  0  0  0  0
   -3.3622   -2.9118    0.0000 O   0  0  0  0  0  0  0  0  0  0  0  0
   -0.0000   -0.0000    0.0000 O   0  0  0  0  0  0  0  0  0  0  0  0
  2  1  1  6
  1  5  1  0
  2  3  1  0
  2  4  1  0
  3 14  2  0
  3 21  1  0
  4  6  1  0
  4  8  1  0
  5 10  1  0
  5 12  1  0
  6  7  1  0
  7 15  2  0
  7 19  1  0
  8  9  1  0
  9 16  2  0
  9 20  1  0
 10 11  1  0
 11 17  2  0
 11 23  1  0
 12 13  1  0
 13 18  2  0
 13 22  1  0
M  END
>  <LogK>  (88) 
15.93

$$$$
***** DAP_N_DMA.MOL2
     RDKit          2D

 21 20  0  0  1  0  0  0  0  0999 V2000
   -3.0000    0.0000    0.0000 C   0  0  0  0  0  0  0  0  0  0  0  0
   -4.0000    0.0000    0.0000 C   0  0  0  0  0  0  0  0  0  0  0  0
   -2.5000   -0.8660    0.0000 N   0  0  0  0  0  0  0  0  0  0  0  0
   -4.0000    1.0000    0.0000 N   0  0  0  0  0  0  0  0  0  0  0  0
   -3.1340    1.5000    0.0000 C   0  0  0  0  0  0  0  0  0  0  0  0
   -3.6340    2.3660    0.0000 C   0  0  0  0  0  0  0  0  0  0  0  0
   -2.2679    2.0000    0.0000 C   0  0  0  0  0  0  0  0  0  0  0  0
   -5.0000    0.0000    0.0000 C   0  0  0  0  0  0  0  0  0  0  0  0
   -1.5000   -0.8660    0.0000 C   0  0  0  0  0  0  0  0  0  0  0  0
   -1.5000   -1.8660    0.0000 C   0  0  0  0  0  0  0  0  0  0  0  0
   -0.5000   -0.8660    0.0000 C   0  0  0  0  0  0  0  0  0  0  0  0
   -2.2679    3.0000    0.0000 O   0  0  0  0  0  0  0  0  0  0  0  0
   -4.6340    2.3660    0.0000 O   0  0  0  0  0  0  0  0  0  0  0  0
   -0.0000   -1.7321    0.0000 O   0  0  0  0  0  0  0  0  0  0  0  0
   -2.3660   -2.3660    0.0000 O   0  0  0  0  0  0  0  0  0  0  0  0
   -5.5000    0.8660    0.0000 O   0  0  0  0  0  0  0  0  0  0  0  0
   -1.4019    1.5000    0.0000 O   0  0  0  0  0  0  0  0  0  0  0  0
   -3.1340    3.2321    0.0000 O   0  0  0  0  0  0  0  0  0  0  0  0
   -5.5000   -0.8660    0.0000 O   0  0  0  0  0  0  0  0  0  0  0  0
   -0.6340   -2.3660    0.0000 O   0  0  0  0  0  0  0  0  0  0  0  0
    0.0000   -0.0000    0.0000 O   0  0  0  0  0  0  0  0  0  0  0  0
  2  1  1  6
  1  3  1  0
  2  4  1  0
  2  8  1  0
  3  9  1  0
  4  5  1  0
  5  6  1  0
  5  7  1  0
  6 13  2  0
  6 18  1  0
  7 12  2  0
  7 17  1  0
  8 16  2  0
  8 19  1  0
  9 10  1  0
  9 11  1  0
 10 15  2  0
 10 20  1  0
 11 14  2  0
 11 21  1  0
M  END
>  <LogK>  (89) 
12.15

$$$$
***** CYPAM.MOL2
     RDKit          2D

 14 13  0  0  1  0  0  0  0  0999 V2000
    1.5000   -2.5981    0.0000 C   0  0  0  0  0  0  0  0  0  0  0  0
    2.5000   -2.5981    0.0000 C   0  0  0  0  0  0  0  0  0  0  0  0
    3.0000   -1.7321    0.0000 C   0  0  0  0  0  0  0  0  0  0  0  0
    1.5000   -3.5981    0.0000 C   0  0  0  0  0  0  0  0  0  0  0  0
   -0.0000   -1.7321    0.0000 C   0  0  0  0  0  0  0  0  0  0  0  0
   -0.8660   -2.2321    0.0000 C   0  0  0  0  0  0  0  0  0  0  0  0
   -0.5000   -0.8660    0.0000 C   0  0  0  0  0  0  0  0  0  0  0  0
    0.5000   -2.5981    0.0000 N   0  0  0  0  0  0  0  0  0  0  0  0
    2.3660   -4.0981    0.0000 O   0  0  0  0  0  0  0  0  0  0  0  0
   -0.8660   -3.2321    0.0000 O   0  0  0  0  0  0  0  0  0  0  0  0
   -1.5000   -0.8660    0.0000 O   0  0  0  0  0  0  0  0  0  0  0  0
    0.6340   -4.0981    0.0000 O   0  0  0  0  0  0  0  0  0  0  0  0
   -1.7321   -1.7321    0.0000 O   0  0  0  0  0  0  0  0  0  0  0  0
    0.0000    0.0000    0.0000 O   0  0  0  0  0  0  0  0  0  0  0  0
  1  2  1  1
  1  4  1  0
  1  8  1  0
  2  3  1  0
  4  9  2  0
  4 12  1  0
  5  6  1  0
  5  7  1  0
  5  8  1  0
  6 10  2  0
  6 13  1  0
  7 11  2  0
  7 14  1  0
M  END
>  <LogK>  (90) 
8.5

$$$$
***** CYME4-BTBPHEN.MOL2
     RDKit          2D

 34 40  0  0  0  0  0  0  0  0999 V2000
   -1.7321   -8.0000    0.0000 C   0  0  0  0  0  0  0  0  0  0  0  0
   -2.5981   -7.5000    0.0000 C   0  0  0  0  0  0  0  0  0  0  0  0
   -0.8660   -7.5000    0.0000 C   0  0  0  0  0  0  0  0  0  0  0  0
   -0.8660   -6.5000    0.0000 C   0  0  0  0  0  0  0  0  0  0  0  0
   -1.7321   -6.0000    0.0000 C   0  0  0  0  0  0  0  0  0  0  0  0
   -2.5981   -6.5000    0.0000 C   0  0  0  0  0  0  0  0  0  0  0  0
   -3.4641   -8.0000    0.0000 C   0  0  0  0  0  0  0  0  0  0  0  0
   -4.3301   -7.5000    0.0000 C   0  0  0  0  0  0  0  0  0  0  0  0
    0.0000   -6.0000    0.0000 C   0  0  0  0  0  0  0  0  0  0  0  0
    0.0000   -5.0000    0.0000 C   0  0  0  0  0  0  0  0  0  0  0  0
   -4.3301   -6.5000    0.0000 C   0  0  0  0  0  0  0  0  0  0  0  0
   -0.8660   -4.5000    0.0000 C   0  0  0  0  0  0  0  0  0  0  0  0
   -3.4641   -6.0000    0.0000 N   0  0  0  0  0  0  0  0  0  0  0  0
   -1.7321   -5.0000    0.0000 N   0  0  0  0  0  0  0  0  0  0  0  0
   -5.1962   -6.0000    0.0000 C   0  0  0  0  0  0  0  0  0  0  0  0
   -0.8660   -3.5000    0.0000 C   0  0  0  0  0  0  0  0  0  0  0  0
   -6.0622   -6.5000    0.0000 N   0  0  0  0  0  0  0  0  0  0  0  0
   -1.7321   -3.0000    0.0000 N   0  0  0  0  0  0  0  0  0  0  0  0
   -5.1962   -5.0000    0.0000 N   0  0  0  0  0  0  0  0  0  0  0  0
    0.0000   -3.0000    0.0000 N   0  0  0  0  0  0  0  0  0  0  0  0
   -6.9282   -6.0000    0.0000 C   0  0  0  0  0  0  0  0  0  0  0  0
   -1.7321   -2.0000    0.0000 C   0  0  0  0  0  0  0  0  0  0  0  0
   -6.0622   -4.5000    0.0000 C   0  0  0  0  0  0  0  0  0  0  0  0
    0.0000   -2.0000    0.0000 C   0  0  0  0  0  0  0  0  0  0  0  0
   -6.9282   -5.0000    0.0000 C   0  0  0  0  0  0  0  0  0  0  0  0
   -0.8660   -1.5000    0.0000 C   0  0  0  0  0  0  0  0  0  0  0  0
   -6.0622   -3.5000    0.0000 C   0  0  0  0  0  0  0  0  0  0  0  0
   -7.7942   -4.5000    0.0000 C   0  0  0  0  0  0  0  0  0  0  0  0
    0.8660   -1.5000    0.0000 C   0  0  0  0  0  0  0  0  0  0  0  0
   -0.8660   -0.5000    0.0000 C   0  0  0  0  0  0  0  0  0  0  0  0
   -6.9282   -3.0000    0.0000 C   0  0  0  0  0  0  0  0  0  0  0  0
   -7.7942   -3.5000    0.0000 C   0  0  0  0  0  0  0  0  0  0  0  0
   -0.0000   -0.0000    0.0000 C   0  0  0  0  0  0  0  0  0  0  0  0
    0.8660   -0.5000    0.0000 C   0  0  0  0  0  0  0  0  0  0  0  0
  1  2  2  0
  1  3  1  0
  2  6  1  0
  2  7  1  0
  3  4  2  0
  4  5  1  0
  4  9  1  0
  5  6  2  0
  5 14  1  0
  6 13  1  0
  7  8  2  0
  8 11  1  0
  9 10  2  0
 10 12  1  0
 11 13  2  0
 11 15  1  0
 12 14  2  0
 12 16  1  0
 15 17  2  0
 15 19  1  0
 16 18  2  0
 16 20  1  0
 17 21  1  0
 18 22  1  0
 19 23  2  0
 20 24  2  0
 23 25  1  0
 23 27  1  0
 24 26  1  0
 24 29  1  0
 25 21  2  0
 25 28  1  0
 26 22  2  0
 26 30  1  0
 27 31  2  0
 28 32  2  0
 29 34  2  0
 30 33  2  0
 31 32  1  0
 34 33  1  0
M  END
>  <LogK>  (91) 
7.9

$$$$
***** CYME4-BTBP.MOL2
     RDKit          2D

 40 45  0  0  0  0  0  0  0  0999 V2000
    0.8262   -4.2931    0.0000 C   0  0  0  0  0  0  0  0  0  0  0  0
   -0.0000   -4.7701    0.0000 C   0  0  0  0  0  0  0  0  0  0  0  0
   -0.8262   -4.2931    0.0000 C   0  0  0  0  0  0  0  0  0  0  0  0
    0.8262   -3.3391    0.0000 C   0  0  0  0  0  0  0  0  0  0  0  0
   -0.0000   -2.8621    0.0000 C   0  0  0  0  0  0  0  0  0  0  0  0
   -0.8262   -3.3391    0.0000 N   0  0  0  0  0  0  0  0  0  0  0  0
   -1.6524   -4.7701    0.0000 C   0  0  0  0  0  0  0  0  0  0  0  0
   -1.6524   -5.7241    0.0000 C   0  0  0  0  0  0  0  0  0  0  0  0
   -2.4786   -6.2011    0.0000 C   0  0  0  0  0  0  0  0  0  0  0  0
   -3.3048   -5.7241    0.0000 C   0  0  0  0  0  0  0  0  0  0  0  0
   -3.3048   -4.7701    0.0000 C   0  0  0  0  0  0  0  0  0  0  0  0
   -2.4786   -4.2931    0.0000 N   0  0  0  0  0  0  0  0  0  0  0  0
   -4.1310   -4.2931    0.0000 C   0  0  0  0  0  0  0  0  0  0  0  0
   -0.0000   -1.9080    0.0000 C   0  0  0  0  0  0  0  0  0  0  0  0
   -4.9572   -4.7701    0.0000 N   0  0  0  0  0  0  0  0  0  0  0  0
   -0.8262   -1.4310    0.0000 N   0  0  0  0  0  0  0  0  0  0  0  0
   -4.1310   -3.3391    0.0000 N   0  0  0  0  0  0  0  0  0  0  0  0
   -0.8262   -0.4770    0.0000 N   0  0  0  0  0  0  0  0  0  0  0  0
    0.8262   -1.4310    0.0000 N   0  0  0  0  0  0  0  0  0  0  0  0
   -4.9572   -2.8621    0.0000 N   0  0  0  0  0  0  0  0  0  0  0  0
   -5.7835   -4.2931    0.0000 C   0  0  0  0  0  0  0  0  0  0  0  0
   -5.7835   -3.3391    0.0000 C   0  0  0  0  0  0  0  0  0  0  0  0
    0.8262   -0.4770    0.0000 C   0  0  0  0  0  0  0  0  0  0  0  0
    0.0000   -0.0000    0.0000 C   0  0  0  0  0  0  0  0  0  0  0  0
   -6.6097   -4.7701    0.0000 C   0  0  0  0  0  0  0  0  0  0  0  0
   -7.4359   -4.2931    0.0000 C   0  0  0  0  0  0  0  0  0  0  0  0
   -7.4359   -3.3391    0.0000 C   0  0  0  0  0  0  0  0  0  0  0  0
   -6.6097   -2.8621    0.0000 C   0  0  0  0  0  0  0  0  0  0  0  0
   -7.5637   -6.4225    0.0000 C   0  0  0  0  0  0  0  0  0  0  0  0
   -6.1327   -5.5963    0.0000 C   0  0  0  0  0  0  0  0  0  0  0  0
   -5.6556   -1.2097    0.0000 C   0  0  0  0  0  0  0  0  0  0  0  0
   -7.0867   -2.0359    0.0000 C   0  0  0  0  0  0  0  0  0  0  0  0
    1.6524   -0.0000    0.0000 C   0  0  0  0  0  0  0  0  0  0  0  0
    1.6524    0.9540    0.0000 C   0  0  0  0  0  0  0  0  0  0  0  0
    0.8262    1.4310    0.0000 C   0  0  0  0  0  0  0  0  0  0  0  0
    0.0000    0.9540    0.0000 C   0  0  0  0  0  0  0  0  0  0  0  0
   -0.9540    2.6064    0.0000 C   0  0  0  0  0  0  0  0  0  0  0  0
   -0.9540    0.9540    0.0000 C   0  0  0  0  0  0  0  0  0  0  0  0
    2.6064   -1.6524    0.0000 C   0  0  0  0  0  0  0  0  0  0  0  0
    2.6064   -0.0000    0.0000 C   0  0  0  0  0  0  0  0  0  0  0  0
  1  2  2  0
  1  4  1  0
  2  3  1  0
  3  6  2  0
  3  7  1  0
  4  5  2  0
  5  6  1  0
  5 14  1  0
  7  8  2  0
  7 12  1  0
  8  9  1  0
  9 10  2  0
 10 11  1  0
 11 12  2  0
 11 13  1  0
 13 15  2  0
 13 17  1  0
 14 16  2  0
 14 19  1  0
 15 21  1  0
 16 18  1  0
 17 20  2  0
 20 22  1  0
 21 22  2  0
 21 25  1  0
 23 24  1  0
 23 19  2  0
 23 33  1  0
 24 18  2  0
 25 26  1  0
 25 29  1  0
 25 30  1  0
 26 27  1  0
 27 28  1  0
 28 22  1  0
 28 31  1  0
 28 32  1  0
 33 34  1  0
 33 39  1  0
 33 40  1  0
 34 35  1  0
 35 36  1  0
 36 24  1  0
 36 37  1  0
 36 38  1  0
M  END
>  <LogK>  (92) 
6.5

$$$$
***** CYCLO_COZA.MOL2
     RDKit          2D

 27 28  0  0  1  0  0  0  0  0999 V2000
    4.4987    1.6374    0.0000 C   0  0  0  0  0  0  0  0  0  0  0  0
    4.4987    0.7933    0.0000 C   0  0  0  0  0  0  0  0  0  0  0  0
    4.2100    2.4307    0.0000 O   0  0  0  0  0  0  0  0  0  0  0  0
    4.2100    0.0000    0.0000 O   0  0  0  0  0  0  0  0  0  0  0  0
    3.6674    3.0773    0.0000 C   0  0  0  0  0  0  0  0  0  0  0  0
    2.9363    3.4994    0.0000 C   0  0  0  0  0  0  0  0  0  0  0  0
    3.6674   -0.6467    0.0000 C   0  0  0  0  0  0  0  0  0  0  0  0
    2.9363   -1.0687    0.0000 C   0  0  0  0  0  0  0  0  0  0  0  0
    2.1050    3.6460    0.0000 N   0  0  0  0  0  0  0  0  0  0  0  0
    2.1050   -1.2153    0.0000 N   0  0  0  0  0  0  0  0  0  0  0  0
    3.0298   -1.3010    0.0000 C   0  0  0  0  0  0  0  0  0  0  0  0
    3.9230   -1.0469    0.0000 C   0  0  0  0  0  0  0  0  0  0  0  0
    3.0298    3.7317    0.0000 C   0  0  0  0  0  0  0  0  0  0  0  0
    3.9230    3.4775    0.0000 C   0  0  0  0  0  0  0  0  0  0  0  0
    4.6642    2.9178    0.0000 O   0  0  0  0  0  0  0  0  0  0  0  0
    1.2737    3.4994    0.0000 C   0  0  0  0  0  0  0  0  0  0  0  0
    0.5426    3.0773    0.0000 C   0  0  0  0  0  0  0  0  0  0  0  0
    1.2737   -1.0687    0.0000 C   0  0  0  0  0  0  0  0  0  0  0  0
    0.5426   -0.6467    0.0000 C   0  0  0  0  0  0  0  0  0  0  0  0
    0.0000   -0.0000    0.0000 O   0  0  0  0  0  0  0  0  0  0  0  0
   -0.0000    2.4307    0.0000 O   0  0  0  0  0  0  0  0  0  0  0  0
    5.1531    2.1282    0.0000 O   0  0  0  0  0  0  0  0  0  0  0  0
    4.6642   -0.4872    0.0000 O   0  0  0  0  0  0  0  0  0  0  0  0
    5.1531    0.3024    0.0000 C   0  0  0  0  0  0  0  0  0  0  0  0
    5.3237    1.2153    0.0000 C   0  0  0  0  0  0  0  0  0  0  0  0
   -0.2887    1.6374    0.0000 C   0  0  0  0  0  0  0  0  0  0  0  0
   -0.2887    0.7933    0.0000 C   0  0  0  0  0  0  0  0  0  0  0  0
  1  2  1  0
  1  3  1  0
  2  4  1  0
  3  5  1  0
  4  7  1  0
  5  6  1  0
  7  8  1  0
  9  6  1  1
  9 13  1  0
  9 16  1  0
 10  8  1  1
 10 11  1  0
 10 18  1  0
 11 12  1  0
 12 23  1  0
 13 14  1  0
 14 15  1  0
 15 22  1  0
 16 17  1  0
 17 21  1  0
 18 19  1  0
 19 20  1  0
 21 26  1  0
 23 24  1  0
 24 25  1  0
 25 22  1  0
 26 27  1  0
 27 20  1  0
M  END
>  <LogK>  (93) 
10.5

$$$$
***** CO3.MOL2
     RDKit          2D

  4  3  0  0  0  0  0  0  0  0999 V2000
   -0.0000    1.0000    0.0000 C   0  0  0  0  0  0  0  0  0  0  0  0
    0.8660    1.5000    0.0000 O   0  0  0  0  0  0  0  0  0  0  0  0
   -0.8660    1.5000    0.0000 O   0  0  0  0  0  0  0  0  0  0  0  0
   -0.0000   -0.0000    0.0000 O   0  0  0  0  0  0  0  0  0  0  0  0
  1  2  1  0
  1  3  1  0
  1  4  1  0
M  END
>  <LogK>  (94) 
8.0

$$$$
***** CITRIC.MOL2
     RDKit          2D

 13 12  0  0  0  0  0  0  0  0999 V2000
   -0.8660    2.5000    0.0000 C   0  0  0  0  0  0  0  0  0  0  0  0
   -0.8660    3.5000    0.0000 C   0  0  0  0  0  0  0  0  0  0  0  0
   -1.8660    2.5000    0.0000 C   0  0  0  0  0  0  0  0  0  0  0  0
   -2.3660    1.6340    0.0000 C   0  0  0  0  0  0  0  0  0  0  0  0
   -0.8660    1.5000    0.0000 C   0  0  0  0  0  0  0  0  0  0  0  0
    0.0000    1.0000    0.0000 C   0  0  0  0  0  0  0  0  0  0  0  0
    0.1340    2.5000    0.0000 O   0  0  0  0  0  0  0  0  0  0  0  0
    0.0000    4.0000    0.0000 O   0  0  0  0  0  0  0  0  0  0  0  0
   -1.8660    0.7679    0.0000 O   0  0  0  0  0  0  0  0  0  0  0  0
    0.8660    1.5000    0.0000 O   0  0  0  0  0  0  0  0  0  0  0  0
   -1.7321    4.0000    0.0000 O   0  0  0  0  0  0  0  0  0  0  0  0
   -3.3660    1.6340    0.0000 O   0  0  0  0  0  0  0  0  0  0  0  0
    0.0000   -0.0000    0.0000 O   0  0  0  0  0  0  0  0  0  0  0  0
  1  2  1  0
  1  3  1  0
  1  5  1  0
  1  7  1  0
  2  8  2  0
  2 11  1  0
  3  4  1  0
  4  9  2  0
  4 12  1  0
  5  6  1  0
  6 10  2  0
  6 13  1  0
M  END
>  <LogK>  (95) 
7.8

$$$$
***** CHROMOTROPE_8B.MOL2
     RDKit          2D

 36 39  0  0  0  0  0  0  0  0999 V2000
   -3.0000   -1.0000    0.0000 C   0  0  0  0  0  0  0  0  0  0  0  0
   -2.5000   -1.8660    0.0000 C   0  0  0  0  0  0  0  0  0  0  0  0
   -4.0000   -1.0000    0.0000 C   0  0  0  0  0  0  0  0  0  0  0  0
   -4.5000   -1.8660    0.0000 C   0  0  0  0  0  0  0  0  0  0  0  0
   -4.0000   -2.7321    0.0000 C   0  0  0  0  0  0  0  0  0  0  0  0
   -3.0000   -2.7321    0.0000 C   0  0  0  0  0  0  0  0  0  0  0  0
   -2.5000   -0.1340    0.0000 C   0  0  0  0  0  0  0  0  0  0  0  0
   -1.5000   -0.1340    0.0000 C   0  0  0  0  0  0  0  0  0  0  0  0
   -1.0000   -1.0000    0.0000 C   0  0  0  0  0  0  0  0  0  0  0  0
   -1.5000   -1.8660    0.0000 C   0  0  0  0  0  0  0  0  0  0  0  0
   -0.0000   -1.0000    0.0000 S   0  0  0  0  0  0  0  0  0  0  0  0
   -4.5000   -3.5981    0.0000 S   0  0  0  0  0  0  0  0  0  0  0  0
    0.0000   -2.0000    0.0000 O   0  0  0  0  0  0  0  0  0  0  0  0
   -5.3660   -3.0981    0.0000 O   0  0  0  0  0  0  0  0  0  0  0  0
   -4.5000   -0.1340    0.0000 O   0  0  0  0  0  0  0  0  0  0  0  0
   -3.0000    0.7321    0.0000 O   0  0  0  0  0  0  0  0  0  0  0  0
   -5.0000   -4.4641    0.0000 O   0  0  0  0  0  0  0  0  0  0  0  0
   -3.6340   -4.0981    0.0000 O   0  0  0  0  0  0  0  0  0  0  0  0
    1.0000   -1.0000    0.0000 O   0  0  0  0  0  0  0  0  0  0  0  0
    0.0000   -0.0000    0.0000 O   0  0  0  0  0  0  0  0  0  0  0  0
   -5.5000   -1.8660    0.0000 N   0  0  0  0  0  0  0  0  0  0  0  0
   -6.0000   -1.0000    0.0000 N   0  0  0  0  0  0  0  0  0  0  0  0
   -7.0000   -1.0000    0.0000 C   0  0  0  0  0  0  0  0  0  0  0  0
   -7.5000   -0.1340    0.0000 C   0  0  0  0  0  0  0  0  0  0  0  0
   -8.5000   -0.1340    0.0000 C   0  0  0  0  0  0  0  0  0  0  0  0
   -9.0000   -1.0000    0.0000 C   0  0  0  0  0  0  0  0  0  0  0  0
   -8.5000   -1.8660    0.0000 C   0  0  0  0  0  0  0  0  0  0  0  0
   -7.5000   -1.8660    0.0000 C   0  0  0  0  0  0  0  0  0  0  0  0
   -9.0000    0.7321    0.0000 C   0  0  0  0  0  0  0  0  0  0  0  0
   -7.0000    0.7321    0.0000 C   0  0  0  0  0  0  0  0  0  0  0  0
   -8.5000    1.5981    0.0000 C   0  0  0  0  0  0  0  0  0  0  0  0
   -7.5000    1.5981    0.0000 C   0  0  0  0  0  0  0  0  0  0  0  0
  -10.0000   -1.0000    0.0000 S   0  0  0  0  0  0  0  0  0  0  0  0
  -10.0000   -2.0000    0.0000 O   0  0  0  0  0  0  0  0  0  0  0  0
  -11.0000   -1.0000    0.0000 O   0  0  0  0  0  0  0  0  0  0  0  0
  -10.0000    0.0000    0.0000 O   0  0  0  0  0  0  0  0  0  0  0  0
  1  2  2  0
  2  6  1  0
  2 10  1  0
  3  4  2  0
  3  1  1  0
  3 15  1  0
  4  5  1  0
  4 21  1  0
  5  6  2  0
  5 12  1  0
  7  8  2  0
  7  1  1  0
  7 16  1  0
  9 10  2  0
  9  8  1  0
  9 11  1  0
 11 13  1  0
 11 19  2  0
 11 20  2  0
 12 14  1  0
 12 17  2  0
 12 18  2  0
 21 22  2  0
 22 23  1  0
 23 24  2  0
 24 30  1  0
 24 25  1  0
 25 26  2  0
 25 29  1  0
 26 27  1  0
 26 33  1  0
 27 28  2  0
 28 23  1  0
 29 31  2  0
 31 32  1  0
 32 30  2  0
 33 34  1  0
 33 35  2  0
 33 36  2  0
M  END
>  <LogK>  (96) 
6.05


$$$$
***** CEOEATA.MOL2
     RDKit          2D

 24 23  0  0  0  0  0  0  0  0999 V2000
    3.4641   -3.0000    0.0000 C   0  0  0  0  0  0  0  0  0  0  0  0
    4.3301   -2.5000    0.0000 C   0  0  0  0  0  0  0  0  0  0  0  0
    1.7321   -3.0000    0.0000 C   0  0  0  0  0  0  0  0  0  0  0  0
    0.8660   -2.5000    0.0000 C   0  0  0  0  0  0  0  0  0  0  0  0
    2.5981   -2.5000    0.0000 O   0  0  0  0  0  0  0  0  0  0  0  0
    5.1962   -3.0000    0.0000 N   0  0  0  0  0  0  0  0  0  0  0  0
    0.0000   -3.0000    0.0000 N   0  0  0  0  0  0  0  0  0  0  0  0
    5.1962   -4.0000    0.0000 C   0  0  0  0  0  0  0  0  0  0  0  0
    4.3301   -4.5000    0.0000 C   0  0  0  0  0  0  0  0  0  0  0  0
    6.0622   -2.5000    0.0000 C   0  0  0  0  0  0  0  0  0  0  0  0
    6.9282   -3.0000    0.0000 C   0  0  0  0  0  0  0  0  0  0  0  0
   -0.8660   -2.5000    0.0000 C   0  0  0  0  0  0  0  0  0  0  0  0
   -0.8660   -1.5000    0.0000 C   0  0  0  0  0  0  0  0  0  0  0  0
    0.0000   -4.0000    0.0000 C   0  0  0  0  0  0  0  0  0  0  0  0
    0.8660   -4.5000    0.0000 C   0  0  0  0  0  0  0  0  0  0  0  0
    0.0000   -1.0000    0.0000 C   0  0  0  0  0  0  0  0  0  0  0  0
    3.4641   -4.0000    0.0000 O   0  0  0  0  0  0  0  0  0  0  0  0
    6.9282   -4.0000    0.0000 O   0  0  0  0  0  0  0  0  0  0  0  0
    1.7321   -4.0000    0.0000 O   0  0  0  0  0  0  0  0  0  0  0  0
    0.8660   -1.5000    0.0000 O   0  0  0  0  0  0  0  0  0  0  0  0
    4.3301   -5.5000    0.0000 O   0  0  0  0  0  0  0  0  0  0  0  0
    7.7942   -2.5000    0.0000 O   0  0  0  0  0  0  0  0  0  0  0  0
    0.8660   -5.5000    0.0000 O   0  0  0  0  0  0  0  0  0  0  0  0
    0.0000    0.0000    0.0000 O   0  0  0  0  0  0  0  0  0  0  0  0
  1  2  1  0
  1  5  1  0
  2  6  1  0
  3  4  1  0
  3  5  1  0
  4  7  1  0
  6  8  1  0
  6 10  1  0
  7 12  1  0
  7 14  1  0
  8  9  1  0
  9 17  2  0
  9 21  1  0
 10 11  1  0
 11 18  2  0
 11 22  1  0
 12 13  1  0
 13 16  1  0
 14 15  1  0
 15 19  2  0
 15 23  1  0
 16 20  2  0
 16 24  1  0
M  END
>  <LogK>  (98) 
15.28

$$$$
CEDIADA_1.MOL2
     RDKit          2D

 24 24  0  0  1  0  0  0  0  0999 V2000
    0.8459    0.4884    0.0000 C   0  0  0  0  0  0  0  0  0  0  0  0
    1.6918    0.0000    0.0000 C   0  0  0  0  0  0  0  0  0  0  0  0
    1.6918   -0.9767    0.0000 C   0  0  0  0  0  0  0  0  0  0  0  0
    0.8459   -1.4651    0.0000 C   0  0  0  0  0  0  0  0  0  0  0  0
    0.0000   -0.9767    0.0000 C   0  0  0  0  0  0  0  0  0  0  0  0
    0.0000   -0.0000    0.0000 C   0  0  0  0  0  0  0  0  0  0  0  0
    3.6453    0.0000    0.0000 N   0  0  0  0  0  0  0  0  0  0  0  0
    1.3343    1.3343    0.0000 N   0  0  0  0  0  0  0  0  0  0  0  0
    4.1336    0.8459    0.0000 C   0  0  0  0  0  0  0  0  0  0  0  0
    4.1336   -0.8459    0.0000 C   0  0  0  0  0  0  0  0  0  0  0  0
    5.1104   -0.8459    0.0000 C   0  0  0  0  0  0  0  0  0  0  0  0
    5.5987   -1.6918    0.0000 C   0  0  0  0  0  0  0  0  0  0  0  0
    2.3110    1.3343    0.0000 C   0  0  0  0  0  0  0  0  0  0  0  0
    0.8459    2.1801    0.0000 C   0  0  0  0  0  0  0  0  0  0  0  0
   -0.1309    2.1801    0.0000 C   0  0  0  0  0  0  0  0  0  0  0  0
   -0.6192    3.0260    0.0000 C   0  0  0  0  0  0  0  0  0  0  0  0
    2.7994    0.4884    0.0000 O   0  0  0  0  0  0  0  0  0  0  0  0
    3.6453    1.6918    0.0000 O   0  0  0  0  0  0  0  0  0  0  0  0
    5.1104   -2.5377    0.0000 O   0  0  0  0  0  0  0  0  0  0  0  0
   -0.1309    3.8719    0.0000 O   0  0  0  0  0  0  0  0  0  0  0  0
    5.1104    0.8459    0.0000 O   0  0  0  0  0  0  0  0  0  0  0  0
    2.7994    2.1801    0.0000 O   0  0  0  0  0  0  0  0  0  0  0  0
    6.5755   -1.6918    0.0000 O   0  0  0  0  0  0  0  0  0  0  0  0
   -1.5960    3.0260    0.0000 O   0  0  0  0  0  0  0  0  0  0  0  0
  1  2  1  0
  1  6  1  0
  1  8  1  1
  2  3  1  0
  2  7  1  6
  3  4  1  0
  4  5  1  0
  5  6  1  0
  7  9  1  0
  7 10  1  0
  8 13  1  0
  8 14  1  0
  9 18  2  0
  9 21  1  0
 10 11  1  0
 11 12  1  0
 12 19  2  0
 12 23  1  0
 13 17  2  0
 13 22  1  0
 14 15  1  0
 15 16  1  0
 16 20  2  0
 16 24  1  0
M  END
>  <LogK>  (99) 
13.83

$$$$
***** CEDIADA_0.MOL2
     RDKit          2D

 22 22  0  0  1  0  0  0  0  0999 V2000
    0.0000   -0.0000    0.0000 C   0  0  0  0  0  0  0  0  0  0  0  0
   -0.8426   -0.4865    0.0000 C   0  0  0  0  0  0  0  0  0  0  0  0
   -1.6852   -0.0000    0.0000 C   0  0  0  0  0  0  0  0  0  0  0  0
   -1.6852    0.9730    0.0000 C   0  0  0  0  0  0  0  0  0  0  0  0
   -0.8426    1.4595    0.0000 C   0  0  0  0  0  0  0  0  0  0  0  0
   -0.0000    0.9730    0.0000 C   0  0  0  0  0  0  0  0  0  0  0  0
   -1.8156   -2.1717    0.0000 N   0  0  0  0  0  0  0  0  0  0  0  0
    0.4865   -0.8426    0.0000 N   0  0  0  0  0  0  0  0  0  0  0  0
   -2.7886   -2.1717    0.0000 C   0  0  0  0  0  0  0  0  0  0  0  0
   -1.3291   -3.0143    0.0000 C   0  0  0  0  0  0  0  0  0  0  0  0
   -3.2751   -3.0143    0.0000 C   0  0  0  0  0  0  0  0  0  0  0  0
   -0.0000   -1.6852    0.0000 C   0  0  0  0  0  0  0  0  0  0  0  0
    1.4595   -0.8426    0.0000 C   0  0  0  0  0  0  0  0  0  0  0  0
    1.9459   -1.6852    0.0000 C   0  0  0  0  0  0  0  0  0  0  0  0
   -1.8156   -3.8570    0.0000 O   0  0  0  0  0  0  0  0  0  0  0  0
   -2.7886   -3.8570    0.0000 O   0  0  0  0  0  0  0  0  0  0  0  0
   -0.9730   -1.6852    0.0000 O   0  0  0  0  0  0  0  0  0  0  0  0
    1.4595   -2.5279    0.0000 O   0  0  0  0  0  0  0  0  0  0  0  0
   -0.3561   -3.0143    0.0000 O   0  0  0  0  0  0  0  0  0  0  0  0
   -4.2480   -3.0143    0.0000 O   0  0  0  0  0  0  0  0  0  0  0  0
    0.4865   -2.5279    0.0000 O   0  0  0  0  0  0  0  0  0  0  0  0
    2.9189   -1.6852    0.0000 O   0  0  0  0  0  0  0  0  0  0  0  0
  1  2  1  0
  1  8  1  1
  2  3  1  0
  2  7  1  1
  3  4  1  0
  4  5  1  0
  5  6  1  0
  6  1  1  0
  7  9  1  0
  7 10  1  0
  8 12  1  0
  8 13  1  0
  9 11  1  0
 10 15  2  0
 10 19  1  0
 11 16  2  0
 11 20  1  0
 12 17  2  0
 12 21  1  0
 13 14  1  0
 14 18  2  0
 14 22  1  0
M  END
>  <LogK>  (100) 
15.67

$$$$
***** CDTA.MOL2
     RDKit          2D

 24 24  0  0  1  0  0  0  0  0999 V2000
    0.8267   -1.4318    0.0000 C   0  0  0  0  0  0  0  0  0  0  0  0
   -0.0000   -0.9545    0.0000 C   0  0  0  0  0  0  0  0  0  0  0  0
   -0.0000   -0.0000    0.0000 C   0  0  0  0  0  0  0  0  0  0  0  0
    1.6533   -0.9545    0.0000 C   0  0  0  0  0  0  0  0  0  0  0  0
    1.6533   -0.0000    0.0000 C   0  0  0  0  0  0  0  0  0  0  0  0
    0.8267    0.4773    0.0000 C   0  0  0  0  0  0  0  0  0  0  0  0
   -1.9091   -0.9545    0.0000 N   0  0  0  0  0  0  0  0  0  0  0  0
   -0.1279   -3.0851    0.0000 N   0  0  0  0  0  0  0  0  0  0  0  0
   -2.3864   -0.1279    0.0000 C   0  0  0  0  0  0  0  0  0  0  0  0
   -1.9091    0.6988    0.0000 C   0  0  0  0  0  0  0  0  0  0  0  0
   -2.3864   -1.7812    0.0000 C   0  0  0  0  0  0  0  0  0  0  0  0
   -3.3409   -1.7812    0.0000 C   0  0  0  0  0  0  0  0  0  0  0  0
    0.3494   -3.9118    0.0000 C   0  0  0  0  0  0  0  0  0  0  0  0
    1.3039   -3.9118    0.0000 C   0  0  0  0  0  0  0  0  0  0  0  0
   -1.0824   -3.0851    0.0000 C   0  0  0  0  0  0  0  0  0  0  0  0
   -1.5597   -3.9118    0.0000 C   0  0  0  0  0  0  0  0  0  0  0  0
   -0.9545    0.6988    0.0000 O   0  0  0  0  0  0  0  0  0  0  0  0
   -3.8182   -0.9545    0.0000 O   0  0  0  0  0  0  0  0  0  0  0  0
    1.7812   -3.0851    0.0000 O   0  0  0  0  0  0  0  0  0  0  0  0
   -1.0824   -4.7385    0.0000 O   0  0  0  0  0  0  0  0  0  0  0  0
   -2.3864    1.5254    0.0000 O   0  0  0  0  0  0  0  0  0  0  0  0
   -3.8182   -2.6079    0.0000 O   0  0  0  0  0  0  0  0  0  0  0  0
    1.7812   -4.7385    0.0000 O   0  0  0  0  0  0  0  0  0  0  0  0
   -2.5142   -3.9118    0.0000 O   0  0  0  0  0  0  0  0  0  0  0  0
  1  2  1  0
  1  4  1  0
  1  8  1  6
  2  3  1  0
  2  7  1  6
  4  5  1  0
  5  6  1  0
  6  3  1  0
  7  9  1  0
  7 11  1  0
  8 13  1  0
  8 15  1  0
  9 10  1  0
 10 17  2  0
 10 21  1  0
 11 12  1  0
 12 18  2  0
 12 22  1  0
 13 14  1  0
 14 19  2  0
 14 23  1  0
 15 16  1  0
 16 20  2  0
 16 24  1  0
M  END
>  <LogK>  (101) 
19.49

$$$$
***** C5-HEMI-BTP.MOL2
     RDKit          2D

 28 30  0  0  0  0  0  0  0  0999 V2000
    6.8127   -0.9833    0.0000 C   0  0  0  0  0  0  0  0  0  0  0  0
    5.9611   -1.4750    0.0000 C   0  0  0  0  0  0  0  0  0  0  0  0
    5.1095   -0.9833    0.0000 C   0  0  0  0  0  0  0  0  0  0  0  0
    6.8127   -0.0000    0.0000 C   0  0  0  0  0  0  0  0  0  0  0  0
    5.9611    0.4917    0.0000 C   0  0  0  0  0  0  0  0  0  0  0  0
    5.1095   -0.0000    0.0000 N   0  0  0  0  0  0  0  0  0  0  0  0
    4.2580   -1.4750    0.0000 C   0  0  0  0  0  0  0  0  0  0  0  0
    4.2580   -2.4583    0.0000 C   0  0  0  0  0  0  0  0  0  0  0  0
    3.4064   -2.9500    0.0000 C   0  0  0  0  0  0  0  0  0  0  0  0
    3.4064   -0.9833    0.0000 N   0  0  0  0  0  0  0  0  0  0  0  0
    2.5548   -2.4583    0.0000 C   0  0  0  0  0  0  0  0  0  0  0  0
    2.5548   -1.4750    0.0000 C   0  0  0  0  0  0  0  0  0  0  0  0
    1.7032   -0.9833    0.0000 C   0  0  0  0  0  0  0  0  0  0  0  0
    1.7032   -0.0000    0.0000 N   0  0  0  0  0  0  0  0  0  0  0  0
    0.8516   -1.4750    0.0000 N   0  0  0  0  0  0  0  0  0  0  0  0
    0.0000   -0.9833    0.0000 N   0  0  0  0  0  0  0  0  0  0  0  0
    0.0000   -0.0000    0.0000 C   0  0  0  0  0  0  0  0  0  0  0  0
    0.8516    0.4917    0.0000 C   0  0  0  0  0  0  0  0  0  0  0  0
    0.8516    2.4583    0.0000 C   0  0  0  0  0  0  0  0  0  0  0  0
    1.7032    2.9500    0.0000 C   0  0  0  0  0  0  0  0  0  0  0  0
    1.7032    3.9333    0.0000 C   0  0  0  0  0  0  0  0  0  0  0  0
    0.8516    4.4250    0.0000 C   0  0  0  0  0  0  0  0  0  0  0  0
    0.0000    3.9333    0.0000 C   0  0  0  0  0  0  0  0  0  0  0  0
   -0.8516    0.4917    0.0000 C   0  0  0  0  0  0  0  0  0  0  0  0
   -1.7032   -0.0000    0.0000 C   0  0  0  0  0  0  0  0  0  0  0  0
   -2.5548    0.4917    0.0000 C   0  0  0  0  0  0  0  0  0  0  0  0
   -3.4064   -0.0000    0.0000 C   0  0  0  0  0  0  0  0  0  0  0  0
   -3.4064   -0.9833    0.0000 C   0  0  0  0  0  0  0  0  0  0  0  0
  1  2  2  0
  1  4  1  0
  2  3  1  0
  3  6  2  0
  3  7  1  0
  4  5  2  0
  5  6  1  0
  7  8  2  0
  7 10  1  0
  8  9  1  0
  9 11  2  0
 10 12  2  0
 11 12  1  0
 12 13  1  0
 13 14  2  0
 13 15  1  0
 14 18  1  0
 15 16  2  0
 16 17  1  0
 17 24  1  0
 18 17  2  0
 18 19  1  0
 19 20  1  0
 20 21  1  0
 21 22  1  0
 22 23  1  0
 24 25  1  0
 25 26  1  0
 26 27  1  0
 27 28  1  0
M  END
>  <LogK>  (102) 
3.6

$$$$
***** C5-BTBP.MOL2
     RDKit          2D

 44 47  0  0  0  0  0  0  0  0999 V2000
   -5.0912    0.9798    0.0000 C   0  0  0  0  0  0  0  0  0  0  0  0
   -4.2426    1.4697    0.0000 C   0  0  0  0  0  0  0  0  0  0  0  0
   -5.0912    0.0000    0.0000 C   0  0  0  0  0  0  0  0  0  0  0  0
   -3.3941    0.9798    0.0000 N   0  0  0  0  0  0  0  0  0  0  0  0
   -5.9397    1.4697    0.0000 N   0  0  0  0  0  0  0  0  0  0  0  0
   -4.2426    2.4495    0.0000 C   0  0  0  0  0  0  0  0  0  0  0  0
   -5.9397   -0.4899    0.0000 C   0  0  0  0  0  0  0  0  0  0  0  0
   -3.3941    2.9394    0.0000 C   0  0  0  0  0  0  0  0  0  0  0  0
   -6.7882    0.0000    0.0000 C   0  0  0  0  0  0  0  0  0  0  0  0
   -2.5456    2.4495    0.0000 C   0  0  0  0  0  0  0  0  0  0  0  0
   -2.5456    1.4697    0.0000 C   0  0  0  0  0  0  0  0  0  0  0  0
   -6.7882    0.9798    0.0000 C   0  0  0  0  0  0  0  0  0  0  0  0
   -7.6368    1.4697    0.0000 C   0  0  0  0  0  0  0  0  0  0  0  0
   -1.6971    0.9798    0.0000 C   0  0  0  0  0  0  0  0  0  0  0  0
   -0.8485    1.4697    0.0000 N   0  0  0  0  0  0  0  0  0  0  0  0
   -7.6368    2.4495    0.0000 N   0  0  0  0  0  0  0  0  0  0  0  0
   -8.4853    2.9394    0.0000 N   0  0  0  0  0  0  0  0  0  0  0  0
   -8.4853    0.9798    0.0000 N   0  0  0  0  0  0  0  0  0  0  0  0
   -1.6971    0.0000    0.0000 N   0  0  0  0  0  0  0  0  0  0  0  0
   -0.8485   -0.4899    0.0000 N   0  0  0  0  0  0  0  0  0  0  0  0
   -9.3338    1.4697    0.0000 C   0  0  0  0  0  0  0  0  0  0  0  0
   -9.3338    2.4495    0.0000 C   0  0  0  0  0  0  0  0  0  0  0  0
    0.0000   -0.0000    0.0000 C   0  0  0  0  0  0  0  0  0  0  0  0
    0.0000    0.9798    0.0000 C   0  0  0  0  0  0  0  0  0  0  0  0
  -11.0309    0.4899    0.0000 C   0  0  0  0  0  0  0  0  0  0  0  0
  -11.0309   -0.4899    0.0000 C   0  0  0  0  0  0  0  0  0  0  0  0
  -11.8794   -0.9798    0.0000 C   0  0  0  0  0  0  0  0  0  0  0  0
  -11.8794   -1.9596    0.0000 C   0  0  0  0  0  0  0  0  0  0  0  0
  -11.0309   -2.4495    0.0000 C   0  0  0  0  0  0  0  0  0  0  0  0
  -10.1824    2.9394    0.0000 C   0  0  0  0  0  0  0  0  0  0  0  0
  -10.1824    3.9192    0.0000 C   0  0  0  0  0  0  0  0  0  0  0  0
  -11.0309    4.4091    0.0000 C   0  0  0  0  0  0  0  0  0  0  0  0
  -11.8794    3.9192    0.0000 C   0  0  0  0  0  0  0  0  0  0  0  0
  -11.8794    2.9394    0.0000 C   0  0  0  0  0  0  0  0  0  0  0  0
    1.6971    1.9596    0.0000 C   0  0  0  0  0  0  0  0  0  0  0  0
    1.6971    2.9394    0.0000 C   0  0  0  0  0  0  0  0  0  0  0  0
    2.5456    3.4293    0.0000 C   0  0  0  0  0  0  0  0  0  0  0  0
    3.3941    2.9394    0.0000 C   0  0  0  0  0  0  0  0  0  0  0  0
    3.3941    1.9596    0.0000 C   0  0  0  0  0  0  0  0  0  0  0  0
    0.8485   -0.4899    0.0000 C   0  0  0  0  0  0  0  0  0  0  0  0
    0.8485   -1.4697    0.0000 C   0  0  0  0  0  0  0  0  0  0  0  0
    1.6971   -1.9596    0.0000 C   0  0  0  0  0  0  0  0  0  0  0  0
    1.6971   -2.9394    0.0000 C   0  0  0  0  0  0  0  0  0  0  0  0
    0.8485   -3.4293    0.0000 C   0  0  0  0  0  0  0  0  0  0  0  0
  1  2  1  0
  1  3  2  0
  1  5  1  0
  2  4  2  0
  2  6  1  0
  3  7  1  0
  4 11  1  0
  5 12  2  0
  6  8  2  0
  7  9  2  0
  8 10  1  0
  9 12  1  0
 10 11  2  0
 11 14  1  0
 12 13  1  0
 13 16  2  0
 13 18  1  0
 14 15  2  0
 14 19  1  0
 15 24  1  0
 16 17  1  0
 17 22  2  0
 18 21  2  0
 19 20  2  0
 20 23  1  0
 21 22  1  0
 21 25  1  0
 22 30  1  0
 23 40  1  0
 24 23  2  0
 24 35  1  0
 25 26  1  0
 26 27  1  0
 27 28  1  0
 28 29  1  0
 30 31  1  0
 31 32  1  0
 32 33  1  0
 33 34  1  0
 35 36  1  0
 36 37  1  0
 37 38  1  0
 38 39  1  0
 40 41  1  0
 41 42  1  0
 42 43  1  0
 43 44  1  0
M  END
>  <LogK>  (103) 
5.7

$$$$
***** BQPHEN.MOL2
     RDKit          2D

 34 40  0  0  0  0  0  0  0  0999 V2000
   -2.5981   -6.5000    0.0000 C   0  0  0  0  0  0  0  0  0  0  0  0
   -1.7321   -6.0000    0.0000 C   0  0  0  0  0  0  0  0  0  0  0  0
   -0.8660   -7.5000    0.0000 C   0  0  0  0  0  0  0  0  0  0  0  0
   -0.8660   -6.5000    0.0000 C   0  0  0  0  0  0  0  0  0  0  0  0
   -1.7321   -8.0000    0.0000 C   0  0  0  0  0  0  0  0  0  0  0  0
   -2.5981   -7.5000    0.0000 C   0  0  0  0  0  0  0  0  0  0  0  0
   -0.0000   -6.0000    0.0000 C   0  0  0  0  0  0  0  0  0  0  0  0
   -3.4641   -8.0000    0.0000 C   0  0  0  0  0  0  0  0  0  0  0  0
   -0.0000   -5.0000    0.0000 C   0  0  0  0  0  0  0  0  0  0  0  0
   -4.3301   -7.5000    0.0000 C   0  0  0  0  0  0  0  0  0  0  0  0
   -0.8660   -4.5000    0.0000 C   0  0  0  0  0  0  0  0  0  0  0  0
   -4.3301   -6.5000    0.0000 C   0  0  0  0  0  0  0  0  0  0  0  0
   -3.4641   -6.0000    0.0000 N   0  0  0  0  0  0  0  0  0  0  0  0
   -1.7321   -5.0000    0.0000 N   0  0  0  0  0  0  0  0  0  0  0  0
   -0.8660   -3.5000    0.0000 C   0  0  0  0  0  0  0  0  0  0  0  0
   -5.1962   -6.0000    0.0000 C   0  0  0  0  0  0  0  0  0  0  0  0
   -1.7321   -3.0000    0.0000 N   0  0  0  0  0  0  0  0  0  0  0  0
   -6.0622   -6.5000    0.0000 N   0  0  0  0  0  0  0  0  0  0  0  0
   -0.0000   -3.0000    0.0000 N   0  0  0  0  0  0  0  0  0  0  0  0
   -5.1962   -5.0000    0.0000 N   0  0  0  0  0  0  0  0  0  0  0  0
   -6.9282   -6.0000    0.0000 C   0  0  0  0  0  0  0  0  0  0  0  0
   -1.7321   -2.0000    0.0000 C   0  0  0  0  0  0  0  0  0  0  0  0
   -6.0622   -4.5000    0.0000 C   0  0  0  0  0  0  0  0  0  0  0  0
   -6.9282   -5.0000    0.0000 C   0  0  0  0  0  0  0  0  0  0  0  0
   -0.8660   -1.5000    0.0000 C   0  0  0  0  0  0  0  0  0  0  0  0
   -0.0000   -2.0000    0.0000 C   0  0  0  0  0  0  0  0  0  0  0  0
   -6.0622   -3.5000    0.0000 C   0  0  0  0  0  0  0  0  0  0  0  0
   -7.7942   -4.5000    0.0000 C   0  0  0  0  0  0  0  0  0  0  0  0
   -0.8660   -0.5000    0.0000 C   0  0  0  0  0  0  0  0  0  0  0  0
    0.8660   -1.5000    0.0000 C   0  0  0  0  0  0  0  0  0  0  0  0
   -6.9282   -3.0000    0.0000 C   0  0  0  0  0  0  0  0  0  0  0  0
   -7.7942   -3.5000    0.0000 C   0  0  0  0  0  0  0  0  0  0  0  0
    0.0000    0.0000    0.0000 C   0  0  0  0  0  0  0  0  0  0  0  0
    0.8660   -0.5000    0.0000 C   0  0  0  0  0  0  0  0  0  0  0  0
  1  2  2  0
  1  6  1  0
  1 13  1  0
  2 14  1  0
  3  4  2  0
  4  2  1  0
  4  7  1  0
  5  6  2  0
  5  3  1  0
  6  8  1  0
  7  9  2  0
  8 10  2  0
  9 11  1  0
 10 12  1  0
 11 14  2  0
 11 15  1  0
 12 13  2  0
 12 16  1  0
 15 17  2  0
 15 19  1  0
 16 18  2  0
 16 20  1  0
 17 22  1  0
 18 21  1  0
 19 26  2  0
 20 23  2  0
 21 24  2  0
 22 25  2  0
 23 27  1  0
 24 23  1  0
 24 28  1  0
 25 29  1  0
 26 25  1  0
 26 30  1  0
 27 31  2  0
 28 32  2  0
 29 33  2  0
 30 34  2  0
 31 32  1  0
 34 33  1  0
M  END
>  <LogK>  (104) 
7.26

$$$$
***** BIDA.MOL2
     RDKit          2D

 13 12  0  0  0  0  0  0  0  0999 V2000
    2.5981   -1.5000    0.0000 C   0  0  0  0  0  0  0  0  0  0  0  0
    1.7321   -2.0000    0.0000 C   0  0  0  0  0  0  0  0  0  0  0  0
    3.4641    0.0000    0.0000 C   0  0  0  0  0  0  0  0  0  0  0  0
    3.4641    1.0000    0.0000 C   0  0  0  0  0  0  0  0  0  0  0  0
    1.7321   -3.0000    0.0000 O   0  0  0  0  0  0  0  0  0  0  0  0
    2.5981    1.5000    0.0000 O   0  0  0  0  0  0  0  0  0  0  0  0
    0.8660   -1.5000    0.0000 O   0  0  0  0  0  0  0  0  0  0  0  0
    4.3301    1.5000    0.0000 O   0  0  0  0  0  0  0  0  0  0  0  0
    2.5981   -0.5000    0.0000 N   0  0  0  0  0  0  0  0  0  0  0  0
    1.7321    0.0000    0.0000 C   0  0  0  0  0  0  0  0  0  0  0  0
    1.7321    1.0000    0.0000 C   0  0  0  0  0  0  0  0  0  0  0  0
    0.8660    1.5000    0.0000 C   0  0  0  0  0  0  0  0  0  0  0  0
   -0.0000    1.0000    0.0000 C   0  0  0  0  0  0  0  0  0  0  0  0
  1  2  1  0
  1  9  1  0
  2  5  2  0
  2  7  1  0
  3  4  1  0
  3  9  1  0
  4  6  2  0
  4  8  1  0
  9 10  1  0
 10 11  1  0
 11 12  1  0
 12 13  1  0
M  END
>  <LogK>  (105) 
6.8

$$$$
***** BHMP.MOL2
     RDKit          2D

  9  8  0  0  0  0  0  0  0  0999 V2000
    0.1340    1.5000    0.0000 C   0  0  0  0  0  0  0  0  0  0  0  0
   -0.8660    1.5000    0.0000 C   0  0  0  0  0  0  0  0  0  0  0  0
   -0.8660    2.5000    0.0000 C   0  0  0  0  0  0  0  0  0  0  0  0
   -1.8660    1.5000    0.0000 C   0  0  0  0  0  0  0  0  0  0  0  0
   -0.8660    0.5000    0.0000 C   0  0  0  0  0  0  0  0  0  0  0  0
    0.6340    0.6340    0.0000 O   0  0  0  0  0  0  0  0  0  0  0  0
   -2.3660    2.3660    0.0000 O   0  0  0  0  0  0  0  0  0  0  0  0
   -1.7321   -0.0000    0.0000 O   0  0  0  0  0  0  0  0  0  0  0  0
    0.0000   -0.0000    0.0000 O   0  0  0  0  0  0  0  0  0  0  0  0
  1  2  1  0
  1  6  1  0
  2  3  1  0
  2  4  1  0
  2  5  1  0
  4  7  1  0
  5  8  2  0
  5  9  1  0
M  END
>  <LogK>  (106) 
2.45

$$$$
***** BHE-GLYC.MOL2
     RDKit          2D

 11 10  0  0  0  0  0  0  0  0999 V2000
    0.0000    1.7321    0.0000 C   0  0  0  0  0  0  0  0  0  0  0  0
   -0.5000    0.8660    0.0000 C   0  0  0  0  0  0  0  0  0  0  0  0
    1.0000    1.7321    0.0000 N   0  0  0  0  0  0  0  0  0  0  0  0
    1.5000    2.5981    0.0000 C   0  0  0  0  0  0  0  0  0  0  0  0
    1.0000    3.4641    0.0000 C   0  0  0  0  0  0  0  0  0  0  0  0
    1.5000    0.8660    0.0000 C   0  0  0  0  0  0  0  0  0  0  0  0
    2.5000    0.8660    0.0000 C   0  0  0  0  0  0  0  0  0  0  0  0
   -1.5000    0.8660    0.0000 O   0  0  0  0  0  0  0  0  0  0  0  0
    0.0000    3.4641    0.0000 O   0  0  0  0  0  0  0  0  0  0  0  0
    3.0000    1.7321    0.0000 O   0  0  0  0  0  0  0  0  0  0  0  0
    0.0000   -0.0000    0.0000 O   0  0  0  0  0  0  0  0  0  0  0  0
  1  2  1  0
  1  3  1  0
  2  8  2  0
  2 11  1  0
  3  4  1  0
  3  6  1  0
  4  5  1  0
  5  9  1  0
  6  7  1  0
  7 10  1  0
M  END
>  <LogK>  (107) 
5.73

$$$$
***** BHE-ALAN.MOL2
     RDKit          2D

 12 11  0  0  1  0  0  0  0  0999 V2000
   -0.8327    1.4423    0.0000 C   0  0  0  0  0  0  0  0  0  0  0  0
   -0.8327    2.4038    0.0000 C   0  0  0  0  0  0  0  0  0  0  0  0
   -2.7558    1.4423    0.0000 N   0  0  0  0  0  0  0  0  0  0  0  0
   -3.2366    0.6096    0.0000 C   0  0  0  0  0  0  0  0  0  0  0  0
   -2.7558   -0.2231    0.0000 C   0  0  0  0  0  0  0  0  0  0  0  0
   -3.2366    2.2750    0.0000 C   0  0  0  0  0  0  0  0  0  0  0  0
   -4.1981    2.2750    0.0000 C   0  0  0  0  0  0  0  0  0  0  0  0
   -0.0000    2.8846    0.0000 O   0  0  0  0  0  0  0  0  0  0  0  0
   -1.7943   -0.2231    0.0000 O   0  0  0  0  0  0  0  0  0  0  0  0
   -4.6789    1.4423    0.0000 O   0  0  0  0  0  0  0  0  0  0  0  0
   -1.6654    2.8846    0.0000 O   0  0  0  0  0  0  0  0  0  0  0  0
   -0.8327    0.4808    0.0000 C   0  0  0  0  0  0  0  0  0  0  0  0
  1  2  1  0
  1  3  1  0
  1 12  1  1
  2  8  2  0
  2 11  1  0
  3  4  1  0
  3  6  1  0
  4  5  1  0
  5  9  1  0
  6  7  1  0
  7 10  1  0
M  END
>  <LogK>  (108) 
5.36

$$$$
***** BENZOIC.MOL2
     RDKit          2D

  9  9  0  0  0  0  0  0  0  0999 V2000
    0.0000   -2.0000    0.0000 C   0  0  0  0  0  0  0  0  0  0  0  0
   -0.8660   -1.5000    0.0000 C   0  0  0  0  0  0  0  0  0  0  0  0
   -0.8660   -0.5000    0.0000 C   0  0  0  0  0  0  0  0  0  0  0  0
    0.8660   -1.5000    0.0000 C   0  0  0  0  0  0  0  0  0  0  0  0
   -0.0000   -0.0000    0.0000 C   0  0  0  0  0  0  0  0  0  0  0  0
    0.8660   -0.5000    0.0000 C   0  0  0  0  0  0  0  0  0  0  0  0
    0.0000   -3.0000    0.0000 C   0  0  0  0  0  0  0  0  0  0  0  0
   -0.8660   -3.5000    0.0000 O   0  0  0  0  0  0  0  0  0  0  0  0
    0.8660   -3.5000    0.0000 O   0  0  0  0  0  0  0  0  0  0  0  0
  1  2  2  0
  1  4  1  0
  1  7  1  0
  2  3  1  0
  3  5  2  0
  4  6  2  0
  6  5  1  0
  7  8  2  0
  7  9  1  0
M  END
>  <LogK>  (109) 
2.16

$$$$
***** BB_CAP_AA.MOL2
     RDKit          2D

 30 29  0  0  0  0  0  0  0  0999 V2000
    0.0000   -1.9286    0.0000 N   0  0  0  0  0  0  0  0  0  0  0  0
   -0.9643   -1.9286    0.0000 C   0  0  0  0  0  0  0  0  0  0  0  0
   -1.4464   -2.7637    0.0000 C   0  0  0  0  0  0  0  0  0  0  0  0
   -0.0000   -2.8929    0.0000 C   0  0  0  0  0  0  0  0  0  0  0  0
    1.9286   -1.9286    0.0000 C   0  0  0  0  0  0  0  0  0  0  0  0
    2.4107   -1.0935    0.0000 C   0  0  0  0  0  0  0  0  0  0  0  0
    3.3750   -1.0935    0.0000 C   0  0  0  0  0  0  0  0  0  0  0  0
    0.0000   -0.0000    0.0000 C   0  0  0  0  0  0  0  0  0  0  0  0
   -0.8351    0.4821    0.0000 C   0  0  0  0  0  0  0  0  0  0  0  0
   -0.8351    1.4464    0.0000 C   0  0  0  0  0  0  0  0  0  0  0  0
    3.8571   -0.2584    0.0000 N   0  0  0  0  0  0  0  0  0  0  0  0
   -1.6702    1.9286    0.0000 N   0  0  0  0  0  0  0  0  0  0  0  0
    3.3750    0.5767    0.0000 C   0  0  0  0  0  0  0  0  0  0  0  0
    2.4107    0.5767    0.0000 C   0  0  0  0  0  0  0  0  0  0  0  0
    4.8214   -0.2584    0.0000 C   0  0  0  0  0  0  0  0  0  0  0  0
    5.3036    0.5767    0.0000 C   0  0  0  0  0  0  0  0  0  0  0  0
   -2.5053    1.4464    0.0000 C   0  0  0  0  0  0  0  0  0  0  0  0
   -2.5053    0.4821    0.0000 C   0  0  0  0  0  0  0  0  0  0  0  0
   -1.6702    2.8929    0.0000 C   0  0  0  0  0  0  0  0  0  0  0  0
   -2.5053    3.3750    0.0000 C   0  0  0  0  0  0  0  0  0  0  0  0
   -0.9643   -3.5988    0.0000 O   0  0  0  0  0  0  0  0  0  0  0  0
    1.9286   -0.2584    0.0000 O   0  0  0  0  0  0  0  0  0  0  0  0
    4.8214    1.4118    0.0000 O   0  0  0  0  0  0  0  0  0  0  0  0
   -1.6702   -0.0000    0.0000 O   0  0  0  0  0  0  0  0  0  0  0  0
   -3.3404    2.8929    0.0000 O   0  0  0  0  0  0  0  0  0  0  0  0
    1.9286    1.4118    0.0000 O   0  0  0  0  0  0  0  0  0  0  0  0
    6.2679    0.5767    0.0000 O   0  0  0  0  0  0  0  0  0  0  0  0
   -3.3404    0.0000    0.0000 O   0  0  0  0  0  0  0  0  0  0  0  0
   -2.5053    4.3393    0.0000 O   0  0  0  0  0  0  0  0  0  0  0  0
   -2.4107   -2.7637    0.0000 O   0  0  0  0  0  0  0  0  0  0  0  0
  1  2  1  0
  1  4  1  0
  1  5  1  0
  1  8  1  0
  2  3  1  0
  3 21  2  0
  3 30  1  0
  5  6  1  0
  6  7  1  0
  7 11  1  0
  8  9  1  0
  9 10  1  0
 10 12  1  0
 11 13  1  0
 11 15  1  0
 12 17  1  0
 12 19  1  0
 13 14  1  0
 14 22  2  0
 14 26  1  0
 15 16  1  0
 16 23  2  0
 16 27  1  0
 17 18  1  0
 18 24  2  0
 18 28  1  0
 19 20  1  0
 20 25  2  0
 20 29  1  0
M  CHG  1   1   1
M  END
>  <LogK>  (110) 
8.9

$$$$
***** BAYA_1.MOL2
     RDKit          2D

 29 30  0  0  0  0  0  0  0  0999 V2000
   -5.8509   -0.4508    0.0000 C   0  0  0  0  0  0  0  0  0  0  0  0
   -5.8509    0.4508    0.0000 C   0  0  0  0  0  0  0  0  0  0  0  0
   -5.0701   -0.9016    0.0000 C   0  0  0  0  0  0  0  0  0  0  0  0
   -4.2893   -0.4508    0.0000 C   0  0  0  0  0  0  0  0  0  0  0  0
   -4.2893    0.4508    0.0000 C   0  0  0  0  0  0  0  0  0  0  0  0
   -5.0701    0.9016    0.0000 C   0  0  0  0  0  0  0  0  0  0  0  0
   -6.6318   -0.9016    0.0000 C   0  0  0  0  0  0  0  0  0  0  0  0
   -3.9225   -1.2745    0.0000 O   0  0  0  0  0  0  0  0  0  0  0  0
   -3.9225    1.2745    0.0000 O   0  0  0  0  0  0  0  0  0  0  0  0
   -7.4126   -0.4508    0.0000 O   0  0  0  0  0  0  0  0  0  0  0  0
   -3.2525   -1.8778    0.0000 C   0  0  0  0  0  0  0  0  0  0  0  0
   -2.3950   -2.1564    0.0000 C   0  0  0  0  0  0  0  0  0  0  0  0
   -3.2525    1.8778    0.0000 C   0  0  0  0  0  0  0  0  0  0  0  0
   -2.3950    2.1564    0.0000 C   0  0  0  0  0  0  0  0  0  0  0  0
   -1.4983   -2.0622    0.0000 N   0  0  0  0  0  0  0  0  0  0  0  0
   -1.4983    2.0622    0.0000 N   0  0  0  0  0  0  0  0  0  0  0  0
   -0.9410   -3.7772    0.0000 C   0  0  0  0  0  0  0  0  0  0  0  0
   -1.5443   -4.4473    0.0000 C   0  0  0  0  0  0  0  0  0  0  0  0
   -0.9410    3.7772    0.0000 C   0  0  0  0  0  0  0  0  0  0  0  0
   -0.0591    3.9647    0.0000 C   0  0  0  0  0  0  0  0  0  0  0  0
   -0.7174   -1.6114    0.0000 C   0  0  0  0  0  0  0  0  0  0  0  0
   -0.1875   -0.8819    0.0000 C   0  0  0  0  0  0  0  0  0  0  0  0
   -0.7174    1.6114    0.0000 C   0  0  0  0  0  0  0  0  0  0  0  0
   -0.1875    0.8819    0.0000 C   0  0  0  0  0  0  0  0  0  0  0  0
    0.0000    0.0000    0.0000 O   0  0  0  0  0  0  0  0  0  0  0  0
    0.5442    3.2946    0.0000 O   0  0  0  0  0  0  0  0  0  0  0  0
   -2.4263   -4.2598    0.0000 O   0  0  0  0  0  0  0  0  0  0  0  0
   -1.2657   -5.3048    0.0000 O   0  0  0  0  0  0  0  0  0  0  0  0
    0.2195    4.8222    0.0000 O   0  0  0  0  0  0  0  0  0  0  0  0
  1  2  2  0
  1  7  1  0
  2  6  1  0
  3  4  2  0
  3  1  1  0
  4  8  1  0
  5  6  2  0
  5  4  1  0
  5  9  1  0
  7 10  2  0
  8 11  1  0
  9 13  1  0
 11 12  1  0
 12 15  1  0
 13 14  1  0
 14 16  1  0
 15 17  1  0
 15 21  1  0
 16 19  1  0
 16 23  1  0
 17 18  1  0
 18 27  2  0
 18 28  1  0
 19 20  1  0
 20 26  1  0
 20 29  2  0
 21 22  1  0
 22 25  1  0
 23 24  1  0
 24 25  1  0
M  END
>  <LogK>  (111) 
7.47

$$$$
***** B_MALON.MOL2
     RDKit          2D

 11 10  0  0  0  0  0  0  0  0999 V2000
   -1.0000   -0.0000    0.0000 C   0  0  0  0  0  0  0  0  0  0  0  0
   -1.5000    0.8660    0.0000 C   0  0  0  0  0  0  0  0  0  0  0  0
   -0.6340    1.3660    0.0000 C   0  0  0  0  0  0  0  0  0  0  0  0
   -2.0000    1.7321    0.0000 C   0  0  0  0  0  0  0  0  0  0  0  0
   -3.0000    1.7321    0.0000 C   0  0  0  0  0  0  0  0  0  0  0  0
   -3.5000    0.8660    0.0000 C   0  0  0  0  0  0  0  0  0  0  0  0
   -3.0000   -0.0000    0.0000 C   0  0  0  0  0  0  0  0  0  0  0  0
    0.2321    0.8660    0.0000 O   0  0  0  0  0  0  0  0  0  0  0  0
   -1.5000   -0.8660    0.0000 O   0  0  0  0  0  0  0  0  0  0  0  0
   -0.6340    2.3660    0.0000 O   0  0  0  0  0  0  0  0  0  0  0  0
    0.0000   -0.0000    0.0000 O   0  0  0  0  0  0  0  0  0  0  0  0
  1  2  1  0
  1  9  2  0
  1 11  1  0
  2  3  1  0
  2  4  1  0
  3  8  2  0
  3 10  1  0
  4  5  1  0
  5  6  1  0
  6  7  1  0
M  END
>  <LogK>  (112) 
4.25

$$$$
***** B_AEDNTA.MOL2
     RDKit          2D

 24 23  0  0  1  0  0  0  0  0999 V2000
   -2.4432    0.8463    0.0000 C   0  0  0  0  0  0  0  0  0  0  0  0
   -3.4205    0.8463    0.0000 C   0  0  0  0  0  0  0  0  0  0  0  0
   -3.9091    1.6927    0.0000 N   0  0  0  0  0  0  0  0  0  0  0  0
   -2.4432   -1.1082    0.0000 N   0  0  0  0  0  0  0  0  0  0  0  0
   -3.4205    2.5390    0.0000 C   0  0  0  0  0  0  0  0  0  0  0  0
   -2.4432    2.5390    0.0000 C   0  0  0  0  0  0  0  0  0  0  0  0
   -4.8864    1.6927    0.0000 C   0  0  0  0  0  0  0  0  0  0  0  0
   -5.3750    2.5390    0.0000 C   0  0  0  0  0  0  0  0  0  0  0  0
   -3.2895   -1.5968    0.0000 C   0  0  0  0  0  0  0  0  0  0  0  0
   -4.1359   -1.1082    0.0000 C   0  0  0  0  0  0  0  0  0  0  0  0
   -1.5968   -1.5968    0.0000 C   0  0  0  0  0  0  0  0  0  0  0  0
   -1.5968   -2.5741    0.0000 C   0  0  0  0  0  0  0  0  0  0  0  0
   -1.9545    1.6927    0.0000 O   0  0  0  0  0  0  0  0  0  0  0  0
   -4.8864    3.3854    0.0000 O   0  0  0  0  0  0  0  0  0  0  0  0
   -4.1359   -0.1309    0.0000 O   0  0  0  0  0  0  0  0  0  0  0  0
   -2.4432   -3.0627    0.0000 O   0  0  0  0  0  0  0  0  0  0  0  0
   -1.9545    3.3854    0.0000 O   0  0  0  0  0  0  0  0  0  0  0  0
   -6.3523    2.5390    0.0000 O   0  0  0  0  0  0  0  0  0  0  0  0
   -4.9822   -1.5968    0.0000 O   0  0  0  0  0  0  0  0  0  0  0  0
   -0.7505   -3.0627    0.0000 O   0  0  0  0  0  0  0  0  0  0  0  0
   -1.4659    0.8463    0.0000 C   0  0  0  0  0  0  0  0  0  0  0  0
   -0.9773    1.6927    0.0000 C   0  0  0  0  0  0  0  0  0  0  0  0
   -0.0000    1.6927    0.0000 C   0  0  0  0  0  0  0  0  0  0  0  0
    0.4886    0.8463    0.0000 C   0  0  0  0  0  0  0  0  0  0  0  0
  1  2  1  6
  1  4  1  0
  1 21  1  0
  2  3  1  0
  3  5  1  0
  3  7  1  0
  4  9  1  0
  4 11  1  0
  5  6  1  0
  6 13  2  0
  6 17  1  0
  7  8  1  0
  8 14  2  0
  8 18  1  0
  9 10  1  0
 10 15  2  0
 10 19  1  0
 11 12  1  0
 12 16  2  0
 12 20  1  0
 21 22  1  0
 22 23  1  0
 23 24  1  0
M  END
>  <LogK>  (113) 
18.3


$$$$
***** A-HYD-ISOBUT.MOL2
     RDKit          2D

  7  6  0  0  0  0  0  0  0  0999 V2000
    2.5981   -0.5000    0.0000 C   0  0  0  0  0  0  0  0  0  0  0  0
    1.7321    0.0000    0.0000 C   0  0  0  0  0  0  0  0  0  0  0  0
    2.2321    0.8660    0.0000 C   0  0  0  0  0  0  0  0  0  0  0  0
    0.8660    0.5000    0.0000 C   0  0  0  0  0  0  0  0  0  0  0  0
    1.2321   -0.8660    0.0000 O   0  0  0  0  0  0  0  0  0  0  0  0
    0.8660    1.5000    0.0000 O   0  0  0  0  0  0  0  0  0  0  0  0
    0.0000   -0.0000    0.0000 O   0  0  0  0  0  0  0  0  0  0  0  0
  1  2  1  0
  2  3  1  0
  2  4  1  0
  2  5  1  0
  4  6  2  0
  4  7  1  0
M  END
>  <LogK>  (115) 
3.13

$$$$
***** AEDETA.MOL2
     RDKit          2D

 29 28  0  0  0  0  0  0  0  0999 V2000
   -0.8500    2.4537    0.0000 C   0  0  0  0  0  0  0  0  0  0  0  0
   -0.0000    2.9444    0.0000 C   0  0  0  0  0  0  0  0  0  0  0  0
   -1.7000    4.9074    0.0000 C   0  0  0  0  0  0  0  0  0  0  0  0
   -0.8500    5.3981    0.0000 C   0  0  0  0  0  0  0  0  0  0  0  0
   -1.7000    2.9444    0.0000 N   0  0  0  0  0  0  0  0  0  0  0  0
   -0.8500    6.3796    0.0000 N   0  0  0  0  0  0  0  0  0  0  0  0
    0.8500    2.4537    0.0000 N   0  0  0  0  0  0  0  0  0  0  0  0
   -2.5500    2.4537    0.0000 C   0  0  0  0  0  0  0  0  0  0  0  0
   -3.4000    2.9444    0.0000 C   0  0  0  0  0  0  0  0  0  0  0  0
   -3.4000    3.9259    0.0000 O   0  0  0  0  0  0  0  0  0  0  0  0
   -4.2499    4.4167    0.0000 C   0  0  0  0  0  0  0  0  0  0  0  0
   -5.0999    3.9259    0.0000 C   0  0  0  0  0  0  0  0  0  0  0  0
   -5.0999    2.9444    0.0000 C   0  0  0  0  0  0  0  0  0  0  0  0
   -0.0000    6.8704    0.0000 C   0  0  0  0  0  0  0  0  0  0  0  0
   -1.7000    6.8704    0.0000 C   0  0  0  0  0  0  0  0  0  0  0  0
    0.8500    6.3796    0.0000 C   0  0  0  0  0  0  0  0  0  0  0  0
   -2.5500    6.3796    0.0000 C   0  0  0  0  0  0  0  0  0  0  0  0
    0.8500    1.4722    0.0000 C   0  0  0  0  0  0  0  0  0  0  0  0
   -0.0000    0.9815    0.0000 C   0  0  0  0  0  0  0  0  0  0  0  0
    1.7000    2.9444    0.0000 C   0  0  0  0  0  0  0  0  0  0  0  0
    2.5500    2.4537    0.0000 C   0  0  0  0  0  0  0  0  0  0  0  0
    0.8500    5.3981    0.0000 O   0  0  0  0  0  0  0  0  0  0  0  0
   -2.5500    5.3981    0.0000 O   0  0  0  0  0  0  0  0  0  0  0  0
    2.5500    1.4722    0.0000 O   0  0  0  0  0  0  0  0  0  0  0  0
   -0.8500    1.4722    0.0000 O   0  0  0  0  0  0  0  0  0  0  0  0
    1.7000    6.8704    0.0000 O   0  0  0  0  0  0  0  0  0  0  0  0
   -3.4000    6.8704    0.0000 O   0  0  0  0  0  0  0  0  0  0  0  0
    3.4000    2.9444    0.0000 O   0  0  0  0  0  0  0  0  0  0  0  0
    0.0000    0.0000    0.0000 O   0  0  0  0  0  0  0  0  0  0  0  0
  1  2  1  0
  1  5  1  0
  2  7  1  0
  3  4  1  0
  3  5  1  0
  4  6  1  0
  5  8  1  0
  6 14  1  0
  6 15  1  0
  7 18  1  0
  7 20  1  0
  8  9  1  0
  9 10  1  0
 10 11  1  0
 11 12  1  0
 12 13  2  0
 14 16  1  0
 15 17  1  0
 16 22  2  0
 16 26  1  0
 17 23  2  0
 17 27  1  0
 18 19  1  0
 19 25  2  0
 19 29  1  0
 20 21  1  0
 21 24  2  0
 21 28  1  0
M  END
>  <LogK>  (116) 
19.05

$$$$
***** ADPTZ.MOL2
     RDKit          2D

 20 22  0  0  0  0  0  0  0  0999 V2000
    5.1564    0.0633    0.0000 C   0  0  0  0  0  0  0  0  0  0  0  0
    6.1119   -0.2314    0.0000 C   0  0  0  0  0  0  0  0  0  0  0  0
    6.4773   -1.1623    0.0000 C   0  0  0  0  0  0  0  0  0  0  0  0
    5.9773   -2.0283    0.0000 C   0  0  0  0  0  0  0  0  0  0  0  0
    4.3301   -0.5000    0.0000 C   0  0  0  0  0  0  0  0  0  0  0  0
    4.9884   -2.1774    0.0000 C   0  0  0  0  0  0  0  0  0  0  0  0
    4.2554   -1.4972    0.0000 N   0  0  0  0  0  0  0  0  0  0  0  0
    3.4641    0.0000    0.0000 C   0  0  0  0  0  0  0  0  0  0  0  0
    2.5981   -0.5000    0.0000 N   0  0  0  0  0  0  0  0  0  0  0  0
    3.4641    1.0000    0.0000 N   0  0  0  0  0  0  0  0  0  0  0  0
    2.5981    1.5000    0.0000 C   0  0  0  0  0  0  0  0  0  0  0  0
    1.7321   -0.0000    0.0000 C   0  0  0  0  0  0  0  0  0  0  0  0
    1.7321    1.0000    0.0000 N   0  0  0  0  0  0  0  0  0  0  0  0
    2.5981    2.5000    0.0000 N   0  0  0  0  0  0  0  0  0  0  0  0
    0.8660   -0.5000    0.0000 C   0  0  0  0  0  0  0  0  0  0  0  0
    0.8660   -1.5000    0.0000 C   0  0  0  0  0  0  0  0  0  0  0  0
    0.0000   -2.0000    0.0000 C   0  0  0  0  0  0  0  0  0  0  0  0
   -0.8660   -1.5000    0.0000 C   0  0  0  0  0  0  0  0  0  0  0  0
   -0.8660   -0.5000    0.0000 C   0  0  0  0  0  0  0  0  0  0  0  0
    0.0000    0.0000    0.0000 N   0  0  0  0  0  0  0  0  0  0  0  0
  1  2  2  0
  1  5  1  0
  2  3  1  0
  3  4  2  0
  4  6  1  0
  5  7  2  0
  5  8  1  0
  6  7  1  0
  8  9  2  0
  8 10  1  0
  9 12  1  0
 10 11  2  0
 11 13  1  0
 11 14  1  0
 12 13  2  0
 12 15  1  0
 15 16  2  0
 15 20  1  0
 16 17  1  0
 17 18  2  0
 18 19  1  0
 19 20  2  0
M  END
>  <LogK>  (117) 
4.51

$$$$
***** ADIPIC.MOL2
     RDKit          2D

 10  9  0  0  0  0  0  0  0  0999 V2000
   -0.0000    1.0000    0.0000 C   0  0  0  0  0  0  0  0  0  0  0  0
    0.8660    1.5000    0.0000 C   0  0  0  0  0  0  0  0  0  0  0  0
    1.7321    1.0000    0.0000 C   0  0  0  0  0  0  0  0  0  0  0  0
    2.5981    1.5000    0.0000 C   0  0  0  0  0  0  0  0  0  0  0  0
    2.5981    2.5000    0.0000 C   0  0  0  0  0  0  0  0  0  0  0  0
    1.7321    3.0000    0.0000 C   0  0  0  0  0  0  0  0  0  0  0  0
    0.8660    2.5000    0.0000 O   0  0  0  0  0  0  0  0  0  0  0  0
   -0.8660    1.5000    0.0000 O   0  0  0  0  0  0  0  0  0  0  0  0
    1.7321    4.0000    0.0000 O   0  0  0  0  0  0  0  0  0  0  0  0
   -0.0000   -0.0000    0.0000 O   0  0  0  0  0  0  0  0  0  0  0  0
  1  2  1  0
  1  8  2  0
  1 10  1  0
  2  3  1  0
  3  4  1  0
  4  5  1  0
  5  6  1  0
  6  7  2  0
  6  9  1  0
M  END
>  <LogK>  (118) 
4.31

$$$$
***** ACETIC.MOL2
     RDKit          2D

  4  3  0  0  0  0  0  0  0  0999 V2000
    1.7321    0.0000    0.0000 C   0  0  0  0  0  0  0  0  0  0  0  0
    0.8660    0.5000    0.0000 C   0  0  0  0  0  0  0  0  0  0  0  0
    0.8660    1.5000    0.0000 O   0  0  0  0  0  0  0  0  0  0  0  0
    0.0000   -0.0000    0.0000 O   0  0  0  0  0  0  0  0  0  0  0  0
  1  2  1  0
  2  3  2  0
  2  4  1  0
M  END
>  <LogK>  (119) 
2.58

$$$$
***** 5_MALON.MOL2
     RDKit          2D

 12 11  0  0  0  0  0  0  0  0999 V2000
   -0.5000   -0.8660    0.0000 C   0  0  0  0  0  0  0  0  0  0  0  0
   -1.5000   -0.8660    0.0000 C   0  0  0  0  0  0  0  0  0  0  0  0
   -1.5000    0.1340    0.0000 C   0  0  0  0  0  0  0  0  0  0  0  0
   -2.5000   -0.8660    0.0000 C   0  0  0  0  0  0  0  0  0  0  0  0
   -3.0000   -1.7321    0.0000 C   0  0  0  0  0  0  0  0  0  0  0  0
   -4.0000   -1.7321    0.0000 C   0  0  0  0  0  0  0  0  0  0  0  0
   -4.5000   -0.8660    0.0000 C   0  0  0  0  0  0  0  0  0  0  0  0
   -4.0000    0.0000    0.0000 C   0  0  0  0  0  0  0  0  0  0  0  0
   -0.6340    0.6340    0.0000 O   0  0  0  0  0  0  0  0  0  0  0  0
   -0.0000   -1.7321    0.0000 O   0  0  0  0  0  0  0  0  0  0  0  0
   -2.3660    0.6340    0.0000 O   0  0  0  0  0  0  0  0  0  0  0  0
    0.0000   -0.0000    0.0000 O   0  0  0  0  0  0  0  0  0  0  0  0
  1  2  1  0
  1 10  2  0
  1 12  1  0
  2  3  1  0
  2  4  1  0
  3  9  2  0
  3 11  1  0
  4  5  1  0
  5  6  1  0
  6  7  1  0
  7  8  1  0
M  END
>  <LogK>  (120) 
4.32

$$$$
***** 3HSN.MOL2
     RDKit          2D

 18 19  0  0  0  0  0  0  0  0999 V2000
   -2.5000   -1.8660    0.0000 C   0  0  0  0  0  0  0  0  0  0  0  0
   -3.0000   -1.0000    0.0000 C   0  0  0  0  0  0  0  0  0  0  0  0
   -1.5000   -1.8660    0.0000 C   0  0  0  0  0  0  0  0  0  0  0  0
   -1.0000   -1.0000    0.0000 C   0  0  0  0  0  0  0  0  0  0  0  0
   -1.5000   -0.1340    0.0000 C   0  0  0  0  0  0  0  0  0  0  0  0
   -2.5000   -0.1340    0.0000 C   0  0  0  0  0  0  0  0  0  0  0  0
   -3.0000   -2.7321    0.0000 C   0  0  0  0  0  0  0  0  0  0  0  0
   -4.0000   -2.7321    0.0000 C   0  0  0  0  0  0  0  0  0  0  0  0
   -4.5000   -1.8660    0.0000 C   0  0  0  0  0  0  0  0  0  0  0  0
   -4.0000   -1.0000    0.0000 C   0  0  0  0  0  0  0  0  0  0  0  0
   -4.5000   -3.5981    0.0000 C   0  0  0  0  0  0  0  0  0  0  0  0
    0.0000   -1.0000    0.0000 S   0  0  0  0  0  0  0  0  0  0  0  0
   -5.5000   -1.8660    0.0000 O   0  0  0  0  0  0  0  0  0  0  0  0
   -5.5000   -3.5981    0.0000 O   0  0  0  0  0  0  0  0  0  0  0  0
    0.0000   -2.0000    0.0000 O   0  0  0  0  0  0  0  0  0  0  0  0
   -4.0000   -4.4641    0.0000 O   0  0  0  0  0  0  0  0  0  0  0  0
    1.0000   -1.0000    0.0000 O   0  0  0  0  0  0  0  0  0  0  0  0
   -0.0000   -0.0000    0.0000 O   0  0  0  0  0  0  0  0  0  0  0  0
  1  2  2  0
  2  6  1  0
  3  4  2  0
  3  1  1  0
  4 12  1  0
  5  6  2  0
  5  4  1  0
  7  8  2  0
  7  1  1  0
  8  9  1  0
  8 11  1  0
  9 10  2  0
  9 13  1  0
 10  2  1  0
 11 14  2  0
 11 16  1  0
 12 15  1  0
 12 17  2  0
 12 18  2  0
M  END
>  <LogK>  (121) 
7.79

$$$$
***** 3HP.MOL2
     RDKit          2D

  6  5  0  0  0  0  0  0  0  0999 V2000
   -2.5000    0.8660    0.0000 C   0  0  0  0  0  0  0  0  0  0  0  0
   -1.5000    0.8660    0.0000 C   0  0  0  0  0  0  0  0  0  0  0  0
   -1.0000   -0.0000    0.0000 C   0  0  0  0  0  0  0  0  0  0  0  0
   -3.0000    1.7321    0.0000 O   0  0  0  0  0  0  0  0  0  0  0  0
   -1.5000   -0.8660    0.0000 O   0  0  0  0  0  0  0  0  0  0  0  0
    0.0000    0.0000    0.0000 O   0  0  0  0  0  0  0  0  0  0  0  0
  1  2  1  0
  1  4  1  0
  2  3  1  0
  3  5  2  0
  3  6  1  0
M  END
>  <LogK>  (122) 
2.08

$$$$
***** 3CP.MOL2
     RDKit          2D

  6  5  0  0  0  0  0  0  0  0999 V2000
    2.5000   -0.8660    0.0000 C   0  0  0  0  0  0  0  0  0  0  0  0
    1.5000   -0.8660    0.0000 C   0  0  0  0  0  0  0  0  0  0  0  0
    1.0000    0.0000    0.0000 C   0  0  0  0  0  0  0  0  0  0  0  0
    3.3660   -0.3660    0.0000 Cl  0  0  0  0  0  0  0  0  0  0  0  0
    1.5000    0.8660    0.0000 O   0  0  0  0  0  0  0  0  0  0  0  0
    0.0000   -0.0000    0.0000 O   0  0  0  0  0  0  0  0  0  0  0  0
  1  2  1  0
  1  4  1  0
  2  3  1  0
  3  5  2  0
  3  6  1  0
M  END
>  <LogK>  (123) 
1.61

$$$$
***** 3CLAC.MOL2
     RDKit          2D

  7  6  0  0  0  0  0  0  0  0999 V2000
    1.7321    0.0000    0.0000 C   0  0  0  0  0  0  0  0  0  0  0  0
    0.8660    0.5000    0.0000 C   0  0  0  0  0  0  0  0  0  0  0  0
    2.7321    0.0000    0.0000 Cl  0  0  0  0  0  0  0  0  0  0  0  0
    2.2321    0.8660    0.0000 Cl  0  0  0  0  0  0  0  0  0  0  0  0
    1.7321   -1.0000    0.0000 Cl  0  0  0  0  0  0  0  0  0  0  0  0
    0.8660    1.5000    0.0000 O   0  0  0  0  0  0  0  0  0  0  0  0
    0.0000   -0.0000    0.0000 O   0  0  0  0  0  0  0  0  0  0  0  0
  1  2  1  0
  1  3  1  0
  1  4  1  0
  1  5  1  0
  2  6  2  0
  2  7  1  0
M  END
>  <LogK>  (124) 
0.32

$$$$
***** 2M_MALON.MOL2
     RDKit          2D

  9  8  0  0  0  0  0  0  0  0999 V2000
   -0.5000    0.8660    0.0000 C   0  0  0  0  0  0  0  0  0  0  0  0
    0.0000    1.7321    0.0000 C   0  0  0  0  0  0  0  0  0  0  0  0
    0.8660    1.2321    0.0000 C   0  0  0  0  0  0  0  0  0  0  0  0
    0.5000    2.5981    0.0000 C   0  0  0  0  0  0  0  0  0  0  0  0
   -0.8660    2.2321    0.0000 C   0  0  0  0  0  0  0  0  0  0  0  0
    0.8660    0.2321    0.0000 O   0  0  0  0  0  0  0  0  0  0  0  0
   -1.5000    0.8660    0.0000 O   0  0  0  0  0  0  0  0  0  0  0  0
    1.7321    1.7321    0.0000 O   0  0  0  0  0  0  0  0  0  0  0  0
   -0.0000   -0.0000    0.0000 O   0  0  0  0  0  0  0  0  0  0  0  0
  1  2  1  0
  1  7  2  0
  1  9  1  0
  2  3  1  0
  2  4  1  0
  2  5  1  0
  3  6  2  0
  3  8  1  0
M  END
>  <LogK>  (125) 
4.11

$$$$
***** 2H2MP.MOL2
     RDKit          2D

  7  6  0  0  0  0  0  0  0  0999 V2000
    2.5981   -0.5000    0.0000 C   0  0  0  0  0  0  0  0  0  0  0  0
    1.7321    0.0000    0.0000 C   0  0  0  0  0  0  0  0  0  0  0  0
    2.2321    0.8660    0.0000 C   0  0  0  0  0  0  0  0  0  0  0  0
    0.8660    0.5000    0.0000 C   0  0  0  0  0  0  0  0  0  0  0  0
    1.2321   -0.8660    0.0000 O   0  0  0  0  0  0  0  0  0  0  0  0
    0.8660    1.5000    0.0000 O   0  0  0  0  0  0  0  0  0  0  0  0
    0.0000   -0.0000    0.0000 O   0  0  0  0  0  0  0  0  0  0  0  0
  1  2  1  0
  2  3  1  0
  2  4  1  0
  2  5  1  0
  4  6  2  0
  4  7  1  0
M  END
>  <LogK>  (126) 
2.98

$$$$
***** 1HSN.MOL2
     RDKit          2D

 18 19  0  0  0  0  0  0  0  0999 V2000
    1.8660   -2.5000    0.0000 C   0  0  0  0  0  0  0  0  0  0  0  0
    1.8660   -1.5000    0.0000 C   0  0  0  0  0  0  0  0  0  0  0  0
    1.0000   -3.0000    0.0000 C   0  0  0  0  0  0  0  0  0  0  0  0
    0.1340   -2.5000    0.0000 C   0  0  0  0  0  0  0  0  0  0  0  0
    0.1340   -1.5000    0.0000 C   0  0  0  0  0  0  0  0  0  0  0  0
    1.0000   -1.0000    0.0000 C   0  0  0  0  0  0  0  0  0  0  0  0
    2.7321   -3.0000    0.0000 C   0  0  0  0  0  0  0  0  0  0  0  0
    3.5981   -2.5000    0.0000 C   0  0  0  0  0  0  0  0  0  0  0  0
    3.5981   -1.5000    0.0000 C   0  0  0  0  0  0  0  0  0  0  0  0
    2.7321   -1.0000    0.0000 C   0  0  0  0  0  0  0  0  0  0  0  0
    1.0000   -4.0000    0.0000 O   0  0  0  0  0  0  0  0  0  0  0  0
   -0.7321   -3.0000    0.0000 C   0  0  0  0  0  0  0  0  0  0  0  0
    1.0000   -0.0000    0.0000 S   0  0  0  0  0  0  0  0  0  0  0  0
    2.0000   -0.0000    0.0000 O   0  0  0  0  0  0  0  0  0  0  0  0
    1.0000    1.0000    0.0000 O   0  0  0  0  0  0  0  0  0  0  0  0
    0.0000    0.0000    0.0000 O   0  0  0  0  0  0  0  0  0  0  0  0
   -1.5981   -2.5000    0.0000 O   0  0  0  0  0  0  0  0  0  0  0  0
   -0.7321   -4.0000    0.0000 O   0  0  0  0  0  0  0  0  0  0  0  0
  1  2  2  0
  1  7  1  0
  2 10  1  0
  3  4  2  0
  3  1  1  0
  3 11  1  0
  4 12  1  0
  5  6  2  0
  5  4  1  0
  6  2  1  0
  6 13  1  0
  7  8  2  0
  9 10  2  0
  9  8  1  0
 12 17  2  0
 12 18  1  0
 13 14  1  0
 13 15  2  0
 13 16  2  0
M  END
>  <LogK>  (127) 
8.91

$$$$
***** BAYA_2.MOL2
 RDKit          2D

 27 27  0  0  0  0  0  0  0  0  1 V2000
    25.7683   -12.2155    0.0000 C   0  0  0  0  0  0  0  0  0  0  0  0
    25.7653   -14.3731    0.0000 C   0  0  0  0  0  0  0  0  0  0  0  0
    27.6294   -15.4498    0.0000 N   0  0  0  0  0  0  0  0  0  0  0  0
    29.4977   -14.3719    0.0000 C   0  0  0  0  0  0  0  0  0  0  0  0
    29.4903   -12.2060    0.0000 C   0  0  0  0  0  0  0  0  0  0  0  0
    27.6247   -11.1390    0.0000 C   0  0  0  0  0  0  0  0  0  0  0  0
    23.9012   -15.4474    0.0000 C   0  0  0  0  0  0  0  0  0  0  0  0
    31.3627   -15.4447    0.0000 C   0  0  0  0  0  0  0  0  0  0  0  0
    22.0388   -14.3702    0.0000 O   0  0  0  0  0  0  0  0  0  0  0  0
    23.8995   -17.5988    0.0000 N   0  0  0  0  0  0  0  0  0  0  0  0
    31.3660   -17.5962    0.0000 N   0  0  0  0  0  0  0  0  0  0  0  0
    33.2242   -14.3660    0.0000 O   0  0  0  0  0  0  0  0  0  0  0  0
    22.8056   -19.4523    0.0000 C   0  0  0  0  0  0  0  0  0  0  0  0
    24.3268   -20.9736    0.0000 C   0  0  0  0  0  0  0  0  0  0  0  0
    25.8481   -19.4415    0.0000 N   0  0  0  0  0  0  0  0  0  0  0  0
    32.8784   -19.1155    0.0000 C   0  0  0  0  0  0  0  0  0  0  0  0
    31.3463   -20.6367    0.0000 C   0  0  0  0  0  0  0  0  0  0  0  0
    26.4022   -21.5169    0.0000 C   0  0  0  0  0  0  0  0  0  0  0  0
    28.5537   -21.5169    0.0000 C   0  0  0  0  0  0  0  0  0  0  0  0
    29.5860   -19.7023    0.0000 N   0  0  0  0  0  0  0  0  0  0  0  0
    31.4441   -20.7780    0.0000 C   0  0  0  0  0  0  0  0  0  0  0  0
    25.2830   -21.5169    0.0000 C   0  0  0  0  0  0  0  0  0  0  0  0
    30.1401   -21.7777    0.0000 C   0  0  0  0  0  0  0  0  0  0  0  0
    23.4141   -22.5817    0.0000 O   0  0  0  0  0  0  0  0  0  0  0  0
    32.2156   -22.3318    0.0000 O   0  0  0  0  0  0  0  0  0  0  0  0
    26.9835   -22.8349    0.0000 O   0  0  0  0  0  0  0  0  0  0  0  0
    28.6188   -23.2990    0.0000 O   0  0  0  0  0  0  0  0  0  0  0  0
  1  2  2  0  0  0  0
  2  3  1  0  0  0  0
  3  4  2  0  0  0  0
  4  5  1  0  0  0  0
  5  6  2  0  0  0  0
  6  1  1  0  0  0  0
  2  7  1  0  0  0  0
  4  8  1  0  0  0  0
  7  9  2  0  0  0  0
  7 10  1  0  0  0  0
  8 11  1  0  0  0  0
  8 12  2  0  0  0  0
 10 13  1  0  0  0  0
 13 14  1  0  0  0  0
 14 15  1  0  0  0  0
 11 16  1  0  0  0  0
 16 17  1  0  0  0  0
 15 18  1  0  0  0  0
 18 19  1  0  0  0  0
 20 21  1  0  0  0  0
 19 20  1  0  0  0  0
 15 22  1  0  0  0  0
 20 23  1  0  0  0  0
 22 24  1  0  0  0  0
 23 25  1  0  0  0  0
 22 26  2  0  0  0  0
 23 27  2  0  0  0  0
M  END
>  <LogK>  (128) 
7.8
$$$$
***** BAYA_3.MOL2
 RDKit          2D

 32 33  0  0  0  0  0  0  0  0  1 V2000
    25.7683   -12.2155    0.0000 C   0  0  0  0  0  0  0  0  0  0  0  0
    25.7653   -14.3731    0.0000 C   0  0  0  0  0  0  0  0  0  0  0  0
    27.6294   -15.4498    0.0000 N   0  0  0  0  0  0  0  0  0  0  0  0
    29.4977   -14.3719    0.0000 C   0  0  0  0  0  0  0  0  0  0  0  0
    29.4903   -12.2060    0.0000 C   0  0  0  0  0  0  0  0  0  0  0  0
    27.6247   -11.1390    0.0000 C   0  0  0  0  0  0  0  0  0  0  0  0
    23.9012   -15.4474    0.0000 C   0  0  0  0  0  0  0  0  0  0  0  0
    31.3627   -15.4447    0.0000 C   0  0  0  0  0  0  0  0  0  0  0  0
    22.0388   -14.3702    0.0000 O   0  0  0  0  0  0  0  0  0  0  0  0
    23.8995   -17.5988    0.0000 N   0  0  0  0  0  0  0  0  0  0  0  0
    31.3660   -17.5962    0.0000 N   0  0  0  0  0  0  0  0  0  0  0  0
    33.2242   -14.3660    0.0000 O   0  0  0  0  0  0  0  0  0  0  0  0
    22.0232   -18.6591    0.0000 C   0  0  0  0  0  0  0  0  0  0  0  0
    22.0124   -20.8106    0.0000 C   0  0  0  0  0  0  0  0  0  0  0  0
    24.0878   -21.3648    0.0000 N   0  0  0  0  0  0  0  0  0  0  0  0
    24.6419   -23.4402    0.0000 C   0  0  0  0  0  0  0  0  0  0  0  0
    26.7934   -23.4402    0.0000 C   0  0  0  0  0  0  0  0  0  0  0  0
    27.8583   -21.5712    0.0000 N   0  0  0  0  0  0  0  0  0  0  0  0
    29.3795   -23.0925    0.0000 C   0  0  0  0  0  0  0  0  0  0  0  0
    31.5310   -23.0925    0.0000 C   0  0  0  0  0  0  0  0  0  0  0  0
    32.0852   -21.0062    0.0000 N   0  0  0  0  0  0  0  0  0  0  0  0
    33.4325   -18.1484    0.0000 C   0  0  0  0  0  0  0  0  0  0  0  0
    34.1606   -20.4411    0.0000 C   0  0  0  0  0  0  0  0  0  0  0  0
    23.0012   -23.2228    0.0000 C   0  0  0  0  0  0  0  0  0  0  0  0
    27.8474   -23.7227    0.0000 C   0  0  0  0  0  0  0  0  0  0  0  0
    33.9433   -22.0819    0.0000 C   0  0  0  0  0  0  0  0  0  0  0  0
    33.9407   -24.2334    0.0000 O   0  0  0  0  0  0  0  0  0  0  0  0
    35.8078   -21.0084    0.0000 O   0  0  0  0  0  0  0  0  0  0  0  0
    25.9788   -24.7890    0.0000 O   0  0  0  0  0  0  0  0  0  0  0  0
    29.7052   -24.8078    0.0000 O   0  0  0  0  0  0  0  0  0  0  0  0
    20.8497   -23.2109    0.0000 O   0  0  0  0  0  0  0  0  0  0  0  0
    24.0665   -25.0920    0.0000 O   0  0  0  0  0  0  0  0  0  0  0  0
  1  2  2  0  0  0  0
  2  3  1  0  0  0  0
  3  4  2  0  0  0  0
  4  5  1  0  0  0  0
  5  6  2  0  0  0  0
  6  1  1  0  0  0  0
  2  7  1  0  0  0  0
  4  8  1  0  0  0  0
  7  9  2  0  0  0  0
  7 10  1  0  0  0  0
  8 11  1  0  0  0  0
  8 12  2  0  0  0  0
 10 13  1  0  0  0  0
 13 14  1  0  0  0  0
 14 15  1  0  0  0  0
 15 16  1  0  0  0  0
 16 17  1  0  0  0  0
 17 18  1  0  0  0  0
 18 19  1  0  0  0  0
 19 20  1  0  0  0  0
 20 21  1  0  0  0  0
 11 22  1  0  0  0  0
 21 23  1  0  0  0  0
 22 23  1  0  0  0  0
 15 24  1  0  0  0  0
 18 25  1  0  0  0  0
 21 26  1  0  0  0  0
 26 27  2  0  0  0  0
 26 28  1  0  0  0  0
 25 29  1  0  0  0  0
 25 30  2  0  0  0  0
 24 31  1  0  0  0  0
 24 32  2  0  0  0  0
M  END
>  <LogK>  (129) 
8.2


$$$$
***** DOTA.MOL2
 RDKit          2D

 28 28  0  0  0  0  0  0  0  0  1 V2000
    16.0241   -8.46070    0.0000 N   0  0  0  0  0  0  0  0  0  0  0  0
    12.7712   -12.2745    0.0000 N   0  0  0  0  0  0  0  0  0  0  0  0
    11.1688   -11.5213    0.0000 C   0  0  0  0  0  0  0  0  0  0  0  0
    11.0246   -9.66250    0.0000 C   0  0  0  0  0  0  0  0  0  0  0  0
    12.2745   -8.66900    0.0000 N   0  0  0  0  0  0  0  0  0  0  0  0
    13.7166   -7.11470    0.0000 C   0  0  0  0  0  0  0  0  0  0  0  0
    13.6205   -13.7647    0.0000 C   0  0  0  0  0  0  0  0  0  0  0  0
    15.0787   -13.6686    0.0000 C   0  0  0  0  0  0  0  0  0  0  0  0
    15.7196   -12.4187    0.0000 N   0  0  0  0  0  0  0  0  0  0  0  0
    17.5784   -11.6175    0.0000 C   0  0  0  0  0  0  0  0  0  0  0  0
    17.5784   -9.87080    0.0000 C   0  0  0  0  0  0  0  0  0  0  0  0
    15.3671   -7.11470    0.0000 C   0  0  0  0  0  0  0  0  0  0  0  0
    11.2649   -7.11470    0.0000 C   0  0  0  0  0  0  0  0  0  0  0  0
    11.3130   -5.86480    0.0000 C   0  0  0  0  0  0  0  0  0  0  0  0
    17.1778   -7.11470    0.0000 C   0  0  0  0  0  0  0  0  0  0  0  0
    17.0817   -5.70460    0.0000 C   0  0  0  0  0  0  0  0  0  0  0  0
    16.8734   -13.5724    0.0000 C   0  0  0  0  0  0  0  0  0  0  0  0
    18.5239   -13.5724    0.0000 C   0  0  0  0  0  0  0  0  0  0  0  0
    11.9219   -13.6686    0.0000 C   0  0  0  0  0  0  0  0  0  0  0  0
    10.2714   -13.7166    0.0000 C   0  0  0  0  0  0  0  0  0  0  0  0
    10.3195   -12.4667    0.0000 O   0  0  0  0  0  0  0  0  0  0  0  0
     9.5183   -14.2775    0.0000 O   0  0  0  0  0  0  0  0  0  0  0  0
    18.5239   -12.3225    0.0000 O   0  0  0  0  0  0  0  0  0  0  0  0
    19.3251   -14.0692    0.0000 O   0  0  0  0  0  0  0  0  0  0  0  0
    18.5719   -4.90340    0.0000 O   0  0  0  0  0  0  0  0  0  0  0  0
    15.9280   -5.25590    0.0000 O   0  0  0  0  0  0  0  0  0  0  0  0
     9.8708   -5.46420    0.0000 O   0  0  0  0  0  0  0  0  0  0  0  0
    12.3225   -5.41610    0.0000 O   0  0  0  0  0  0  0  0  0  0  0  0
  2  3  1  0  0  0  0
  3  4  1  0  0  0  0
  4  5  1  0  0  0  0
  5  6  1  0  0  0  0
  2  7  1  0  0  0  0
  7  8  1  0  0  0  0
  8  9  1  0  0  0  0
  9 10  1  0  0  0  0
 10 11  1  0  0  0  0
  1 11  1  0  0  0  0
  6 12  1  0  0  0  0
 12  1  1  0  0  0  0
  5 13  1  0  0  0  0
 13 14  1  0  0  0  0
  1 15  1  0  0  0  0
 15 16  1  0  0  0  0
  9 17  1  0  0  0  0
 17 18  1  0  0  0  0
  2 19  1  0  0  0  0
 19 20  1  0  0  0  0
 20 21  2  0  0  0  0
 20 22  1  0  0  0  0
 18 23  2  0  0  0  0
 18 24  1  0  0  0  0
 16 25  2  0  0  0  0
 16 26  1  0  0  0  0
 14 27  2  0  0  0  0
 14 28  1  0  0  0  0
M  END
>  <LogK>  (130) 
23.5


$$$$
***** A3-9C3-5.MOL2
  ACD/Labs01131818352D

 21 21  0  0  0  0  0  0  0  0  1 V2000
    8.56630   -10.5633    0.0000 C   0  0  0  0  0  0  0  0  0  0  0  0
    12.5013   -6.0591    0.0000 C   0  0  0  0  0  0  0  0  0  0  0  0
    10.2013   -12.1589    0.0000 C   0  0  0  0  0  0  0  0  0  0  0  0
    10.2954   -6.5578    0.0000 C   0  0  0  0  0  0  0  0  0  0  0  0
    15.2437   -9.3640    0.0000 C   0  0  0  0  0  0  0  0  0  0  0  0
    14.4581   -11.4886    0.0000 C   0  0  0  0  0  0  0  0  0  0  0  0
    14.6630   -7.0739    0.0000 N   0  0  0  0  0  0  0  0  0  0  0  0
    8.56630   -8.1427    0.0000 N   0  0  0  0  0  0  0  0  0  0  0  0
    12.4542   -12.7828    0.0000 N   0  0  0  0  0  0  0  0  0  0  0  0
    16.5721   -5.4738    0.0000 C   0  0  0  0  0  0  0  0  0  0  0  0
    18.8758   -6.2822    0.0000 C   0  0  0  0  0  0  0  0  0  0  0  0
    6.23830   -7.2440    0.0000 C   0  0  0  0  0  0  0  0  0  0  0  0
    5.82230   -4.8431    0.0000 C   0  0  0  0  0  0  0  0  0  0  0  0
    12.9324   -15.2383    0.0000 C   0  0  0  0  0  0  0  0  0  0  0  0
    11.1129   -16.8597    0.0000 C   0  0  0  0  0  0  0  0  0  0  0  0
    19.4724   -8.6611    0.0000 O   0  0  0  0  0  0  0  0  0  0  0  0
    20.7112   -4.6336    0.0000 O   0  0  0  0  0  0  0  0  0  0  0  0
    7.61440   -3.1693    0.0000 O   0  0  0  0  0  0  0  0  0  0  0  0
    3.48520   -4.0521    0.0000 O   0  0  0  0  0  0  0  0  0  0  0  0
    8.74540   -16.2236    0.0000 O   0  0  0  0  0  0  0  0  0  0  0  0
    11.6663   -19.2644    0.0000 O   0  0  0  0  0  0  0  0  0  0  0  0
  1  2  1  0  0  0  0
  3  4  1  0  0  0  0
  5  6  1  0  0  0  0
  5  7  1  0  0  0  0
  3  7  1  0  0  0  0
  4  8  1  0  0  0  0
  1  8  1  0  0  0  0
  2  9  1  0  0  0  0
  6  9  1  0  0  0  0
  7 10  1  0  0  0  0
 10 11  1  0  0  0  0
  8 12  1  0  0  0  0
 12 13  1  0  0  0  0
  9 14  1  0  0  0  0
 14 15  1  0  0  0  0
 11 16  1  0  0  0  0
 11 17  2  0  0  0  0
 13 18  1  0  0  0  0
 13 19  2  0  0  0  0
 15 20  2  0  0  0  0
 15 21  1  0  0  0  0
M  END
>  <LogK>  (131) 
13.86


$$$$
***** K2-A2-12C4-1.MOL2
  ACD/Labs01131818382D

 22 22  0  0  0  0  0  0  0  0  1 V2000
    9.5951  -14.3194    0.0000 C   0  0  0  0  0  0  0  0  0  0  0  0
   11.2972  -14.7755    0.0000 C   0  0  0  0  0  0  0  0  0  0  0  0
    8.3586   -9.6857    0.0000 C   0  0  0  0  0  0  0  0  0  0  0  0
    7.9025  -11.3878    0.0000 C   0  0  0  0  0  0  0  0  0  0  0  0
   14.6849  -11.3808    0.0000 C   0  0  0  0  0  0  0  0  0  0  0  0
   14.2288  -13.0829    0.0000 C   0  0  0  0  0  0  0  0  0  0  0  0
   11.2902   -7.9931    0.0000 C   0  0  0  0  0  0  0  0  0  0  0  0
   12.9923   -8.4492    0.0000 C   0  0  0  0  0  0  0  0  0  0  0  0
   14.2294   -9.6754    0.0000 N   0  0  0  0  0  0  0  0  0  0  0  0
    9.6057   -8.4365    0.0000 N   0  0  0  0  0  0  0  0  0  0  0  0
    8.3459  -13.0723    0.0000 O   0  0  0  0  0  0  0  0  0  0  0  0
   13.0026  -14.3201    0.0000 O   0  0  0  0  0  0  0  0  0  0  0  0
    6.1382  -11.3884    0.0000 O   0  0  0  0  0  0  0  0  0  0  0  0
   15.7565   -8.7937    0.0000 C   0  0  0  0  0  0  0  0  0  0  0  0
   17.2842   -9.6764    0.0000 C   0  0  0  0  0  0  0  0  0  0  0  0
    8.7241   -6.9094    0.0000 C   0  0  0  0  0  0  0  0  0  0  0  0
    9.5964   -5.3877    0.0000 C   0  0  0  0  0  0  0  0  0  0  0  0
   17.2848  -11.4408    0.0000 O   0  0  0  0  0  0  0  0  0  0  0  0
   18.8113   -8.7948    0.0000 O   0  0  0  0  0  0  0  0  0  0  0  0
   11.3502   -5.3932    0.0000 O   0  0  0  0  0  0  0  0  0  0  0  0
    8.7148   -3.8606    0.0000 O   0  0  0  0  0  0  0  0  0  0  0  0
   15.7565  -13.9656    0.0000 O   0  0  0  0  0  0  0  0  0  0  0  0
  1  2  1  0  0  0  0
  3  4  1  0  0  0  0
  5  6  1  0  0  0  0
  7  8  1  0  0  0  0
  8  9  1  0  0  0  0
  5  9  1  0  0  0  0
  7 10  1  0  0  0  0
  3 10  1  0  0  0  0
  4 11  1  0  0  0  0
  1 11  1  0  0  0  0
  6 12  1  0  0  0  0
  2 12  1  0  0  0  0
  4 13  2  0  0  0  0
  9 14  1  0  0  0  0
 14 15  1  0  0  0  0
 10 16  1  0  0  0  0
 16 17  1  0  0  0  0
 15 18  1  0  0  0  0
 15 19  2  0  0  0  0
 17 20  1  0  0  0  0
 17 21  2  0  0  0  0
  6 22  2  0  0  0  0
M  END
>  <LogK>  (132) 
6.06


$$$$
***** A4-12C4-4.MOL2
  ACD/Labs01131818402D

 28 28  0  0  0  0  0  0  0  0  1 V2000
   12.2300   -9.6111    0.0000 C   0  0  0  0  0  0  0  0  0  0  0  0
   10.7809  -11.0602    0.0000 C   0  0  0  0  0  0  0  0  0  0  0  0
   12.2300  -16.4440    0.0000 C   0  0  0  0  0  0  0  0  0  0  0  0
   10.7809  -14.9950    0.0000 C   0  0  0  0  0  0  0  0  0  0  0  0
   17.6138  -11.0602    0.0000 C   0  0  0  0  0  0  0  0  0  0  0  0
   16.1648   -9.6111    0.0000 C   0  0  0  0  0  0  0  0  0  0  0  0
   17.6138  -14.9950    0.0000 C   0  0  0  0  0  0  0  0  0  0  0  0
   16.1648  -16.4440    0.0000 C   0  0  0  0  0  0  0  0  0  0  0  0
   18.1463  -13.0276    0.0000 N   0  0  0  0  0  0  0  0  0  0  0  0
   14.1974  -16.9766    0.0000 N   0  0  0  0  0  0  0  0  0  0  0  0
   14.1974   -9.0786    0.0000 N   0  0  0  0  0  0  0  0  0  0  0  0
   10.2484  -13.0276    0.0000 N   0  0  0  0  0  0  0  0  0  0  0  0
   14.1974  -19.0268    0.0000 C   0  0  0  0  0  0  0  0  0  0  0  0
   12.4347  -20.0516    0.0000 C   0  0  0  0  0  0  0  0  0  0  0  0
   20.1966  -13.0276    0.0000 C   0  0  0  0  0  0  0  0  0  0  0  0
   21.2214  -14.7903    0.0000 C   0  0  0  0  0  0  0  0  0  0  0  0
   14.1974   -7.0284    0.0000 C   0  0  0  0  0  0  0  0  0  0  0  0
   15.9600   -6.0036    0.0000 C   0  0  0  0  0  0  0  0  0  0  0  0
    8.1982  -13.0276    0.0000 C   0  0  0  0  0  0  0  0  0  0  0  0
    7.1733  -14.7903    0.0000 C   0  0  0  0  0  0  0  0  0  0  0  0
   20.1966  -16.5665    0.0000 O   0  0  0  0  0  0  0  0  0  0  0  0
   23.2716  -14.7903    0.0000 O   0  0  0  0  0  0  0  0  0  0  0  0
   17.7363   -7.0284    0.0000 O   0  0  0  0  0  0  0  0  0  0  0  0
   15.9600   -3.9534    0.0000 O   0  0  0  0  0  0  0  0  0  0  0  0
    8.1982  -16.5665    0.0000 O   0  0  0  0  0  0  0  0  0  0  0  0
    5.1231  -14.7903    0.0000 O   0  0  0  0  0  0  0  0  0  0  0  0
   10.6584  -19.0268    0.0000 O   0  0  0  0  0  0  0  0  0  0  0  0
   12.4347  -22.1018    0.0000 O   0  0  0  0  0  0  0  0  0  0  0  0
  1  2  1  0  0  0  0
  3  4  1  0  0  0  0
  5  6  1  0  0  0  0
  7  8  1  0  0  0  0
  7  9  1  0  0  0  0
  5  9  1  0  0  0  0
  8 10  1  0  0  0  0
  3 10  1  0  0  0  0
  6 11  1  0  0  0  0
  1 11  1  0  0  0  0
  2 12  1  0  0  0  0
  4 12  1  0  0  0  0
 10 13  1  0  0  0  0
 13 14  1  0  0  0  0
  9 15  1  0  0  0  0
 15 16  1  0  0  0  0
 11 17  1  0  0  0  0
 17 18  1  0  0  0  0
 12 19  1  0  0  0  0
 19 20  1  0  0  0  0
 16 21  1  0  0  0  0
 16 22  2  0  0  0  0
 18 23  2  0  0  0  0
 18 24  1  0  0  0  0
 20 25  2  0  0  0  0
 20 26  1  0  0  0  0
 14 27  1  0  0  0  0
 14 28  2  0  0  0  0
M  END
>  <LogK>  (133) 
23.45


$$$$
***** (1,3-B)-15C4-3.MOL2
  ACD/Labs01131820482D

 22 23  0  0  0  0  0  0  0  0  1 V2000
   13.0534  -16.7532    0.0000 C   0  0  0  0  0  0  0  0  0  0  0  0
   13.8761  -17.6594    0.0000 C   0  0  0  0  0  0  0  0  0  0  0  0
   17.0497  -16.2858    0.0000 C   0  0  0  0  0  0  0  0  0  0  0  0
   16.1635  -17.0985    0.0000 C   0  0  0  0  0  0  0  0  0  0  0  0
   12.2620  -13.5446    0.0000 C   0  0  0  0  0  0  0  0  0  0  0  0
   11.7942  -14.7303    0.0000 C   0  0  0  0  0  0  0  0  0  0  0  0
   15.9312  -10.5411    0.0000 C   0  0  0  0  0  0  0  0  0  0  0  0
   15.2696  -11.6982    0.0000 C   0  0  0  0  0  0  0  0  0  0  0  0
   17.2612  -10.5411    0.0000 C   0  0  0  0  0  0  0  0  0  0  0  0
   15.9335  -12.8544    0.0000 C   0  0  0  0  0  0  0  0  0  0  0  0
   17.9087  -11.7064    0.0000 C   0  0  0  0  0  0  0  0  0  0  0  0
   17.2648  -12.8698    0.0000 C   0  0  0  0  0  0  0  0  0  0  0  0
   17.9251  -14.0070    0.0000 C   0  0  0  0  0  0  0  0  0  0  0  0
   13.9210  -11.8207    0.0000 C   0  0  0  0  0  0  0  0  0  0  0  0
   13.4268  -13.0423    0.0000 O   0  0  0  0  0  0  0  0  0  0  0  0
   17.5929  -15.1995    0.0000 O   0  0  0  0  0  0  0  0  0  0  0  0
   12.1640  -15.9228    0.0000 O   0  0  0  0  0  0  0  0  0  0  0  0
   15.1534  -17.8010    0.0000 O   0  0  0  0  0  0  0  0  0  0  0  0
   15.3186  -14.0324    0.0000 O   0  0  0  0  0  0  0  0  0  0  0  0
   17.9310   -9.3958    0.0000 N   0  0  0  0  0  0  0  0  0  0  0  0
   19.2605   -9.3949    0.0000 O   0  0  0  0  0  0  0  0  0  0  0  0
   17.2757   -8.2382    0.0000 O   0  0  0  0  0  0  0  0  0  0  0  0
  1  2  1  0  0  0  0
  3  4  1  0  0  0  0
  5  6  1  0  0  0  0
  8  7  1  0  0  0  0
  9  7  2  0  0  0  0
 10  8  2  0  0  0  0
 11  9  1  0  0  0  0
 12 10  1  0  0  0  0
 12 11  2  0  0  0  0
 12 13  1  0  0  0  0
  8 14  1  0  0  0  0
 14 15  1  0  0  0  0
  5 15  1  0  0  0  0
 13 16  1  0  0  0  0
  3 16  1  0  0  0  0
  6 17  1  0  0  0  0
  1 17  1  0  0  0  0
  2 18  1  0  0  0  0
  4 18  1  0  0  0  0
 10 19  1  0  0  0  0
  9 20  1  0  0  0  0
 20 21  2  0  0  0  0
 20 22  2  0  0  0  0
M  END
>  <LogK>  (134) 
3.28


$$$$
***** 15C5-1.MOL2
  ACD/Labs01131818422D

 15 15  0  0  0  0  0  0  0  0  1 V2000
    9.6027   -8.2056    0.0000 O   0  0  0  0  0  0  0  0  0  0  0  0
   10.8554   -6.4349    0.0000 C   0  0  0  0  0  0  0  0  0  0  0  0
   12.9181   -7.0094    0.0000 C   0  0  0  0  0  0  0  0  0  0  0  0
   14.2274   -5.2575    0.0000 O   0  0  0  0  0  0  0  0  0  0  0  0
   16.3938   -5.9356    0.0000 C   0  0  0  0  0  0  0  0  0  0  0  0
   16.3938   -8.1491    0.0000 C   0  0  0  0  0  0  0  0  0  0  0  0
   18.5036   -8.8367    0.0000 O   0  0  0  0  0  0  0  0  0  0  0  0
   18.5036  -11.0502    0.0000 C   0  0  0  0  0  0  0  0  0  0  0  0
   16.4126  -11.8037    0.0000 C   0  0  0  0  0  0  0  0  0  0  0  0
   16.3655  -13.9701    0.0000 O   0  0  0  0  0  0  0  0  0  0  0  0
   14.2745  -14.6765    0.0000 C   0  0  0  0  0  0  0  0  0  0  0  0
   12.9464  -12.9057    0.0000 C   0  0  0  0  0  0  0  0  0  0  0  0
   10.8554  -13.4991    0.0000 O   0  0  0  0  0  0  0  0  0  0  0  0
    9.6309  -11.7566    0.0000 C   0  0  0  0  0  0  0  0  0  0  0  0
   10.8554   -9.9764    0.0000 C   0  0  0  0  0  0  0  0  0  0  0  0
  1  2  1  0  0  0  0
  2  3  1  0  0  0  0
  3  4  1  0  0  0  0
  4  5  1  0  0  0  0
  5  6  1  0  0  0  0
  6  7  1  0  0  0  0
  7  8  1  0  0  0  0
  8  9  1  0  0  0  0
  9 10  1  0  0  0  0
 10 11  1  0  0  0  0
 11 12  1  0  0  0  0
 12 13  1  0  0  0  0
 13 14  1  0  0  0  0
 14 15  1  0  0  0  0
 15  1  1  0  0  0  0
M  END
>  <LogK>  (135) 
5.753


$$$$
***** B15C5-1.MOL2
  ACD/Labs01131818452D

 19 20  0  0  0  0  0  0  0  0  1 V2000
   11.4473  -11.3073    0.0000 C   0  0  0  0  0  0  0  0  0  0  0  0
   11.4473   -9.0913    0.0000 C   0  0  0  0  0  0  0  0  0  0  0  0
    9.5282  -12.4154    0.0000 C   0  0  0  0  0  0  0  0  0  0  0  0
    9.5282   -7.9833    0.0000 C   0  0  0  0  0  0  0  0  0  0  0  0
    7.6090  -11.3073    0.0000 C   0  0  0  0  0  0  0  0  0  0  0  0
    7.6090   -9.0913    0.0000 C   0  0  0  0  0  0  0  0  0  0  0  0
   12.3487  -13.3318    0.0000 O   0  0  0  0  0  0  0  0  0  0  0  0
   12.3487   -7.0669    0.0000 O   0  0  0  0  0  0  0  0  0  0  0  0
   13.9955  -14.8146    0.0000 C   0  0  0  0  0  0  0  0  0  0  0  0
   16.1030  -15.4994    0.0000 C   0  0  0  0  0  0  0  0  0  0  0  0
   18.3069  -15.2678    0.0000 O   0  0  0  0  0  0  0  0  0  0  0  0
   20.2261  -14.1597    0.0000 C   0  0  0  0  0  0  0  0  0  0  0  0
   21.5286  -12.3669    0.0000 C   0  0  0  0  0  0  0  0  0  0  0  0
   21.9893  -10.1993    0.0000 O   0  0  0  0  0  0  0  0  0  0  0  0
   21.5286   -8.0317    0.0000 C   0  0  0  0  0  0  0  0  0  0  0  0
   20.2261   -6.2389    0.0000 C   0  0  0  0  0  0  0  0  0  0  0  0
   18.3069   -5.1309    0.0000 O   0  0  0  0  0  0  0  0  0  0  0  0
   16.1030   -4.8993    0.0000 C   0  0  0  0  0  0  0  0  0  0  0  0
   13.9955   -5.5841    0.0000 C   0  0  0  0  0  0  0  0  0  0  0  0
  2  1  1  0  0  0  0
  3  1  2  0  0  0  0
  4  2  2  0  0  0  0
  5  3  1  0  0  0  0
  6  4  1  0  0  0  0
  6  5  2  0  0  0  0
  1  7  1  0  0  0  0
  2  8  1  0  0  0  0
  7  9  1  0  0  0  0
  9 10  1  0  0  0  0
 10 11  1  0  0  0  0
 11 12  1  0  0  0  0
 12 13  1  0  0  0  0
 13 14  1  0  0  0  0
 14 15  1  0  0  0  0
 15 16  1  0  0  0  0
 16 17  1  0  0  0  0
 17 18  1  0  0  0  0
 18 19  1  0  0  0  0
 19  8  1  0  0  0  0
M  END
>  <LogK>  (136) 
4.975


$$$$
***** A2-15C5-8.MOL2
  ACD/Labs01131818472D

 23 23  0  0  0  0  0  0  0  0  1 V2000
   16.1095  -23.9210    0.0000 C   0  0  0  0  0  0  0  0  0  0  0  0
   14.1072  -23.9211    0.0000 C   0  0  0  0  0  0  0  0  0  0  0  0
   19.8706  -19.7137    0.0000 C   0  0  0  0  0  0  0  0  0  0  0  0
   19.2627  -21.6035    0.0000 C   0  0  0  0  0  0  0  0  0  0  0  0
   17.9257  -23.1057    0.0000 O   0  0  0  0  0  0  0  0  0  0  0  0
   10.3291  -19.7376    0.0000 C   0  0  0  0  0  0  0  0  0  0  0  0
   10.9477  -21.6450    0.0000 C   0  0  0  0  0  0  0  0  0  0  0  0
   12.2907  -23.1270    0.0000 O   0  0  0  0  0  0  0  0  0  0  0  0
   17.0290  -14.8374    0.0000 C   0  0  0  0  0  0  0  0  0  0  0  0
   18.6558  -16.0047    0.0000 C   0  0  0  0  0  0  0  0  0  0  0  0
   11.5204  -16.0337    0.0000 C   0  0  0  0  0  0  0  0  0  0  0  0
   13.1351  -14.8447    0.0000 C   0  0  0  0  0  0  0  0  0  0  0  0
   15.0902  -14.4235    0.0000 O   0  0  0  0  0  0  0  0  0  0  0  0
   10.5312  -17.7591    0.0000 N   0  0  0  0  0  0  0  0  0  0  0  0
   19.6561  -17.7260    0.0000 N   0  0  0  0  0  0  0  0  0  0  0  0
   21.5632  -17.1079    0.0000 C   0  0  0  0  0  0  0  0  0  0  0  0
   23.0526  -18.4408    0.0000 C   0  0  0  0  0  0  0  0  0  0  0  0
    8.6279  -17.1469    0.0000 C   0  0  0  0  0  0  0  0  0  0  0  0
    7.1500  -18.4770    0.0000 C   0  0  0  0  0  0  0  0  0  0  0  0
    7.5710  -20.4327    0.0000 O   0  0  0  0  0  0  0  0  0  0  0  0
    5.2473  -17.8650    0.0000 O   0  0  0  0  0  0  0  0  0  0  0  0
   22.6346  -20.3923    0.0000 O   0  0  0  0  0  0  0  0  0  0  0  0
   24.9465  -17.8178    0.0000 O   0  0  0  0  0  0  0  0  0  0  0  0
  1  2  1  0  0  0  0
  3  4  1  0  0  0  0
  4  5  1  0  0  0  0
  1  5  1  0  0  0  0
  6  7  1  0  0  0  0
  7  8  1  0  0  0  0
  2  8  1  0  0  0  0
  9 10  1  0  0  0  0
 11 12  1  0  0  0  0
 12 13  1  0  0  0  0
  9 13  1  0  0  0  0
 11 14  1  0  0  0  0
  6 14  1  0  0  0  0
 10 15  1  0  0  0  0
  3 15  1  0  0  0  0
 15 16  1  0  0  0  0
 16 17  1  0  0  0  0
 14 18  1  0  0  0  0
 18 19  1  0  0  0  0
 19 20  1  0  0  0  0
 19 21  2  0  0  0  0
 17 22  2  0  0  0  0
 17 23  1  0  0  0  0
M  END
>  <LogK>  (137) 
12.02


$$$$
***** K2-A2-15C5-2.MOL2
  ACD/Labs01131818492D

 25 25  0  0  0  0  0  0  0  0  1 V2000
    7.0914   -9.6842    0.0000 C   0  0  0  0  0  0  0  0  0  0  0  0
    8.5103   -8.1115    0.0000 C   0  0  0  0  0  0  0  0  0  0  0  0
   12.5655   -7.2452    0.0000 C   0  0  0  0  0  0  0  0  0  0  0  0
   14.5250   -8.1133    0.0000 C   0  0  0  0  0  0  0  0  0  0  0  0
   16.3617  -13.8205    0.0000 C   0  0  0  0  0  0  0  0  0  0  0  0
   16.6041  -11.7144    0.0000 C   0  0  0  0  0  0  0  0  0  0  0  0
   11.5194  -17.3537    0.0000 C   0  0  0  0  0  0  0  0  0  0  0  0
   13.5909  -16.9113    0.0000 C   0  0  0  0  0  0  0  0  0  0  0  0
   15.3208  -15.6502    0.0000 N   0  0  0  0  0  0  0  0  0  0  0  0
   15.9421   -9.6873    0.0000 N   0  0  0  0  0  0  0  0  0  0  0  0
   16.9011  -17.0813    0.0000 C   0  0  0  0  0  0  0  0  0  0  0  0
   16.4670  -19.1676    0.0000 C   0  0  0  0  0  0  0  0  0  0  0  0
   17.7857   -8.6229    0.0000 C   0  0  0  0  0  0  0  0  0  0  0  0
   19.6302   -9.6885    0.0000 C   0  0  0  0  0  0  0  0  0  0  0  0
   10.4602   -7.2314    0.0000 O   0  0  0  0  0  0  0  0  0  0  0  0
    7.7112  -15.6687    0.0000 C   0  0  0  0  0  0  0  0  0  0  0  0
    6.6469  -13.8252    0.0000 C   0  0  0  0  0  0  0  0  0  0  0  0
    9.4259  -16.9071    0.0000 O   0  0  0  0  0  0  0  0  0  0  0  0
    6.4243  -11.7081    0.0000 O   0  0  0  0  0  0  0  0  0  0  0  0
   13.0193   -5.1642    0.0000 O   0  0  0  0  0  0  0  0  0  0  0  0
   11.5200  -19.4839    0.0000 O   0  0  0  0  0  0  0  0  0  0  0  0
   14.4329  -19.8176    0.0000 O   0  0  0  0  0  0  0  0  0  0  0  0
   18.0397  -20.5865    0.0000 O   0  0  0  0  0  0  0  0  0  0  0  0
   19.6235  -11.8062    0.0000 O   0  0  0  0  0  0  0  0  0  0  0  0
   21.4737   -8.6241    0.0000 O   0  0  0  0  0  0  0  0  0  0  0  0
  1  2  1  0  0  0  0
  3  4  1  0  0  0  0
  5  6  1  0  0  0  0
  7  8  1  0  0  0  0
  8  9  1  0  0  0  0
  5  9  1  0  0  0  0
  6 10  1  0  0  0  0
  4 10  1  0  0  0  0
  9 11  1  0  0  0  0
 11 12  1  0  0  0  0
 10 13  1  0  0  0  0
 13 14  1  0  0  0  0
  3 15  1  0  0  0  0
  2 15  1  0  0  0  0
 16 17  1  0  0  0  0
 16 18  1  0  0  0  0
  7 18  1  0  0  0  0
 17 19  1  0  0  0  0
  1 19  1  0  0  0  0
  3 20  2  0  0  0  0
  7 21  2  0  0  0  0
 12 22  1  0  0  0  0
 12 23  2  0  0  0  0
 14 24  2  0  0  0  0
 14 25  1  0  0  0  0
M  END
>  <LogK>  (138) 
8.80


$$$$
***** (1,3-B)-18C5-17.MOL2
  ACD/Labs01131820532D

 25 26  0  0  0  0  0  0  0  0  1 V2000
   10.4961  -14.1763    0.0000 C   0  0  0  0  0  0  0  0  0  0  0  0
   11.3822  -13.2439    0.0000 C   0  0  0  0  0  0  0  0  0  0  0  0
   12.6955  -16.8205    0.0000 C   0  0  0  0  0  0  0  0  0  0  0  0
   11.5583  -16.3022    0.0000 C   0  0  0  0  0  0  0  0  0  0  0  0
   16.1692  -16.3720    0.0000 C   0  0  0  0  0  0  0  0  0  0  0  0
   14.9998  -17.0508    0.0000 C   0  0  0  0  0  0  0  0  0  0  0  0
   17.0952  -12.9360    0.0000 C   0  0  0  0  0  0  0  0  0  0  0  0
   17.1135  -14.2330    0.0000 C   0  0  0  0  0  0  0  0  0  0  0  0
   12.6653   -8.7536    0.0000 C   0  0  0  0  0  0  0  0  0  0  0  0
   12.6701  -10.0764    0.0000 C   0  0  0  0  0  0  0  0  0  0  0  0
   13.8186   -8.0877    0.0000 C   0  0  0  0  0  0  0  0  0  0  0  0
   13.8169  -10.7471    0.0000 C   0  0  0  0  0  0  0  0  0  0  0  0
   14.9641   -8.7718    0.0000 C   0  0  0  0  0  0  0  0  0  0  0  0
   14.9796  -10.1017    0.0000 C   0  0  0  0  0  0  0  0  0  0  0  0
   16.1021  -10.8275    0.0000 C   0  0  0  0  0  0  0  0  0  0  0  0
   11.5334  -10.7911    0.0000 C   0  0  0  0  0  0  0  0  0  0  0  0
   16.0417  -12.1584    0.0000 O   0  0  0  0  0  0  0  0  0  0  0  0
   16.0807  -15.0306    0.0000 O   0  0  0  0  0  0  0  0  0  0  0  0
   13.8862  -16.3019    0.0000 O   0  0  0  0  0  0  0  0  0  0  0  0
   10.6823  -15.4522    0.0000 O   0  0  0  0  0  0  0  0  0  0  0  0
   11.5205  -12.0446    0.0000 O   0  0  0  0  0  0  0  0  0  0  0  0
   13.7865  -12.0770    0.0000 O   0  0  0  0  0  0  0  0  0  0  0  0
   13.8240   -6.7626    0.0000 N   0  0  0  0  0  0  0  0  0  0  0  0
   14.9741   -6.0974    0.0000 O   0  0  0  0  0  0  0  0  0  0  0  0
   12.6798   -6.0880    0.0000 O   0  0  0  0  0  0  0  0  0  0  0  0
  1  2  1  0  0  0  0
  3  4  1  0  0  0  0
  5  6  1  0  0  0  0
  7  8  1  0  0  0  0
 10  9  1  0  0  0  0
 11  9  2  0  0  0  0
 12 10  2  0  0  0  0
 13 11  1  0  0  0  0
 14 12  1  0  0  0  0
 14 13  2  0  0  0  0
 14 15  1  0  0  0  0
 10 16  1  0  0  0  0
 15 17  1  0  0  0  0
  7 17  1  0  0  0  0
  8 18  1  0  0  0  0
  5 18  1  0  0  0  0
  6 19  1  0  0  0  0
  3 19  1  0  0  0  0
  4 20  1  0  0  0  0
  1 20  1  0  0  0  0
 16 21  1  0  0  0  0
  2 21  1  0  0  0  0
 12 22  1  0  0  0  0
 11 23  1  0  0  0  0
 23 24  2  0  0  0  0
 23 25  2  0  0  0  0
M  END
>  <LogK>  (139) 
3.17


$$$$
***** Cy2-18C6-3.MOL2
  ACD/Labs01131819012D

 26 28  0  0  0  0  0  0  0  0  1 V2000
   19.3257  -11.2679    0.0000 C   0  0  0  0  0  0  0  0  0  0  0  0
   19.3257   -9.9275    0.0000 C   0  0  0  0  0  0  0  0  0  0  0  0
   18.1702  -11.9265    0.0000 C   0  0  0  0  0  0  0  0  0  0  0  0
   18.1702   -9.2574    0.0000 C   0  0  0  0  0  0  0  0  0  0  0  0
   17.0148  -11.2679    0.0000 C   0  0  0  0  0  0  0  0  0  0  0  0
   17.0148   -9.9275    0.0000 C   0  0  0  0  0  0  0  0  0  0  0  0
   15.8593  -11.9265    0.0000 O   0  0  0  0  0  0  0  0  0  0  0  0
   15.8593   -9.2574    0.0000 O   0  0  0  0  0  0  0  0  0  0  0  0
   15.8593  -13.2668    0.0000 C   0  0  0  0  0  0  0  0  0  0  0  0
   14.7038  -13.9255    0.0000 C   0  0  0  0  0  0  0  0  0  0  0  0
   13.5484  -13.2668    0.0000 O   0  0  0  0  0  0  0  0  0  0  0  0
   12.3929  -13.9255    0.0000 C   0  0  0  0  0  0  0  0  0  0  0  0
   11.2374  -13.2668    0.0000 C   0  0  0  0  0  0  0  0  0  0  0  0
   10.0820  -11.2679    0.0000 C   0  0  0  0  0  0  0  0  0  0  0  0
   10.0820   -9.9275    0.0000 C   0  0  0  0  0  0  0  0  0  0  0  0
    8.9265  -11.9265    0.0000 C   0  0  0  0  0  0  0  0  0  0  0  0
    8.9265   -9.2574    0.0000 C   0  0  0  0  0  0  0  0  0  0  0  0
    7.7710  -11.2679    0.0000 C   0  0  0  0  0  0  0  0  0  0  0  0
    7.7710   -9.9275    0.0000 C   0  0  0  0  0  0  0  0  0  0  0  0
   11.2374  -11.9265    0.0000 O   0  0  0  0  0  0  0  0  0  0  0  0
   11.2374   -9.2574    0.0000 O   0  0  0  0  0  0  0  0  0  0  0  0
   11.2374   -7.9286    0.0000 C   0  0  0  0  0  0  0  0  0  0  0  0
   12.3929   -7.2584    0.0000 C   0  0  0  0  0  0  0  0  0  0  0  0
   13.5484   -7.9286    0.0000 O   0  0  0  0  0  0  0  0  0  0  0  0
   14.7038   -7.2584    0.0000 C   0  0  0  0  0  0  0  0  0  0  0  0
   15.8593   -7.9286    0.0000 C   0  0  0  0  0  0  0  0  0  0  0  0
  2  1  1  0  0  0  0
  3  1  1  0  0  0  0
  4  2  1  0  0  0  0
  5  3  1  0  0  0  0
  6  4  1  0  0  0  0
  6  5  1  0  0  0  0
  5  7  1  0  0  0  0
  6  8  1  0  0  0  0
  7  9  1  0  0  0  0
  9 10  1  0  0  0  0
 10 11  1  0  0  0  0
 11 12  1  0  0  0  0
 12 13  1  0  0  0  0
 15 14  1  0  0  0  0
 16 14  1  0  0  0  0
 17 15  1  0  0  0  0
 18 16  1  0  0  0  0
 19 17  1  0  0  0  0
 19 18  1  0  0  0  0
 14 20  1  0  0  0  0
 15 21  1  0  0  0  0
 13 20  1  0  0  0  0
 21 22  1  0  0  0  0
 22 23  1  0  0  0  0
 23 24  1  0  0  0  0
 24 25  1  0  0  0  0
 25 26  1  0  0  0  0
 26  8  1  0  0  0  0
M  END
>  <LogK>  (140) 
2.83


$$$$
***** A2-18C6-2.MOL2
  ACD/Labs01131820562D

 22 22  0  0  0  0  0  0  0  0  1 V2000
   14.2943  -14.1542    0.0000 C   0  0  0  0  0  0  0  0  0  0  0  0
   12.9444  -14.9451    0.0000 C   0  0  0  0  0  0  0  0  0  0  0  0
   17.0082  -12.5805    0.0000 C   0  0  0  0  0  0  0  0  0  0  0  0
   17.0194  -14.1572    0.0000 C   0  0  0  0  0  0  0  0  0  0  0  0
   17.0060   -9.4574    0.0000 C   0  0  0  0  0  0  0  0  0  0  0  0
   18.3600  -10.2392    0.0000 C   0  0  0  0  0  0  0  0  0  0  0  0
   18.3793  -11.8018    0.0000 N   0  0  0  0  0  0  0  0  0  0  0  0
   14.3050   -7.8980    0.0000 C   0  0  0  0  0  0  0  0  0  0  0  0
   15.6549   -7.1071    0.0000 C   0  0  0  0  0  0  0  0  0  0  0  0
   10.2181  -11.8008    0.0000 C   0  0  0  0  0  0  0  0  0  0  0  0
   11.5933  -12.5948    0.0000 C   0  0  0  0  0  0  0  0  0  0  0  0
   11.5781   -9.4454    0.0000 C   0  0  0  0  0  0  0  0  0  0  0  0
   11.5881   -7.8809    0.0000 C   0  0  0  0  0  0  0  0  0  0  0  0
   10.2281  -10.2363    0.0000 N   0  0  0  0  0  0  0  0  0  0  0  0
   12.9298   -7.1041    0.0000 O   0  0  0  0  0  0  0  0  0  0  0  0
   17.0160   -7.8929    0.0000 O   0  0  0  0  0  0  0  0  0  0  0  0
   15.6483  -14.9359    0.0000 O   0  0  0  0  0  0  0  0  0  0  0  0
   11.5833  -14.1593    0.0000 O   0  0  0  0  0  0  0  0  0  0  0  0
   19.9204  -12.0963    0.0000 C   0  0  0  0  0  0  0  0  0  0  0  0
   20.9460  -10.9090    0.0000 C   0  0  0  0  0  0  0  0  0  0  0  0
   20.4305   -9.4271    0.0000 O   0  0  0  0  0  0  0  0  0  0  0  0
   22.4870  -11.2035    0.0000 O   0  0  0  0  0  0  0  0  0  0  0  0
  1  2  1  0  0  0  0
  3  4  1  0  0  0  0
  5  6  1  0  0  0  0
  6  7  1  0  0  0  0
  3  7  1  0  0  0  0
  8  9  1  0  0  0  0
 10 11  1  0  0  0  0
 12 13  1  0  0  0  0
 12 14  1  0  0  0  0
 10 14  1  0  0  0  0
 13 15  1  0  0  0  0
  8 15  1  0  0  0  0
  9 16  1  0  0  0  0
  5 16  1  0  0  0  0
  4 17  1  0  0  0  0
  1 17  1  0  0  0  0
  2 18  1  0  0  0  0
 11 18  1  0  0  0  0
  7 19  1  0  0  0  0
 19 20  1  0  0  0  0
 20 21  1  0  0  0  0
 20 22  2  0  0  0  0
M  END
>  <LogK>  (141) 
7.38


$$$$
***** A2-18C6-17.MOL2
  ACD/Labs01131819052D

 26 26  0  0  0  0  0  0  0  0  1 V2000
   15.5525  -13.8429    0.0000 C   0  0  0  0  0  0  0  0  0  0  0  0
   14.0086  -14.7475    0.0000 C   0  0  0  0  0  0  0  0  0  0  0  0
   21.9873  -11.4892    0.0000 C   0  0  0  0  0  0  0  0  0  0  0  0
   22.5768  -13.1841    0.0000 C   0  0  0  0  0  0  0  0  0  0  0  0
   18.6566  -12.0430    0.0000 C   0  0  0  0  0  0  0  0  0  0  0  0
   18.6693  -13.8464    0.0000 C   0  0  0  0  0  0  0  0  0  0  0  0
   18.6540   -8.4710    0.0000 C   0  0  0  0  0  0  0  0  0  0  0  0
   20.2026   -9.3651    0.0000 C   0  0  0  0  0  0  0  0  0  0  0  0
   20.2247  -11.1524    0.0000 N   0  0  0  0  0  0  0  0  0  0  0  0
    9.1399   -9.0218    0.0000 C   0  0  0  0  0  0  0  0  0  0  0  0
    7.9644  -10.3777    0.0000 C   0  0  0  0  0  0  0  0  0  0  0  0
   10.8905  -11.1512    0.0000 C   0  0  0  0  0  0  0  0  0  0  0  0
   12.4633  -12.0593    0.0000 C   0  0  0  0  0  0  0  0  0  0  0  0
   12.4458   -8.4573    0.0000 C   0  0  0  0  0  0  0  0  0  0  0  0
   12.4573   -6.6679    0.0000 C   0  0  0  0  0  0  0  0  0  0  0  0
   10.9019   -9.3619    0.0000 N   0  0  0  0  0  0  0  0  0  0  0  0
   15.5648   -6.6875    0.0000 C   0  0  0  0  0  0  0  0  0  0  0  0
   17.1087   -5.7829    0.0000 C   0  0  0  0  0  0  0  0  0  0  0  0
   13.9919   -5.7794    0.0000 O   0  0  0  0  0  0  0  0  0  0  0  0
   18.6654   -6.6816    0.0000 O   0  0  0  0  0  0  0  0  0  0  0  0
   17.1012  -14.7370    0.0000 O   0  0  0  0  0  0  0  0  0  0  0  0
   12.4519  -13.8487    0.0000 O   0  0  0  0  0  0  0  0  0  0  0  0
   24.3394  -13.5210    0.0000 O   0  0  0  0  0  0  0  0  0  0  0  0
   21.4038  -14.5421    0.0000 O   0  0  0  0  0  0  0  0  0  0  0  0
    6.2025  -10.0376    0.0000 O   0  0  0  0  0  0  0  0  0  0  0  0
    8.5509  -12.0736    0.0000 O   0  0  0  0  0  0  0  0  0  0  0  0
  1  2  1  0  0  0  0
  3  4  1  0  0  0  0
  5  6  1  0  0  0  0
  7  8  1  0  0  0  0
  8  9  1  0  0  0  0
  5  9  1  0  0  0  0
  3  9  1  0  0  0  0
 10 11  1  0  0  0  0
 12 13  1  0  0  0  0
 14 15  1  0  0  0  0
 14 16  1  0  0  0  0
 12 16  1  0  0  0  0
 10 16  1  0  0  0  0
 17 18  1  0  0  0  0
 17 19  1  0  0  0  0
 15 19  1  0  0  0  0
 18 20  1  0  0  0  0
  7 20  1  0  0  0  0
  6 21  1  0  0  0  0
  1 21  1  0  0  0  0
  2 22  1  0  0  0  0
 13 22  1  0  0  0  0
  4 23  1  0  0  0  0
  4 24  2  0  0  0  0
 11 25  1  0  0  0  0
 11 26  2  0  0  0  0
M  END
>  <LogK>  (142) 
12.02


$$$$
***** A2-18C6-22.MOL2
  ACD/Labs01131820572D

 28 28  0  0  0  0  0  0  0  0  1 V2000
   15.0695  -12.6647    0.0000 C   0  0  0  0  0  0  0  0  0  0  0  0
   13.8947  -13.3530    0.0000 C   0  0  0  0  0  0  0  0  0  0  0  0
   17.4314  -11.2951    0.0000 C   0  0  0  0  0  0  0  0  0  0  0  0
   17.4411  -12.6673    0.0000 C   0  0  0  0  0  0  0  0  0  0  0  0
   17.4294   -8.5772    0.0000 C   0  0  0  0  0  0  0  0  0  0  0  0
   18.6078   -9.2575    0.0000 C   0  0  0  0  0  0  0  0  0  0  0  0
   18.6246  -10.6174    0.0000 N   0  0  0  0  0  0  0  0  0  0  0  0
   15.0788   -7.2201    0.0000 C   0  0  0  0  0  0  0  0  0  0  0  0
   16.2536   -6.5317    0.0000 C   0  0  0  0  0  0  0  0  0  0  0  0
   11.5221  -10.6166    0.0000 C   0  0  0  0  0  0  0  0  0  0  0  0
   12.7189  -11.3075    0.0000 C   0  0  0  0  0  0  0  0  0  0  0  0
   12.7143   -7.2051    0.0000 C   0  0  0  0  0  0  0  0  0  0  0  0
   12.7056   -8.5667    0.0000 C   0  0  0  0  0  0  0  0  0  0  0  0
   11.5308   -9.2550    0.0000 N   0  0  0  0  0  0  0  0  0  0  0  0
   13.8820   -6.5291    0.0000 O   0  0  0  0  0  0  0  0  0  0  0  0
   17.4381   -7.2156    0.0000 O   0  0  0  0  0  0  0  0  0  0  0  0
   16.2479  -13.3450    0.0000 O   0  0  0  0  0  0  0  0  0  0  0  0
   12.7102  -12.6691    0.0000 O   0  0  0  0  0  0  0  0  0  0  0  0
   19.9658  -10.8737    0.0000 C   0  0  0  0  0  0  0  0  0  0  0  0
   20.4144  -12.1634    0.0000 C   0  0  0  0  0  0  0  0  0  0  0  0
   21.7555  -12.4197    0.0000 C   0  0  0  0  0  0  0  0  0  0  0  0
   10.1901   -8.9962    0.0000 C   0  0  0  0  0  0  0  0  0  0  0  0
    9.2957  -10.0279    0.0000 C   0  0  0  0  0  0  0  0  0  0  0  0
    7.9550   -9.7692    0.0000 C   0  0  0  0  0  0  0  0  0  0  0  0
   22.6481  -11.3864    0.0000 O   0  0  0  0  0  0  0  0  0  0  0  0
   22.2042  -13.7093    0.0000 O   0  0  0  0  0  0  0  0  0  0  0  0
    7.5088   -8.4787    0.0000 O   0  0  0  0  0  0  0  0  0  0  0  0
    7.0606  -10.8009    0.0000 O   0  0  0  0  0  0  0  0  0  0  0  0
  1  2  1  0  0  0  0
  3  4  1  0  0  0  0
  5  6  1  0  0  0  0
  6  7  1  0  0  0  0
  3  7  1  0  0  0  0
  8  9  1  0  0  0  0
 10 11  1  0  0  0  0
 12 13  1  0  0  0  0
 13 14  1  0  0  0  0
 10 14  1  0  0  0  0
 12 15  1  0  0  0  0
  8 15  1  0  0  0  0
  9 16  1  0  0  0  0
  5 16  1  0  0  0  0
  4 17  1  0  0  0  0
  1 17  1  0  0  0  0
  2 18  1  0  0  0  0
 11 18  1  0  0  0  0
  7 19  1  0  0  0  0
 19 20  1  0  0  0  0
 20 21  1  0  0  0  0
 14 22  1  0  0  0  0
 22 23  1  0  0  0  0
 23 24  1  0  0  0  0
 21 25  1  0  0  0  0
 21 26  2  0  0  0  0
 24 27  2  0  0  0  0
 24 28  1  0  0  0  0
M  END
>  <LogK>  (143) 
7.38


$$$$
***** K2-A2-18C6-3.MOL2
  ACD/Labs01131820592D

 28 28  0  0  0  0  0  0  0  0  1 V2000
   13.2252  -18.6816    0.0000 C   0  0  0  0  0  0  0  0  0  0  0  0
   11.5017  -18.6869    0.0000 C   0  0  0  0  0  0  0  0  0  0  0  0
    7.6818  -15.4811    0.0000 C   0  0  0  0  0  0  0  0  0  0  0  0
    8.5494  -16.9824    0.0000 C   0  0  0  0  0  0  0  0  0  0  0  0
    8.5468  -10.5632    0.0000 C   0  0  0  0  0  0  0  0  0  0  0  0
    7.6800  -12.0645    0.0000 C   0  0  0  0  0  0  0  0  0  0  0  0
   17.0521  -15.4737    0.0000 C   0  0  0  0  0  0  0  0  0  0  0  0
   16.1853  -16.9751    0.0000 C   0  0  0  0  0  0  0  0  0  0  0  0
   13.2344   -8.8676    0.0000 C   0  0  0  0  0  0  0  0  0  0  0  0
   11.5005   -8.8669    0.0000 C   0  0  0  0  0  0  0  0  0  0  0  0
   16.1867  -10.5721    0.0000 C   0  0  0  0  0  0  0  0  0  0  0  0
   17.0439  -12.0674    0.0000 C   0  0  0  0  0  0  0  0  0  0  0  0
   14.8557   -9.4568    0.0000 N   0  0  0  0  0  0  0  0  0  0  0  0
   17.3402  -13.7731    0.0000 N   0  0  0  0  0  0  0  0  0  0  0  0
    9.8654   -9.4575    0.0000 O   0  0  0  0  0  0  0  0  0  0  0  0
    7.3757  -13.7698    0.0000 O   0  0  0  0  0  0  0  0  0  0  0  0
    9.8701  -18.0922    0.0000 O   0  0  0  0  0  0  0  0  0  0  0  0
   14.8505  -18.0854    0.0000 O   0  0  0  0  0  0  0  0  0  0  0  0
   17.5058  -18.0843    0.0000 O   0  0  0  0  0  0  0  0  0  0  0  0
   11.1942   -7.1560    0.0000 O   0  0  0  0  0  0  0  0  0  0  0  0
   19.0744  -13.7734    0.0000 C   0  0  0  0  0  0  0  0  0  0  0  0
   19.9418  -15.2751    0.0000 C   0  0  0  0  0  0  0  0  0  0  0  0
   15.7225   -7.9555    0.0000 C   0  0  0  0  0  0  0  0  0  0  0  0
   17.4565   -7.9563    0.0000 C   0  0  0  0  0  0  0  0  0  0  0  0
   18.3140   -9.4517    0.0000 O   0  0  0  0  0  0  0  0  0  0  0  0
   18.3232   -6.4550    0.0000 O   0  0  0  0  0  0  0  0  0  0  0  0
   19.0812  -16.7655    0.0000 O   0  0  0  0  0  0  0  0  0  0  0  0
   21.6759  -15.2754    0.0000 O   0  0  0  0  0  0  0  0  0  0  0  0
  1  2  1  0  0  0  0
  3  4  1  0  0  0  0
  5  6  1  0  0  0  0
  7  8  1  0  0  0  0
  9 10  1  0  0  0  0
 11 12  1  0  0  0  0
 11 13  1  0  0  0  0
  9 13  1  0  0  0  0
 12 14  1  0  0  0  0
  7 14  1  0  0  0  0
 10 15  1  0  0  0  0
  5 15  1  0  0  0  0
  6 16  1  0  0  0  0
  3 16  1  0  0  0  0
  4 17  1  0  0  0  0
  2 17  1  0  0  0  0
  1 18  1  0  0  0  0
  8 18  1  0  0  0  0
  8 19  2  0  0  0  0
 10 20  2  0  0  0  0
 14 21  1  0  0  0  0
 21 22  1  0  0  0  0
 13 23  1  0  0  0  0
 23 24  1  0  0  0  0
 24 25  1  0  0  0  0
 24 26  2  0  0  0  0
 22 27  1  0  0  0  0
 22 28  2  0  0  0  0
M  END
>  <LogK>  (144) 
10.03


$$$$
***** A6-18C6-1.MOL2
  ACD/Labs01131819072D

 18 18  0  0  0  0  0  0  0  0  1 V2000
   17.0381   -9.4534    0.0000 C   0  0  0  0  0  0  0  0  0  0  0  0
   17.7509  -10.6880    0.0000 C   0  0  0  0  0  0  0  0  0  0  0  0
   17.0362  -14.3845    0.0000 C   0  0  0  0  0  0  0  0  0  0  0  0
   17.7537  -13.1600    0.0000 C   0  0  0  0  0  0  0  0  0  0  0  0
   13.4932  -15.6197    0.0000 C   0  0  0  0  0  0  0  0  0  0  0  0
   14.8996  -15.6180    0.0000 C   0  0  0  0  0  0  0  0  0  0  0  0
   10.6411  -13.1467    0.0000 C   0  0  0  0  0  0  0  0  0  0  0  0
   11.3539  -14.3814    0.0000 C   0  0  0  0  0  0  0  0  0  0  0  0
   11.3429   -9.4577    0.0000 C   0  0  0  0  0  0  0  0  0  0  0  0
   10.6494  -10.6940    0.0000 C   0  0  0  0  0  0  0  0  0  0  0  0
   14.9098   -8.2342    0.0000 C   0  0  0  0  0  0  0  0  0  0  0  0
   13.4795   -8.2241    0.0000 C   0  0  0  0  0  0  0  0  0  0  0  0
   12.7732   -9.4678    0.0000 N   0  0  0  0  0  0  0  0  0  0  0  0
   11.3585  -11.9222    0.0000 N   0  0  0  0  0  0  0  0  0  0  0  0
   12.7730  -14.3723    0.0000 N   0  0  0  0  0  0  0  0  0  0  0  0
   15.6171  -14.3935    0.0000 N   0  0  0  0  0  0  0  0  0  0  0  0
   17.0335  -11.9125    0.0000 N   0  0  0  0  0  0  0  0  0  0  0  0
   15.6189   -9.4625    0.0000 N   0  0  0  0  0  0  0  0  0  0  0  0
  1  2  1  0  0  0  0
  3  4  1  0  0  0  0
  5  6  1  0  0  0  0
  7  8  1  0  0  0  0
  9 10  1  0  0  0  0
 11 12  1  0  0  0  0
 12 13  1  0  0  0  0
  9 13  1  0  0  0  0
 10 14  1  0  0  0  0
  7 14  1  0  0  0  0
  8 15  1  0  0  0  0
  5 15  1  0  0  0  0
  6 16  1  0  0  0  0
  3 16  1  0  0  0  0
  4 17  1  0  0  0  0
  2 17  1  0  0  0  0
  1 18  1  0  0  0  0
 11 18  1  0  0  0  0
M  END
>  <LogK>  (145) 
10.1


$$$$
***** 21C7-1.MOL2
  ACD/Labs01131821032D

 19 19  0  0  0  0  0  0  0  0  1 V2000
   11.0145   -6.4077    0.0000 O   0  0  0  0  0  0  0  0  0  0  0  0
   12.2148   -5.7147    0.0000 C   0  0  0  0  0  0  0  0  0  0  0  0
   13.5750   -5.4490    0.0000 C   0  0  0  0  0  0  0  0  0  0  0  0
   14.9478   -5.6394    0.0000 O   0  0  0  0  0  0  0  0  0  0  0  0
   16.1845   -6.2652    0.0000 C   0  0  0  0  0  0  0  0  0  0  0  0
   17.1509   -7.2586    0.0000 C   0  0  0  0  0  0  0  0  0  0  0  0
   17.7424   -8.5120    0.0000 O   0  0  0  0  0  0  0  0  0  0  0  0
   17.8949   -9.8896    0.0000 C   0  0  0  0  0  0  0  0  0  0  0  0
   17.5918  -11.2420    0.0000 C   0  0  0  0  0  0  0  0  0  0  0  0
   16.8660  -12.4227    0.0000 O   0  0  0  0  0  0  0  0  0  0  0  0
   10.1042   -7.4529    0.0000 C   0  0  0  0  0  0  0  0  0  0  0  0
    9.5827   -8.7369    0.0000 C   0  0  0  0  0  0  0  0  0  0  0  0
    9.5063  -10.1208    0.0000 O   0  0  0  0  0  0  0  0  0  0  0  0
   15.7961  -13.3038    0.0000 C   0  0  0  0  0  0  0  0  0  0  0  0
    9.8835  -11.4545    0.0000 C   0  0  0  0  0  0  0  0  0  0  0  0
   14.4982  -13.7898    0.0000 C   0  0  0  0  0  0  0  0  0  0  0  0
   13.1127  -13.8280    0.0000 O   0  0  0  0  0  0  0  0  0  0  0  0
   11.7900  -13.4143    0.0000 C   0  0  0  0  0  0  0  0  0  0  0  0
   10.6732  -12.5934    0.0000 O   0  0  0  0  0  0  0  0  0  0  0  0
  1  2  1  0  0  0  0
  2  3  1  0  0  0  0
  3  4  1  0  0  0  0
  4  5  1  0  0  0  0
  5  6  1  0  0  0  0
  6  7  1  0  0  0  0
  7  8  1  0  0  0  0
  8  9  1  0  0  0  0
  9 10  1  0  0  0  0
  1 11  1  0  0  0  0
 11 12  1  0  0  0  0
 12 13  1  0  0  0  0
 10 14  1  0  0  0  0
 13 15  1  0  0  0  0
 14 16  1  0  0  0  0
 16 17  1  0  0  0  0
 17 18  1  0  0  0  0
 18 19  1  0  0  0  0
 15 19  1  0  0  0  0
M  END
>  <LogK>  (146) 
7.14


$$$$
***** K2-A2-21C7-1.MOL2
  ACD/Labs01131819112D

 28 28  0  0  0  0  0  0  0  0  1 V2000
   12.7316  -16.6173    0.0000 C   0  0  0  0  0  0  0  0  0  0  0  0
   11.0413  -17.5937    0.0000 C   0  0  0  0  0  0  0  0  0  0  0  0
   10.8176  -14.3409    0.0000 C   0  0  0  0  0  0  0  0  0  0  0  0
    9.1277  -13.3653    0.0000 C   0  0  0  0  0  0  0  0  0  0  0  0
    7.8791  -14.8517    0.0000 O   0  0  0  0  0  0  0  0  0  0  0  0
    7.8779  -11.8628    0.0000 O   0  0  0  0  0  0  0  0  0  0  0  0
   16.3451   -4.7670    0.0000 C   0  0  0  0  0  0  0  0  0  0  0  0
   14.6552   -3.7913    0.0000 C   0  0  0  0  0  0  0  0  0  0  0  0
   19.2804  -12.8443    0.0000 C   0  0  0  0  0  0  0  0  0  0  0  0
   19.2796  -14.7961    0.0000 C   0  0  0  0  0  0  0  0  0  0  0  0
   18.2537  -10.0436    0.0000 C   0  0  0  0  0  0  0  0  0  0  0  0
   18.2545   -8.0918    0.0000 C   0  0  0  0  0  0  0  0  0  0  0  0
   14.6520  -14.3317    0.0000 C   0  0  0  0  0  0  0  0  0  0  0  0
   16.3351  -13.3668    0.0000 C   0  0  0  0  0  0  0  0  0  0  0  0
   17.5905  -11.8686    0.0000 N   0  0  0  0  0  0  0  0  0  0  0  0
   17.5963  -15.7614    0.0000 O   0  0  0  0  0  0  0  0  0  0  0  0
   20.9695  -15.7718    0.0000 O   0  0  0  0  0  0  0  0  0  0  0  0
   20.1804   -7.7471    0.0000 O   0  0  0  0  0  0  0  0  0  0  0  0
   17.5897   -6.2514    0.0000 O   0  0  0  0  0  0  0  0  0  0  0  0
   12.7357   -3.4489    0.0000 O   0  0  0  0  0  0  0  0  0  0  0  0
   12.7320  -14.6653    0.0000 N   0  0  0  0  0  0  0  0  0  0  0  0
    9.3635  -16.6250    0.0000 O   0  0  0  0  0  0  0  0  0  0  0  0
   11.0409  -19.5457    0.0000 O   0  0  0  0  0  0  0  0  0  0  0  0
    7.2068  -10.0332    0.0000 C   0  0  0  0  0  0  0  0  0  0  0  0
   10.8094   -3.7934    0.0000 C   0  0  0  0  0  0  0  0  0  0  0  0
    7.2008   -8.0932    0.0000 O   0  0  0  0  0  0  0  0  0  0  0  0
    9.1195   -4.7700    0.0000 O   0  0  0  0  0  0  0  0  0  0  0  0
    7.8702   -6.2566    0.0000 C   0  0  0  0  0  0  0  0  0  0  0  0
  1  2  1  0  0  0  0
  3  4  1  0  0  0  0
  4  5  2  0  0  0  0
  4  6  1  0  0  0  0
  7  8  1  0  0  0  0
  9 10  1  0  0  0  0
 11 12  1  0  0  0  0
 13 14  1  0  0  0  0
 14 15  1  0  0  0  0
 11 15  1  0  0  0  0
  9 15  1  0  0  0  0
 10 16  1  0  0  0  0
 10 17  2  0  0  0  0
 12 18  2  0  0  0  0
 12 19  1  0  0  0  0
  7 19  1  0  0  0  0
  8 20  1  0  0  0  0
 13 21  1  0  0  0  0
  3 21  1  0  0  0  0
  1 21  1  0  0  0  0
  2 22  1  0  0  0  0
  2 23  2  0  0  0  0
  6 24  1  0  0  0  0
 20 25  1  0  0  0  0
 24 26  1  0  0  0  0
 25 27  1  0  0  0  0
 26 28  1  0  0  0  0
 27 28  1  0  0  0  0
M  END
>  <LogK>  (147) 
9.89


$$$$
***** 2-Hydroxy-2-methylpropanoic.MOL2
  ACD/Labs01131819582D

 7  6  0  0  0  0  0  0  0  0  1 V2000
   21.9650  -14.6380    0.0000 C   0  0  0  0  0  0  0  0  0  0  0  0
   17.8896  -14.6380    0.0000 C   0  0  0  0  0  0  0  0  0  0  0  0
   13.8141  -14.6380    0.0000 C   0  0  0  0  0  0  0  0  0  0  0  0
   17.8896  -18.7135    0.0000 C   0  0  0  0  0  0  0  0  0  0  0  0
   24.0027  -11.1086    0.0000 O   0  0  0  0  0  0  0  0  0  0  0  0
   24.0027  -18.1675    0.0000 O   0  0  0  0  0  0  0  0  0  0  0  0
   17.8896  -10.5626    0.0000 O   0  0  0  0  0  0  0  0  0  0  0  0
  1  2  1  0  0  0  0
  2  3  1  0  0  0  0
  2  4  1  0  0  0  0
  1  5  1  0  0  0  0
  1  6  2  0  0  0  0
  2  7  1  0  0  0  0
M  END
>  <LogK>  (148) 
2.79


$$$$
***** 2-Hydroxy-2-methylbutanoic.MOL2
  ACD/Labs01131817442D

 9  8  0  0  0  0  0  0  0  0  1 V2000
    10.8642   -7.62040    0.0000 C   0  0  0  0  0  0  0  0  0  0  0  0
    12.8152   -7.62040    0.0000 C   0  0  0  0  0  0  0  0  0  0  0  0
    13.7907   -9.31000    0.0000 C   0  0  0  0  0  0  0  0  0  0  0  0
    15.7417   -9.31000    0.0000 C   0  0  0  0  0  0  0  0  0  0  0  0
    17.6927   -9.31000    0.0000 C   0  0  0  0  0  0  0  0  0  0  0  0
    15.7417   -7.35900    0.0000 C   0  0  0  0  0  0  0  0  0  0  0  0
    15.7417   -11.2610    0.0000 O   0  0  0  0  0  0  0  0  0  0  0  0
    18.6682   -10.9996    0.0000 O   0  0  0  0  0  0  0  0  0  0  0  0
    18.6682   -7.62040    0.0000 O   0  0  0  0  0  0  0  0  0  0  0  0
  1  2  1  0  0  0  0
  2  3  1  0  0  0  0
  3  4  1  0  0  0  0
  4  5  1  0  0  0  0
  4  6  1  0  0  0  0
  4  7  1  0  0  0  0
  5  8  1  0  0  0  0
  5  9  2  0  0  0  0
M  END
>  <LogK>  (149) 
2.90


$$$$
***** 2-Ethyl-2-hydroxy-3-methylbutanoic.MOL2
  ACD/Labs01131817512D

 10  9  0  0  0  0  0  0  0  0  1 V2000
   11.3101  -10.1869    0.0000 C   0  0  0  0  0  0  0  0  0  0  0  0
   12.1291   -8.7695    0.0000 C   0  0  0  0  0  0  0  0  0  0  0  0
   13.7567   -8.7744    0.0000 C   0  0  0  0  0  0  0  0  0  0  0  0
   15.3788   -8.7698    0.0000 C   0  0  0  0  0  0  0  0  0  0  0  0
   13.7612  -10.3963    0.0000 C   0  0  0  0  0  0  0  0  0  0  0  0
   15.1692  -11.2208    0.0000 C   0  0  0  0  0  0  0  0  0  0  0  0
   11.3111   -7.3526    0.0000 C   0  0  0  0  0  0  0  0  0  0  0  0
   13.7466   -7.1428    0.0000 O   0  0  0  0  0  0  0  0  0  0  0  0
   16.1968  -10.1867    0.0000 O   0  0  0  0  0  0  0  0  0  0  0  0
   16.2033   -7.3618    0.0000 O   0  0  0  0  0  0  0  0  0  0  0  0
  1  2  1  0  0  0  0
  2  3  1  0  0  0  0
  3  4  1  0  0  0  0
  3  5  1  0  0  0  0
  5  6  1  0  0  0  0
  2  7  1  0  0  0  0
  3  8  1  0  0  0  0
  4  9  1  0  0  0  0
  4 10  2  0  0  0  0
M  END
>  <LogK>  (150) 
2.62


$$$$
***** MANDELIC.MOL2
  ACD/Labs01131820002D

 11 11  0  0  0  0  0  0  0  0  1 V2000
   13.6996  -11.7336    0.0000 C   0  0  0  0  0  0  0  0  0  0  0  0
   13.6996  -13.0636    0.0000 C   0  0  0  0  0  0  0  0  0  0  0  0
   12.5478  -11.0686    0.0000 C   0  0  0  0  0  0  0  0  0  0  0  0
   12.5478  -13.7286    0.0000 C   0  0  0  0  0  0  0  0  0  0  0  0
   11.3960  -11.7336    0.0000 C   0  0  0  0  0  0  0  0  0  0  0  0
   11.3960  -13.0636    0.0000 C   0  0  0  0  0  0  0  0  0  0  0  0
   12.5478   -9.7386    0.0000 C   0  0  0  0  0  0  0  0  0  0  0  0
   13.6996   -9.0736    0.0000 C   0  0  0  0  0  0  0  0  0  0  0  0
   11.3960   -9.0736    0.0000 O   0  0  0  0  0  0  0  0  0  0  0  0
   13.6996   -7.7436    0.0000 O   0  0  0  0  0  0  0  0  0  0  0  0
   14.8515   -9.7386    0.0000 O   0  0  0  0  0  0  0  0  0  0  0  0
  2  1  1  0  0  0  0
  3  1  2  0  0  0  0
  4  2  2  0  0  0  0
  5  3  1  0  0  0  0
  6  4  1  0  0  0  0
  6  5  2  0  0  0  0
  3  7  1  0  0  0  0
  7  8  1  0  0  0  0
  7  9  1  0  0  0  0
  8 10  2  0  0  0  0
  8 11  1  0  0  0  0
M  END
>  <LogK>  (151) 
2.87


$$$$
***** ATP.MOL2
  ACD/Labs01131818332D

 31 33  0  0  1  0  0  0  0  0  1 V2000
   14.6483   -9.9926    0.0000 C   0  0  0  0  0  0  0  0  0  0  0  0
   16.7572  -10.6761    0.0000 C   0  0  0  0  0  0  0  0  0  0  0  0
   17.4407  -12.8013    0.0000 C   0  0  0  0  0  0  0  0  0  0  0  0
   19.6692  -12.8013    0.0000 C   0  0  0  0  0  0  0  0  0  0  0  0
   20.3673  -10.6761    0.0000 C   0  0  0  0  0  0  0  0  0  0  0  0
   18.5545   -9.3694    0.0000 O   0  0  0  0  0  0  0  0  0  0  0  0
   16.1331  -14.5987    0.0000 O   0  0  0  0  0  0  0  0  0  0  0  0
   20.9914  -14.5987    0.0000 O   0  0  0  0  0  0  0  0  0  0  0  0
   22.4771   -9.9926    0.0000 N   0  0  0  0  0  0  0  0  0  0  0  0
   24.2899  -11.3001    0.0000 C   0  0  0  0  0  0  0  0  0  0  0  0
   26.0872   -9.9926    0.0000 N   0  0  0  0  0  0  0  0  0  0  0  0
   23.1752   -7.8845    0.0000 C   0  0  0  0  0  0  0  0  0  0  0  0
   25.4038   -7.8845    0.0000 C   0  0  0  0  0  0  0  0  0  0  0  0
   26.5185   -5.9529    0.0000 C   0  0  0  0  0  0  0  0  0  0  0  0
   28.7462   -5.9529    0.0000 N   0  0  0  0  0  0  0  0  0  0  0  0
   25.4038   -4.0213    0.0000 N   0  0  0  0  0  0  0  0  0  0  0  0
   23.1752   -4.0213    0.0000 C   0  0  0  0  0  0  0  0  0  0  0  0
   22.0614   -5.9529    0.0000 N   0  0  0  0  0  0  0  0  0  0  0  0
   12.9990  -11.4783    0.0000 O   0  0  0  0  0  0  0  0  0  0  0  0
   10.8746  -10.7949    0.0000 P   0  0  0  0  0  0  0  0  0  0  0  0
    8.7648  -10.0968    0.0000 O   0  0  0  0  0  0  0  0  0  0  0  0
    7.1009  -11.5980    0.0000 P   0  0  0  0  0  0  0  0  0  0  0  0
    5.4517  -13.0837    0.0000 O   0  0  0  0  0  0  0  0  0  0  0  0
    3.3272  -12.4002    0.0000 P   0  0  0  0  0  0  0  0  0  0  0  0
    4.0107  -10.2749    0.0000 O   0  0  0  0  0  0  0  0  0  0  0  0
    2.6438  -14.5091    0.0000 O   0  0  0  0  0  0  0  0  0  0  0  0
    1.2028  -11.7013    0.0000 O   0  0  0  0  0  0  0  0  0  0  0  0
    5.6152   -9.9332    0.0000 O   0  0  0  0  0  0  0  0  0  0  0  0
    8.5866  -13.2464    0.0000 O   0  0  0  0  0  0  0  0  0  0  0  0
   10.1911  -12.9046    0.0000 O   0  0  0  0  0  0  0  0  0  0  0  0
   11.5727   -8.6868    0.0000 O   0  0  0  0  0  0  0  0  0  0  0  0
  1  2  1  0  0  0  0
  2  3  1  1  0  0  0
  3  4  1  0  0  0  0
  2  6  1  0  0  0  0
  5  6  1  0  0  0  0
  5  4  1  1  0  0  0
  3  7  1  0  0  0  0
  4  8  1  0  0  0  0
  5  9  1  0  0  0  0
  9 10  1  0  0  0  0
 10 11  2  0  0  0  0
  9 12  1  0  0  0  0
 12 13  2  0  0  0  0
 13 11  1  0  0  0  0
 13 14  1  0  0  0  0
 14 15  1  0  0  0  0
 14 16  2  0  0  0  0
 16 17  1  0  0  0  0
 17 18  2  0  0  0  0
 18 12  1  0  0  0  0
  1 19  1  0  0  0  0
 19 20  1  0  0  0  0
 20 21  1  0  0  0  0
 21 22  1  0  0  0  0
 22 23  1  0  0  0  0
 23 24  1  0  0  0  0
 24 25  1  0  0  0  0
 24 26  2  0  0  0  0
 24 27  1  0  0  0  0
 22 28  2  0  0  0  0
 22 29  1  0  0  0  0
 20 30  2  0  0  0  0
 20 31  1  0  0  0  0
M  END
>  <LogK>  (152) 
6.63


$$$$
***** ADP.MOL2
  ACD/Labs01131820412D

 27 29  0  0  0  0  0  0  0  0  1 V2000
    8.7927   -9.1990    0.0000 O   0  0  0  0  0  0  0  0  0  0  0  0
    8.4109  -11.6094    0.0000 O   0  0  0  0  0  0  0  0  0  0  0  0
    9.9467   -9.7129    0.0000 O   0  0  0  0  0  0  0  0  0  0  0  0
   10.3075  -13.1452    0.0000 O   0  0  0  0  0  0  0  0  0  0  0  0
   23.5460  -10.5328    0.0000 N   0  0  0  0  0  0  0  0  0  0  0  0
   22.6832  -12.0272    0.0000 C   0  0  0  0  0  0  0  0  0  0  0  0
   22.6832   -9.0384    0.0000 C   0  0  0  0  0  0  0  0  0  0  0  0
   20.9576  -12.0272    0.0000 N   0  0  0  0  0  0  0  0  0  0  0  0
   20.9576   -9.0384    0.0000 C   0  0  0  0  0  0  0  0  0  0  0  0
   20.0947  -10.5328    0.0000 C   0  0  0  0  0  0  0  0  0  0  0  0
   19.8029   -7.7560    0.0000 N   0  0  0  0  0  0  0  0  0  0  0  0
   18.4068  -10.1740    0.0000 N   0  0  0  0  0  0  0  0  0  0  0  0
   23.5460   -7.5439    0.0000 N   0  0  0  0  0  0  0  0  0  0  0  0
   18.2265   -8.4578    0.0000 C   0  0  0  0  0  0  0  0  0  0  0  0
   17.1244  -11.3287    0.0000 C   0  0  0  0  0  0  0  0  0  0  0  0
   17.3048  -13.0448    0.0000 C   0  0  0  0  0  0  0  0  0  0  0  0
   15.7284  -13.7467    0.0000 C   0  0  0  0  0  0  0  0  0  0  0  0
   14.5737  -12.4643    0.0000 C   0  0  0  0  0  0  0  0  0  0  0  0
   12.8575  -12.6447    0.0000 C   0  0  0  0  0  0  0  0  0  0  0  0
   15.4365  -10.9699    0.0000 O   0  0  0  0  0  0  0  0  0  0  0  0
   18.7993  -13.9077    0.0000 O   0  0  0  0  0  0  0  0  0  0  0  0
   15.3696  -15.4346    0.0000 O   0  0  0  0  0  0  0  0  0  0  0  0
   11.8432  -11.2486    0.0000 O   0  0  0  0  0  0  0  0  0  0  0  0
   10.1271  -11.4290    0.0000 P   0  0  0  0  0  0  0  0  0  0  0  0
    7.3966  -10.2133    0.0000 P   0  0  0  0  0  0  0  0  0  0  0  0
    6.0006  -11.2276    0.0000 O   0  0  0  0  0  0  0  0  0  0  0  0
    6.3823   -8.8173    0.0000 O   0  0  0  0  0  0  0  0  0  0  0  0
  6  5  1  0  0  0  0
  7  5  2  0  0  0  0
  8  6  2  0  0  0  0
  9  7  1  0  0  0  0
 10  8  1  0  0  0  0
 10  9  2  0  0  0  0
  9 11  1  0  0  0  0
 10 12  1  0  0  0  0
  7 13  1  0  0  0  0
 11 14  2  0  0  0  0
 12 14  1  0  0  0  0
 12 15  1  0  0  0  0
 15 16  1  0  0  0  0
 16 17  1  0  0  0  0
 17 18  1  0  0  0  0
 18 19  1  0  0  0  0
 18 20  1  0  0  0  0
 20 15  1  0  0  0  0
 16 21  1  0  0  0  0
 17 22  1  0  0  0  0
 19 23  1  0  0  0  0
 23 24  1  0  0  0  0
  4 24  1  0  0  0  0
  3 24  2  0  0  0  0
  2 24  1  0  0  0  0
  2 25  1  0  0  0  0
  1 25  1  0  0  0  0
 25 26  2  0  0  0  0
 25 27  1  0  0  0  0
M  END
>  <LogK>  (153) 
5.75


$$$$
***** AMP.MOL2
  ACD/Labs01131820422D

 23 25  0  0  0  0  0  0  0  0  1 V2000
   18.3911   -9.2403    0.0000 N   0  0  0  0  0  0  0  0  0  0  0  0
   18.3911  -10.5703    0.0000 C   0  0  0  0  0  0  0  0  0  0  0  0
   17.2393   -8.5753    0.0000 C   0  0  0  0  0  0  0  0  0  0  0  0
   17.2393  -11.2353    0.0000 N   0  0  0  0  0  0  0  0  0  0  0  0
   16.0875   -9.2403    0.0000 C   0  0  0  0  0  0  0  0  0  0  0  0
   16.0875  -10.5703    0.0000 C   0  0  0  0  0  0  0  0  0  0  0  0
   17.2393   -7.2453    0.0000 N   0  0  0  0  0  0  0  0  0  0  0  0
   14.8226  -10.9813    0.0000 N   0  0  0  0  0  0  0  0  0  0  0  0
   14.8226   -8.8293    0.0000 N   0  0  0  0  0  0  0  0  0  0  0  0
   14.0409   -9.9053    0.0000 C   0  0  0  0  0  0  0  0  0  0  0  0
   14.4116  -12.2462    0.0000 C   0  0  0  0  0  0  0  0  0  0  0  0
   15.1934  -13.3222    0.0000 C   0  0  0  0  0  0  0  0  0  0  0  0
   14.4116  -14.3982    0.0000 C   0  0  0  0  0  0  0  0  0  0  0  0
   13.1467  -13.9872    0.0000 C   0  0  0  0  0  0  0  0  0  0  0  0
   12.0707  -14.7690    0.0000 C   0  0  0  0  0  0  0  0  0  0  0  0
   13.1467  -12.6572    0.0000 O   0  0  0  0  0  0  0  0  0  0  0  0
   16.5234  -13.3222    0.0000 O   0  0  0  0  0  0  0  0  0  0  0  0
   14.8226  -15.6631    0.0000 O   0  0  0  0  0  0  0  0  0  0  0  0
   10.8557  -14.2280    0.0000 O   0  0  0  0  0  0  0  0  0  0  0  0
    9.7797  -15.0098    0.0000 P   0  0  0  0  0  0  0  0  0  0  0  0
   10.5615  -16.0858    0.0000 O   0  0  0  0  0  0  0  0  0  0  0  0
    8.9980  -13.9338    0.0000 O   0  0  0  0  0  0  0  0  0  0  0  0
    8.7037  -15.7915    0.0000 O   0  0  0  0  0  0  0  0  0  0  0  0
  2  1  1  0  0  0  0
  3  1  2  0  0  0  0
  4  2  2  0  0  0  0
  5  3  1  0  0  0  0
  6  4  1  0  0  0  0
  6  5  2  0  0  0  0
  3  7  1  0  0  0  0
  6  8  1  0  0  0  0
  5  9  1  0  0  0  0
  9 10  2  0  0  0  0
  8 10  1  0  0  0  0
  8 11  1  0  0  0  0
 11 12  1  0  0  0  0
 12 13  1  0  0  0  0
 13 14  1  0  0  0  0
 14 15  1  0  0  0  0
 14 16  1  0  0  0  0
 11 16  1  0  0  0  0
 12 17  1  0  0  0  0
 13 18  1  0  0  0  0
 15 19  1  0  0  0  0
 19 20  1  0  0  0  0
 20 21  1  0  0  0  0
 20 22  2  0  0  0  0
 20 23  1  0  0  0  0
M  END
>  <LogK>  (154) 
4.47
