# Supplementary material for: Deep Learning Insights into Lanthanides Complexation Chemistry
Source: Molecules. 2021 May 27;26(11):3237. doi: 10.3390/molecules26113237 (PMC8198800; doi:10.3390/molecules26113237)
Supplement: Supplementary file 1 [file molecules-26-03237-s001.zip › Ho_dataset.sdf]

  ACD/Labs03101815222D

 30 29  0  0  0  0  0  0  0  0  2 V2000
    9.4403  -10.8784    0.0000 N   0  0  0  0  0  0  0  0  0  0  0  0
   10.7097  -10.0818    0.0000 C   0  0  0  0  0  0  0  0  0  0  0  0
   12.0162  -10.7921    0.0000 C   0  0  0  0  0  0  0  0  0  0  0  0
   13.3222  -10.0614    0.0000 C   0  0  0  0  0  0  0  0  0  0  0  0
   14.6180  -10.8827    0.0000 N   0  3  0  0  0  0  0  0  0  0  0  0
   15.3243   -9.5205    0.0000 C   0  0  0  0  0  0  0  0  0  0  0  0
   16.7742   -9.3657    0.0000 C   0  0  0  0  0  0  0  0  0  0  0  0
   17.6333   -8.1703    0.0000 C   0  0  0  0  0  0  0  0  0  0  0  0
   19.1423   -8.2792    0.0000 N   0  0  0  0  0  0  0  0  0  0  0  0
   15.8080  -11.7662    0.0000 C   0  0  0  0  0  0  0  0  0  0  0  0
   15.9558  -13.2308    0.0000 C   0  0  0  0  0  0  0  0  0  0  0  0
   13.7546  -12.1439    0.0000 C   0  0  0  0  0  0  0  0  0  0  0  0
    8.1335  -10.1238    0.0000 C   0  0  0  0  0  0  0  0  0  0  0  0
    8.1175   -8.6213    0.0000 C   0  0  0  0  0  0  0  0  0  0  0  0
    9.4256  -12.3781    0.0000 C   0  0  0  0  0  0  0  0  0  0  0  0
    8.1366  -13.1500    0.0000 C   0  0  0  0  0  0  0  0  0  0  0  0
   19.9236   -9.5398    0.0000 C   0  0  0  0  0  0  0  0  0  0  0  0
   19.4200  -10.9239    0.0000 C   0  0  0  0  0  0  0  0  0  0  0  0
   19.9180   -6.9806    0.0000 C   0  0  0  0  0  0  0  0  0  0  0  0
   21.4163   -6.9638    0.0000 C   0  0  0  0  0  0  0  0  0  0  0  0
    9.3672   -7.7882    0.0000 O   0  0  0  0  0  0  0  0  0  0  0  0
    6.7796   -7.9165    0.0000 O   0  0  0  0  0  0  0  0  0  0  0  0
    6.7916  -12.4780    0.0000 O   0  0  0  0  0  0  0  0  0  0  0  0
    8.1881  -14.6605    0.0000 O   0  0  0  0  0  0  0  0  0  0  0  0
   17.3553  -13.8330    0.0000 O   0  0  0  0  0  0  0  0  0  0  0  0
   14.8602  -14.2708    0.0000 O   0  0  0  0  0  0  0  0  0  0  0  0
   20.3898  -12.1016    0.0000 O   0  0  0  0  0  0  0  0  0  0  0  0
   17.9999  -11.3144    0.0000 O   0  0  0  0  0  0  0  0  0  0  0  0
   22.2560   -8.2102    0.0000 O   0  0  0  0  0  0  0  0  0  0  0  0
   22.1226   -5.6261    0.0000 O   0  0  0  0  0  0  0  0  0  0  0  0
  1  2  1  0  0  0  0
  2  3  1  0  0  0  0
  3  4  1  0  0  0  0
  4  5  1  0  0  0  0
  5  6  1  0  0  0  0
  6  7  1  0  0  0  0
  7  8  1  0  0  0  0
  8  9  1  0  0  0  0
  5 10  1  0  0  0  0
 10 11  1  0  0  0  0
  5 12  1  0  0  0  0
  1 13  1  0  0  0  0
 13 14  1  0  0  0  0
  1 15  1  0  0  0  0
 15 16  1  0  0  0  0
  9 17  1  0  0  0  0
 17 18  1  0  0  0  0
  9 19  1  0  0  0  0
 19 20  1  0  0  0  0
 14 21  2  0  0  0  0
 14 22  1  0  0  0  0
 16 23  1  0  0  0  0
 16 24  2  0  0  0  0
 11 25  1  0  0  0  0
 11 26  2  0  0  0  0
 18 27  1  0  0  0  0
 18 28  2  0  0  0  0
 20 29  1  0  0  0  0
 20 30  2  0  0  0  0
M  CHG  1   5   1
M  END
>  <Name>
(Bis[3-(bis(carboxymethyl)amino)propyllmethylammonio}acetate

>  <LogK>
9.35

$$$$

  ACD/Labs03101816522D

 24 23  0  0  0  0  0  0  0  0  1 V2000
   12.7091  -12.9934    0.0000 N   0  0  0  0  0  0  0  0  0  0  0  0
   14.6837  -14.1324    0.0000 C   0  0  0  0  0  0  0  0  0  0  0  0
   16.6273  -12.9934    0.0000 C   0  0  0  0  0  0  0  0  0  0  0  0
   18.6020  -14.1324    0.0000 N   0  0  0  0  0  0  0  0  0  0  0  0
   18.6020  -16.3953    0.0000 C   0  0  0  0  0  0  0  0  0  0  0  0
   20.5762  -17.5344    0.0000 C   0  0  0  0  0  0  0  0  0  0  0  0
   20.5762  -12.9934    0.0000 C   0  0  0  0  0  0  0  0  0  0  0  0
   20.5762  -10.7153    0.0000 C   0  0  0  0  0  0  0  0  0  0  0  0
   12.7091  -10.7153    0.0000 C   0  0  0  0  0  0  0  0  0  0  0  0
   10.7349   -9.5914    0.0000 C   0  0  0  0  0  0  0  0  0  0  0  0
   10.7349  -14.1324    0.0000 C   0  0  0  0  0  0  0  0  0  0  0  0
   10.7349  -16.4104    0.0000 C   0  0  0  0  0  0  0  0  0  0  0  0
    8.7607  -10.7304    0.0000 O   0  0  0  0  0  0  0  0  0  0  0  0
   10.7349   -7.3134    0.0000 O   0  0  0  0  0  0  0  0  0  0  0  0
   12.7091  -17.5344    0.0000 O   0  0  0  0  0  0  0  0  0  0  0  0
    8.7607  -17.5494    0.0000 O   0  0  0  0  0  0  0  0  0  0  0  0
   22.5504  -16.3953    0.0000 O   0  0  0  0  0  0  0  0  0  0  0  0
   20.5762  -19.8124    0.0000 O   0  0  0  0  0  0  0  0  0  0  0  0
   18.6020   -9.5763    0.0000 O   0  0  0  0  0  0  0  0  0  0  0  0
   22.5504   -9.5763    0.0000 O   0  0  0  0  0  0  0  0  0  0  0  0
   14.6837  -16.3953    0.0000 C   0  0  0  0  0  0  0  0  0  0  0  0
   16.6273  -17.5344    0.0000 C   0  0  0  0  0  0  0  0  0  0  0  0
   16.6273  -19.8124    0.0000 C   0  0  0  0  0  0  0  0  0  0  0  0
   14.6837  -20.9514    0.0000 C   0  0  0  0  0  0  0  0  0  0  0  0
  1  2  1  0  0  0  0
  2  3  1  0  0  0  0
  3  4  1  0  0  0  0
  4  5  1  0  0  0  0
  5  6  1  0  0  0  0
  4  7  1  0  0  0  0
  7  8  1  0  0  0  0
  1  9  1  0  0  0  0
  9 10  1  0  0  0  0
  1 11  1  0  0  0  0
 11 12  1  0  0  0  0
 10 13  1  0  0  0  0
 10 14  2  0  0  0  0
 12 15  2  0  0  0  0
 12 16  1  0  0  0  0
  6 17  2  0  0  0  0
  6 18  1  0  0  0  0
  8 19  1  0  0  0  0
  8 20  2  0  0  0  0
  2 21  1  0  0  0  0
 21 22  1  0  0  0  0
 22 23  1  0  0  0  0
 23 24  1  0  0  0  0
M  END
>  <Name>
(Butyl-ethylene)dinitrilotetraacetic

>  <LogK>
19.7

$$$$

  ACD/Labs03101816532D

 26 25  0  0  0  0  0  0  0  0  1 V2000
   11.3022  -10.4112    0.0000 N   0  0  0  0  0  0  0  0  0  0  0  0
   13.2750  -11.5503    0.0000 C   0  0  0  0  0  0  0  0  0  0  0  0
   15.2479  -10.4112    0.0000 C   0  0  0  0  0  0  0  0  0  0  0  0
   17.2207  -11.5502    0.0000 N   0  0  0  0  0  0  0  0  0  0  0  0
   17.2207  -13.8283    0.0000 C   0  0  0  0  0  0  0  0  0  0  0  0
   19.1936  -14.9673    0.0000 C   0  0  0  0  0  0  0  0  0  0  0  0
   19.1935  -10.4112    0.0000 C   0  0  0  0  0  0  0  0  0  0  0  0
   19.1935   -8.1332    0.0000 C   0  0  0  0  0  0  0  0  0  0  0  0
   11.3022   -8.1332    0.0000 C   0  0  0  0  0  0  0  0  0  0  0  0
    9.3293   -6.9942    0.0000 C   0  0  0  0  0  0  0  0  0  0  0  0
    9.3293  -11.5503    0.0000 C   0  0  0  0  0  0  0  0  0  0  0  0
    9.3293  -13.8283    0.0000 C   0  0  0  0  0  0  0  0  0  0  0  0
    7.3565   -8.1332    0.0000 O   0  0  0  0  0  0  0  0  0  0  0  0
    9.3293   -4.7161    0.0000 O   0  0  0  0  0  0  0  0  0  0  0  0
   11.3022  -14.9673    0.0000 O   0  0  0  0  0  0  0  0  0  0  0  0
    7.3565  -14.9673    0.0000 O   0  0  0  0  0  0  0  0  0  0  0  0
   21.1664  -13.8283    0.0000 O   0  0  0  0  0  0  0  0  0  0  0  0
   19.1936  -17.2453    0.0000 O   0  0  0  0  0  0  0  0  0  0  0  0
   17.2207   -6.9942    0.0000 O   0  0  0  0  0  0  0  0  0  0  0  0
   21.1664   -6.9942    0.0000 O   0  0  0  0  0  0  0  0  0  0  0  0
   13.2750  -13.8283    0.0000 C   0  0  0  0  0  0  0  0  0  0  0  0
   15.2479  -14.9673    0.0000 C   0  0  0  0  0  0  0  0  0  0  0  0
   15.2479  -17.2453    0.0000 C   0  0  0  0  0  0  0  0  0  0  0  0
   17.2207  -18.3844    0.0000 C   0  0  0  0  0  0  0  0  0  0  0  0
   17.2207  -20.6624    0.0000 C   0  0  0  0  0  0  0  0  0  0  0  0
   19.1936  -21.8014    0.0000 C   0  0  0  0  0  0  0  0  0  0  0  0
  1  2  1  0  0  0  0
  2  3  1  0  0  0  0
  3  4  1  0  0  0  0
  4  5  1  0  0  0  0
  5  6  1  0  0  0  0
  4  7  1  0  0  0  0
  7  8  1  0  0  0  0
  1  9  1  0  0  0  0
  9 10  1  0  0  0  0
  1 11  1  0  0  0  0
 11 12  1  0  0  0  0
 10 13  1  0  0  0  0
 10 14  2  0  0  0  0
 12 15  2  0  0  0  0
 12 16  1  0  0  0  0
  6 17  2  0  0  0  0
  6 18  1  0  0  0  0
  8 19  1  0  0  0  0
  8 20  2  0  0  0  0
  2 21  1  0  0  0  0
 21 22  1  0  0  0  0
 22 23  1  0  0  0  0
 23 24  1  0  0  0  0
 24 25  1  0  0  0  0
 25 26  1  0  0  0  0
M  END
>  <Name>
(Hexyl-ethylene)dinitrilotetraacetic

>  <LogK>
19.7

$$$$

  ACD/Labs03101816532D

 23 22  0  0  0  0  0  0  0  0  1 V2000
   11.5265   -9.7062    0.0000 N   0  0  0  0  0  0  0  0  0  0  0  0
   13.4994  -10.8452    0.0000 C   0  0  0  0  0  0  0  0  0  0  0  0
   15.4722   -9.7062    0.0000 C   0  0  0  0  0  0  0  0  0  0  0  0
   17.4450  -10.8452    0.0000 N   0  0  0  0  0  0  0  0  0  0  0  0
   17.4450  -13.1232    0.0000 C   0  0  0  0  0  0  0  0  0  0  0  0
   19.4179  -14.2622    0.0000 C   0  0  0  0  0  0  0  0  0  0  0  0
   19.4179   -9.7062    0.0000 C   0  0  0  0  0  0  0  0  0  0  0  0
   19.4179   -7.4281    0.0000 C   0  0  0  0  0  0  0  0  0  0  0  0
   11.5265   -7.4281    0.0000 C   0  0  0  0  0  0  0  0  0  0  0  0
    9.5537   -6.2891    0.0000 C   0  0  0  0  0  0  0  0  0  0  0  0
    9.5537  -10.8452    0.0000 C   0  0  0  0  0  0  0  0  0  0  0  0
    9.5537  -13.1232    0.0000 C   0  0  0  0  0  0  0  0  0  0  0  0
    7.5808   -7.4281    0.0000 O   0  0  0  0  0  0  0  0  0  0  0  0
    9.5537   -4.0111    0.0000 O   0  0  0  0  0  0  0  0  0  0  0  0
   11.5265  -14.2622    0.0000 O   0  0  0  0  0  0  0  0  0  0  0  0
    7.5808  -14.2622    0.0000 O   0  0  0  0  0  0  0  0  0  0  0  0
   21.3907  -13.1232    0.0000 O   0  0  0  0  0  0  0  0  0  0  0  0
   19.4179  -16.5403    0.0000 O   0  0  0  0  0  0  0  0  0  0  0  0
   17.4450   -6.2891    0.0000 O   0  0  0  0  0  0  0  0  0  0  0  0
   21.3907   -6.2891    0.0000 O   0  0  0  0  0  0  0  0  0  0  0  0
   13.4994  -13.1232    0.0000 C   0  0  0  0  0  0  0  0  0  0  0  0
   15.4722  -14.2622    0.0000 C   0  0  0  0  0  0  0  0  0  0  0  0
   15.4722  -16.5403    0.0000 C   0  0  0  0  0  0  0  0  0  0  0  0
  1  2  1  0  0  0  0
  2  3  1  0  0  0  0
  3  4  1  0  0  0  0
  4  5  1  0  0  0  0
  5  6  1  0  0  0  0
  4  7  1  0  0  0  0
  7  8  1  0  0  0  0
  1  9  1  0  0  0  0
  9 10  1  0  0  0  0
  1 11  1  0  0  0  0
 11 12  1  0  0  0  0
 10 13  1  0  0  0  0
 10 14  2  0  0  0  0
 12 15  2  0  0  0  0
 12 16  1  0  0  0  0
  6 17  2  0  0  0  0
  6 18  1  0  0  0  0
  8 19  1  0  0  0  0
  8 20  2  0  0  0  0
  2 21  1  0  0  0  0
 21 22  1  0  0  0  0
 22 23  1  0  0  0  0
M  END
>  <Name>
(Propyl-ethylene)dinitrilotetraacetic

>  <LogK>
19.8

$$$$

  ACD/Labs03101817342D

 20 21  0  0  0  0  0  0  0  0  1 V2000
   16.7942   -7.7376    0.0000 N   0  0  0  0  0  0  0  0  0  0  0  0
   16.5079   -6.3906    0.0000 C   0  0  0  0  0  0  0  0  0  0  0  0
   16.7942   -5.0436    0.0000 C   0  0  0  0  0  0  0  0  0  0  0  0
   17.6036   -3.9295    0.0000 O   0  0  0  0  0  0  0  0  0  0  0  0
   18.7962   -3.2410    0.0000 C   0  0  0  0  0  0  0  0  0  0  0  0
   20.1658   -3.0970    0.0000 C   0  0  0  0  0  0  0  0  0  0  0  0
   21.4754   -3.5225    0.0000 O   0  0  0  0  0  0  0  0  0  0  0  0
   22.4988   -4.4440    0.0000 C   0  0  0  0  0  0  0  0  0  0  0  0
   23.0589   -5.7020    0.0000 C   0  0  0  0  0  0  0  0  0  0  0  0
   23.0589   -7.0791    0.0000 N   0  0  0  0  0  0  0  0  0  0  0  0
   22.4988   -8.3372    0.0000 C   0  0  0  0  0  0  0  0  0  0  0  0
   21.4754   -9.2586    0.0000 C   0  0  0  0  0  0  0  0  0  0  0  0
   20.1658   -9.6841    0.0000 O   0  0  0  0  0  0  0  0  0  0  0  0
   18.7962   -9.5402    0.0000 C   0  0  0  0  0  0  0  0  0  0  0  0
   17.6036   -8.8516    0.0000 C   0  0  0  0  0  0  0  0  0  0  0  0
   17.9017   -8.2306    0.0000 C   0  0  0  0  0  0  0  0  0  0  0  0
   18.8825   -7.5181    0.0000 C   0  0  0  0  0  0  0  0  0  0  0  0
   19.9899   -8.0112    0.0000 O   0  0  0  0  0  0  0  0  0  0  0  0
   20.9707   -7.2986    0.0000 C   0  0  0  0  0  0  0  0  0  0  0  0
   22.0781   -7.7917    0.0000 C   0  0  0  0  0  0  0  0  0  0  0  0
  1  2  1  0  0  0  0
  2  3  1  0  0  0  0
  3  4  1  0  0  0  0
  4  5  1  0  0  0  0
  5  6  1  0  0  0  0
  6  7  1  0  0  0  0
  7  8  1  0  0  0  0
  8  9  1  0  0  0  0
  9 10  1  0  0  0  0
 10 11  1  0  0  0  0
 11 12  1  0  0  0  0
 12 13  1  0  0  0  0
 13 14  1  0  0  0  0
 14 15  1  0  0  0  0
 15  1  1  0  0  0  0
  1 16  1  0  0  0  0
 16 17  1  0  0  0  0
 17 18  1  0  0  0  0
 18 19  1  0  0  0  0
 19 20  1  0  0  0  0
 20 10  1  0  0  0  0
M  END
>  <Name>
[2-1-1]cryptand

>  <LogK>
6.21

$$$$

  ACD/Labs01131821162D

 26 27  0  0  0  0  0  0  0  0  1 V2000
   18.7556  -13.1388    0.0000 C   0  0  0  0  0  0  0  0  0  0  0  0
   20.6461  -13.8269    0.0000 C   0  0  0  0  0  0  0  0  0  0  0  0
   17.2145  -14.4320    0.0000 O   0  0  0  0  0  0  0  0  0  0  0  0
   11.8924  -11.6261    0.0000 C   0  0  0  0  0  0  0  0  0  0  0  0
   12.8237   -9.0674    0.0000 C   0  0  0  0  0  0  0  0  0  0  0  0
   16.9320   -5.6202    0.0000 C   0  0  0  0  0  0  0  0  0  0  0  0
   19.6135   -5.1473    0.0000 C   0  0  0  0  0  0  0  0  0  0  0  0
   26.4033   -9.0674    0.0000 C   0  0  0  0  0  0  0  0  0  0  0  0
   24.6531   -6.9816    0.0000 C   0  0  0  0  0  0  0  0  0  0  0  0
   22.2950   -5.6202    0.0000 O   0  0  0  0  0  0  0  0  0  0  0  0
   14.5739   -6.9816    0.0000 O   0  0  0  0  0  0  0  0  0  0  0  0
   26.4033  -16.9076    0.0000 C   0  0  0  0  0  0  0  0  0  0  0  0
   27.3346  -14.3490    0.0000 C   0  0  0  0  0  0  0  0  0  0  0  0
   14.5739  -18.9935    0.0000 C   0  0  0  0  0  0  0  0  0  0  0  0
   12.8237  -16.9076    0.0000 C   0  0  0  0  0  0  0  0  0  0  0  0
   19.6135  -20.8277    0.0000 C   0  0  0  0  0  0  0  0  0  0  0  0
   22.2950  -20.3549    0.0000 C   0  0  0  0  0  0  0  0  0  0  0  0
   16.9320  -20.3549    0.0000 O   0  0  0  0  0  0  0  0  0  0  0  0
   24.6531  -18.9935    0.0000 O   0  0  0  0  0  0  0  0  0  0  0  0
   11.8924  -14.3490    0.0000 N   0  0  0  0  0  0  0  0  0  0  0  0
   27.3346  -11.6261    0.0000 N   0  0  0  0  0  0  0  0  0  0  0  0
   13.7829  -15.0370    0.0000 C   0  0  0  0  0  0  0  0  0  0  0  0
   15.3240  -13.7439    0.0000 C   0  0  0  0  0  0  0  0  0  0  0  0
   24.0777  -13.2218    0.0000 C   0  0  0  0  0  0  0  0  0  0  0  0
   25.6188  -11.9286    0.0000 C   0  0  0  0  0  0  0  0  0  0  0  0
   22.1872  -12.5337    0.0000 O   0  0  0  0  0  0  0  0  0  0  0  0
  1  2  1  0  0  0  0
  1  3  1  0  0  0  0
  4  5  1  0  0  0  0
  6  7  1  0  0  0  0
  8  9  1  0  0  0  0
  9 10  1  0  0  0  0
  7 10  1  0  0  0  0
  6 11  1  0  0  0  0
  5 11  1  0  0  0  0
 12 13  1  0  0  0  0
 14 15  1  0  0  0  0
 16 17  1  0  0  0  0
 16 18  1  0  0  0  0
 14 18  1  0  0  0  0
 17 19  1  0  0  0  0
 12 19  1  0  0  0  0
 15 20  1  0  0  0  0
  4 20  1  0  0  0  0
 13 21  1  0  0  0  0
  8 21  1  0  0  0  0
 20 22  1  0  0  0  0
 22 23  1  0  0  0  0
 24 25  1  0  0  0  0
 21 25  1  0  0  0  0
  3 23  1  0  0  0  0
  2 26  1  0  0  0  0
 26 24  1  0  0  0  0
M  END
>  <Name>
[2-2-2]cryptand

>  <LogK>
6.2

$$$$

  ACD/Labs03101814412D

 26 27  0  0  0  0  0  0  0  0  1 V2000
   13.9667  -11.1228    0.0000 N   0  0  0  0  0  0  0  0  0  0  0  0
   15.4727  -10.2533    0.0000 C   0  0  0  0  0  0  0  0  0  0  0  0
   16.9787  -11.1228    0.0000 C   0  0  0  0  0  0  0  0  0  0  0  0
   18.4847  -10.2533    0.0000 N   0  0  0  0  0  0  0  0  0  0  0  0
   19.9907  -11.1228    0.0000 C   0  0  0  0  0  0  0  0  0  0  0  0
   12.4607  -10.2533    0.0000 C   0  0  0  0  0  0  0  0  0  0  0  0
   12.4607   -8.5144    0.0000 P   0  0  0  0  0  0  0  0  0  0  0  0
   19.9907  -12.8618    0.0000 P   0  0  0  0  0  0  0  0  0  0  0  0
   21.4967  -10.2533    0.0000 C   0  0  0  0  0  0  0  0  0  0  0  0
   21.4967   -8.5144    0.0000 N   0  0  0  0  0  0  0  0  0  0  0  0
   23.0027  -11.1228    0.0000 C   0  0  0  0  0  0  0  0  0  0  0  0
   23.0027   -7.6449    0.0000 C   0  0  0  0  0  0  0  0  0  0  0  0
   24.5087  -10.2533    0.0000 C   0  0  0  0  0  0  0  0  0  0  0  0
   24.5087   -8.5144    0.0000 C   0  0  0  0  0  0  0  0  0  0  0  0
   10.9548  -11.1228    0.0000 C   0  0  0  0  0  0  0  0  0  0  0  0
   10.9548  -12.8618    0.0000 N   0  0  0  0  0  0  0  0  0  0  0  0
    9.4488  -10.2533    0.0000 C   0  0  0  0  0  0  0  0  0  0  0  0
    9.4488  -13.7313    0.0000 C   0  0  0  0  0  0  0  0  0  0  0  0
    7.9428  -11.1228    0.0000 C   0  0  0  0  0  0  0  0  0  0  0  0
    7.9428  -12.8618    0.0000 C   0  0  0  0  0  0  0  0  0  0  0  0
   14.1997   -8.5144    0.0000 O   0  0  0  0  0  0  0  0  0  0  0  0
   10.7218   -8.5144    0.0000 O   0  0  0  0  0  0  0  0  0  0  0  0
   12.4607   -6.7754    0.0000 O   0  0  0  0  0  0  0  0  0  0  0  0
   21.7297  -12.8618    0.0000 O   0  0  0  0  0  0  0  0  0  0  0  0
   18.2517  -12.8618    0.0000 O   0  0  0  0  0  0  0  0  0  0  0  0
   19.9907  -14.6007    0.0000 O   0  0  0  0  0  0  0  0  0  0  0  0
  1  2  1  0  0  0  0
  2  3  1  0  0  0  0
  3  4  1  0  0  0  0
  4  5  1  0  0  0  0
  1  6  1  0  0  0  0
  6  7  1  0  0  0  0
  5  8  1  0  0  0  0
 10  9  1  0  0  0  0
 11  9  2  0  0  0  0
 12 10  2  0  0  0  0
 13 11  1  0  0  0  0
 14 12  1  0  0  0  0
 14 13  2  0  0  0  0
  5  9  1  0  0  0  0
 16 15  1  0  0  0  0
 17 15  2  0  0  0  0
 18 16  2  0  0  0  0
 19 17  1  0  0  0  0
 20 18  1  0  0  0  0
 20 19  2  0  0  0  0
  6 15  1  0  0  0  0
  7 21  1  0  0  0  0
  7 22  1  0  0  0  0
  7 23  2  0  0  0  0
  8 24  1  0  0  0  0
  8 25  1  0  0  0  0
  8 26  2  0  0  0  0
M  END
>  <Name>
{ethane-1&2-diylbis[imino(pyridin-2-ylmethanediyl)]}bis(phosphonic%acid)

>  <LogK>
16.18

$$$$

  ACD/Labs03101815232D

 22 21  0  0  0  0  0  0  0  0  1 V2000
   11.8431  -12.4988    0.0000 N   0  0  0  0  0  0  0  0  0  0  0  0
   13.5551  -13.4729    0.0000 C   0  0  0  0  0  0  0  0  0  0  0  0
   15.2402  -14.4608    0.0000 C   0  0  0  0  0  0  0  0  0  0  0  0
   16.9522  -13.4729    0.0000 N   0  0  0  0  0  0  0  0  0  0  0  0
   12.5676  -15.1849    0.0000 C   0  0  0  0  0  0  0  0  0  0  0  0
   14.5292  -11.7878    0.0000 C   0  0  0  0  0  0  0  0  0  0  0  0
   11.8431  -10.5237    0.0000 C   0  0  0  0  0  0  0  0  0  0  0  0
   10.1314   -9.5493    0.0000 C   0  0  0  0  0  0  0  0  0  0  0  0
   10.3291  -13.7628    0.0000 C   0  0  0  0  0  0  0  0  0  0  0  0
   10.6582  -15.6983    0.0000 C   0  0  0  0  0  0  0  0  0  0  0  0
   16.9522  -11.5113    0.0000 C   0  0  0  0  0  0  0  0  0  0  0  0
   18.6639  -10.5237    0.0000 C   0  0  0  0  0  0  0  0  0  0  0  0
   18.6639  -14.4608    0.0000 C   0  0  0  0  0  0  0  0  0  0  0  0
   18.6639  -16.4359    0.0000 C   0  0  0  0  0  0  0  0  0  0  0  0
   20.3755  -11.5113    0.0000 O   0  0  0  0  0  0  0  0  0  0  0  0
   18.6639   -8.5487    0.0000 O   0  0  0  0  0  0  0  0  0  0  0  0
   16.9522  -17.4234    0.0000 O   0  0  0  0  0  0  0  0  0  0  0  0
   20.3755  -17.4234    0.0000 O   0  0  0  0  0  0  0  0  0  0  0  0
    8.4198  -10.5368    0.0000 O   0  0  0  0  0  0  0  0  0  0  0  0
   10.1314   -7.5742    0.0000 O   0  0  0  0  0  0  0  0  0  0  0  0
   12.5149  -16.3832    0.0000 O   0  0  0  0  0  0  0  0  0  0  0  0
    9.1439  -16.9758    0.0000 O   0  0  0  0  0  0  0  0  0  0  0  0
  1  2  1  0  0  0  0
  2  3  1  0  0  0  0
  3  4  1  0  0  0  0
  2  5  1  0  0  0  0
  2  6  1  0  0  0  0
  1  7  1  0  0  0  0
  7  8  1  0  0  0  0
  1  9  1  0  0  0  0
  9 10  1  0  0  0  0
  4 11  1  0  0  0  0
 11 12  1  0  0  0  0
  4 13  1  0  0  0  0
 13 14  1  0  0  0  0
 12 15  1  0  0  0  0
 12 16  2  0  0  0  0
 14 17  1  0  0  0  0
 14 18  2  0  0  0  0
  8 19  1  0  0  0  0
  8 20  2  0  0  0  0
 10 21  1  0  0  0  0
 10 22  2  0  0  0  0
M  END
>  <Name>
1&1-Dimethylethylenedinitrilotetraacetic

>  <LogK>
17.4

$$$$

  ACD/Labs01291821542D

 12 11  0  0  0  0  0  0  0  0  1 V2000
   15.4253  -14.4767    0.0000 S   0  0  0  0  0  0  0  0  0  0  0  0
   18.4456  -14.4767    0.0000 C   0  0  0  0  0  0  0  0  0  0  0  0
   19.9558  -11.8610    0.0000 C   0  0  0  0  0  0  0  0  0  0  0  0
   22.9761  -11.8610    0.0000 S   0  0  0  0  0  0  0  0  0  0  0  0
   24.4863   -9.2453    0.0000 C   0  0  0  0  0  0  0  0  0  0  0  0
   27.5066   -9.2453    0.0000 C   0  0  0  0  0  0  0  0  0  0  0  0
   13.9151  -17.0924    0.0000 C   0  0  0  0  0  0  0  0  0  0  0  0
   10.8948  -17.0924    0.0000 C   0  0  0  0  0  0  0  0  0  0  0  0
   29.0168  -11.8610    0.0000 O   0  0  0  0  0  0  0  0  0  0  0  0
   29.0168   -6.6297    0.0000 O   0  0  0  0  0  0  0  0  0  0  0  0
    9.3846  -14.4767    0.0000 O   0  0  0  0  0  0  0  0  0  0  0  0
    9.3846  -19.7081    0.0000 O   0  0  0  0  0  0  0  0  0  0  0  0
  1  2  1  0  0  0  0
  2  3  1  0  0  0  0
  3  4  1  0  0  0  0
  4  5  1  0  0  0  0
  5  6  1  0  0  0  0
  1  7  1  0  0  0  0
  7  8  1  0  0  0  0
  6  9  1  0  0  0  0
  6 10  2  0  0  0  0
  8 11  1  0  0  0  0
  8 12  2  0  0  0  0
M  END
>  <Name>
1&2-Bis(carboxymethylthio)ethane

>  <LogK>
4.51

$$$$

  ACD/Labs03081813112D

 22 21  0  0  0  0  0  0  0  0  1 V2000
   13.0284  -12.5167    0.0000 C   0  0  0  0  0  0  0  0  0  0  0  0
   14.8376  -11.4713    0.0000 C   0  0  0  0  0  0  0  0  0  0  0  0
   14.8376   -9.3504    0.0000 C   0  0  0  0  0  0  0  0  0  0  0  0
   13.0284   -8.2902    0.0000 C   0  0  0  0  0  0  0  0  0  0  0  0
   16.6756  -12.5167    0.0000 N   0  0  0  0  0  0  0  0  0  0  0  0
   11.1903  -11.4713    0.0000 N   0  0  0  0  0  0  0  0  0  0  0  0
   16.6756  -14.6376    0.0000 C   0  0  0  0  0  0  0  0  0  0  0  0
   18.5133  -15.6979    0.0000 C   0  0  0  0  0  0  0  0  0  0  0  0
   18.3011  -11.1741    0.0000 C   0  0  0  0  0  0  0  0  0  0  0  0
   17.9477   -9.0821    0.0000 C   0  0  0  0  0  0  0  0  0  0  0  0
   11.1903   -9.3504    0.0000 C   0  0  0  0  0  0  0  0  0  0  0  0
    9.3526   -8.2902    0.0000 C   0  0  0  0  0  0  0  0  0  0  0  0
    9.3526  -12.5167    0.0000 C   0  0  0  0  0  0  0  0  0  0  0  0
    9.3526  -14.6376    0.0000 C   0  0  0  0  0  0  0  0  0  0  0  0
   20.3510  -14.6376    0.0000 O   0  0  0  0  0  0  0  0  0  0  0  0
   18.5133  -17.8184    0.0000 O   0  0  0  0  0  0  0  0  0  0  0  0
   15.9544   -8.3468    0.0000 O   0  0  0  0  0  0  0  0  0  0  0  0
   19.5736   -7.7246    0.0000 O   0  0  0  0  0  0  0  0  0  0  0  0
    7.5149   -9.3504    0.0000 O   0  0  0  0  0  0  0  0  0  0  0  0
    9.3526   -6.1697    0.0000 O   0  0  0  0  0  0  0  0  0  0  0  0
   11.1903  -15.6979    0.0000 O   0  0  0  0  0  0  0  0  0  0  0  0
    7.5149  -15.6979    0.0000 O   0  0  0  0  0  0  0  0  0  0  0  0
  1  2  1  0  0  0  0
  2  3  1  0  0  0  0
  3  4  1  0  0  0  0
  2  5  1  0  0  0  0
  1  6  1  0  0  0  0
  5  7  1  0  0  0  0
  7  8  1  0  0  0  0
  5  9  1  0  0  0  0
  9 10  1  0  0  0  0
  6 11  1  0  0  0  0
 11 12  1  0  0  0  0
  6 13  1  0  0  0  0
 13 14  1  0  0  0  0
  8 15  1  0  0  0  0
  8 16  2  0  0  0  0
 10 17  1  0  0  0  0
 10 18  2  0  0  0  0
 12 19  1  0  0  0  0
 12 20  2  0  0  0  0
 14 21  1  0  0  0  0
 14 22  2  0  0  0  0
M  END
>  <Name>
1&2-Diaminobutane-N&N&N'&N'-tetraethanoic

>  <LogK>
19.8

$$$$

  ACD/Labs01301803522D

 26 26  0  0  0  0  0  0  0  0  1 V2000
   12.7764  -18.0600    0.0000 N   0  0  0  0  0  0  0  0  0  0  0  0
   14.1926  -15.6466    0.0000 C   0  0  0  0  0  0  0  0  0  0  0  0
   12.7764  -13.2333    0.0000 C   0  0  0  0  0  0  0  0  0  0  0  0
   14.1926  -10.8200    0.0000 O   0  0  0  0  0  0  0  0  0  0  0  0
   16.9672  -10.8200    0.0000 C   0  0  0  0  0  0  0  0  0  0  0  0
   18.3400   -8.4066    0.0000 C   0  0  0  0  0  0  0  0  0  0  0  0
   21.1291   -8.4066    0.0000 O   0  0  0  0  0  0  0  0  0  0  0  0
   22.5019  -10.8200    0.0000 C   0  0  0  0  0  0  0  0  0  0  0  0
   25.3199  -10.8200    0.0000 C   0  0  0  0  0  0  0  0  0  0  0  0
   26.6928  -13.2333    0.0000 N   0  0  0  0  0  0  0  0  0  0  0  0
   25.3199  -15.6466    0.0000 C   0  0  0  0  0  0  0  0  0  0  0  0
   26.6928  -18.0600    0.0000 C   0  0  0  0  0  0  0  0  0  0  0  0
   25.3199  -20.4444    0.0000 O   0  0  0  0  0  0  0  0  0  0  0  0
   22.5019  -20.4444    0.0000 C   0  0  0  0  0  0  0  0  0  0  0  0
   21.1291  -22.8577    0.0000 C   0  0  0  0  0  0  0  0  0  0  0  0
   18.3400  -22.8577    0.0000 O   0  0  0  0  0  0  0  0  0  0  0  0
   16.9672  -20.4444    0.0000 C   0  0  0  0  0  0  0  0  0  0  0  0
   14.1926  -20.4444    0.0000 C   0  0  0  0  0  0  0  0  0  0  0  0
   29.3242  -12.3233    0.0000 C   0  0  0  0  0  0  0  0  0  0  0  0
   31.4280  -14.1472    0.0000 C   0  0  0  0  0  0  0  0  0  0  0  0
   10.1466  -18.9747    0.0000 C   0  0  0  0  0  0  0  0  0  0  0  0
    8.0395  -17.1547    0.0000 C   0  0  0  0  0  0  0  0  0  0  0  0
    8.5622  -14.4198    0.0000 O   0  0  0  0  0  0  0  0  0  0  0  0
    5.4097  -18.0694    0.0000 O   0  0  0  0  0  0  0  0  0  0  0  0
   34.0594  -13.2372    0.0000 O   0  0  0  0  0  0  0  0  0  0  0  0
   30.9004  -16.8811    0.0000 O   0  0  0  0  0  0  0  0  0  0  0  0
  1  2  1  0  0  0  0
  2  3  1  0  0  0  0
  3  4  1  0  0  0  0
  4  5  1  0  0  0  0
  5  6  1  0  0  0  0
  6  7  1  0  0  0  0
  7  8  1  0  0  0  0
  8  9  1  0  0  0  0
  9 10  1  0  0  0  0
 10 11  1  0  0  0  0
 11 12  1  0  0  0  0
 12 13  1  0  0  0  0
 13 14  1  0  0  0  0
 14 15  1  0  0  0  0
 15 16  1  0  0  0  0
 16 17  1  0  0  0  0
 17 18  1  0  0  0  0
 18  1  1  0  0  0  0
 10 19  1  0  0  0  0
 19 20  1  0  0  0  0
  1 21  1  0  0  0  0
 21 22  1  0  0  0  0
 22 23  2  0  0  0  0
 22 24  1  0  0  0  0
 20 25  1  0  0  0  0
 20 26  2  0  0  0  0
M  END
>  <Name>
1&4&10&13-Tetraoxa-7&16-diazacyclooctadecane-7&16-diethanoic

>  <LogK>
11.18

$$$$

  ACD/Labs03041819492D

 23 23  0  0  0  0  0  0  0  0  1 V2000
   19.1293  -13.3901    0.0000 C   0  0  0  0  0  0  0  0  0  0  0  0
   20.3947  -12.4080    0.0000 C   0  0  0  0  0  0  0  0  0  0  0  0
   16.7300  -14.0802    0.0000 C   0  0  0  0  0  0  0  0  0  0  0  0
   15.2216  -13.6600    0.0000 C   0  0  0  0  0  0  0  0  0  0  0  0
   17.6254  -10.1886    0.0000 C   0  0  0  0  0  0  0  0  0  0  0  0
   16.7300  -11.4904    0.0000 C   0  0  0  0  0  0  0  0  0  0  0  0
   17.6461  -12.7853    0.0000 N   0  0  0  0  0  0  0  0  0  0  0  0
   12.6801  -12.8266    0.0000 C   0  0  0  0  0  0  0  0  0  0  0  0
   12.6801  -14.4452    0.0000 C   0  0  0  0  0  0  0  0  0  0  0  0
   12.6663  -10.1542    0.0000 C   0  0  0  0  0  0  0  0  0  0  0  0
   11.1372  -10.7052    0.0000 C   0  0  0  0  0  0  0  0  0  0  0  0
   11.1372  -12.3238    0.0000 N   0  0  0  0  0  0  0  0  0  0  0  0
    9.5818  -12.7062    0.0000 C   0  0  0  0  0  0  0  0  0  0  0  0
    8.4729  -11.5503    0.0000 C   0  0  0  0  0  0  0  0  0  0  0  0
   14.2298   -8.0535    0.0000 C   0  0  0  0  0  0  0  0  0  0  0  0
   15.2010   -9.3483    0.0000 C   0  0  0  0  0  0  0  0  0  0  0  0
   12.7007   -8.5700    0.0000 O   0  0  0  0  0  0  0  0  0  0  0  0
   16.7300   -8.9144    0.0000 O   0  0  0  0  0  0  0  0  0  0  0  0
   14.2642  -14.9411    0.0000 O   0  0  0  0  0  0  0  0  0  0  0  0
   20.1768  -10.8211    0.0000 O   0  0  0  0  0  0  0  0  0  0  0  0
   21.8779  -13.0128    0.0000 O   0  0  0  0  0  0  0  0  0  0  0  0
    8.9195  -10.0120    0.0000 O   0  0  0  0  0  0  0  0  0  0  0  0
    6.9174  -11.9327    0.0000 O   0  0  0  0  0  0  0  0  0  0  0  0
  1  2  1  0  0  0  0
  3  4  1  0  0  0  0
  5  6  1  0  0  0  0
  6  7  1  0  0  0  0
  3  7  1  0  0  0  0
  1  7  1  0  0  0  0
  8  9  1  0  0  0  0
 10 11  1  0  0  0  0
 11 12  1  0  0  0  0
  8 12  1  0  0  0  0
 13 14  1  0  0  0  0
 12 13  1  0  0  0  0
 15 16  1  0  0  0  0
 15 17  1  0  0  0  0
 10 17  1  0  0  0  0
 16 18  1  0  0  0  0
  5 18  1  0  0  0  0
  4 19  1  0  0  0  0
  9 19  1  0  0  0  0
  2 20  2  0  0  0  0
  2 21  1  0  0  0  0
 14 22  2  0  0  0  0
 14 23  1  0  0  0  0
M  END
>  <Name>
1&4&10-Trioxa-7&13-diazacyclopentadecane-7&13-diethanoic

>  <LogK>
11.34

$$$$

  ACD/Labs03041819502D

 18 18  0  0  0  0  0  0  0  0  1 V2000
   14.1368   -7.0121    0.0000 N   0  0  0  0  0  0  0  0  0  0  0  0
   12.0546   -5.7902    0.0000 C   0  0  0  0  0  0  0  0  0  0  0  0
    9.9973   -7.0121    0.0000 C   0  0  0  0  0  0  0  0  0  0  0  0
    9.9973   -9.4061    0.0000 N   0  0  0  0  0  0  0  0  0  0  0  0
    7.9151  -10.5905    0.0000 C   0  0  0  0  0  0  0  0  0  0  0  0
    7.9151  -12.9969    0.0000 C   0  0  0  0  0  0  0  0  0  0  0  0
    9.9973  -14.1814    0.0000 N   0  0  0  0  0  0  0  0  0  0  0  0
    9.9973  -16.6127    0.0000 C   0  0  0  0  0  0  0  0  0  0  0  0
   12.0546  -17.7972    0.0000 C   0  0  0  0  0  0  0  0  0  0  0  0
   14.1368  -16.6127    0.0000 N   0  0  0  0  0  0  0  0  0  0  0  0
   16.2190  -17.7972    0.0000 C   0  0  0  0  0  0  0  0  0  0  0  0
   18.3012  -16.6127    0.0000 C   0  0  0  0  0  0  0  0  0  0  0  0
   18.3012  -14.1814    0.0000 N   0  0  0  0  0  0  0  0  0  0  0  0
   20.3834  -12.9969    0.0000 C   0  0  0  0  0  0  0  0  0  0  0  0
   20.3834  -10.5905    0.0000 C   0  0  0  0  0  0  0  0  0  0  0  0
   18.3012   -9.4061    0.0000 N   0  0  0  0  0  0  0  0  0  0  0  0
   18.3012   -7.0121    0.0000 C   0  0  0  0  0  0  0  0  0  0  0  0
   16.2190   -5.7902    0.0000 C   0  0  0  0  0  0  0  0  0  0  0  0
  1  2  1  0  0  0  0
  2  3  1  0  0  0  0
  3  4  1  0  0  0  0
  4  5  1  0  0  0  0
  5  6  1  0  0  0  0
  6  7  1  0  0  0  0
  7  8  1  0  0  0  0
  8  9  1  0  0  0  0
  9 10  1  0  0  0  0
 10 11  1  0  0  0  0
 11 12  1  0  0  0  0
 12 13  1  0  0  0  0
 13 14  1  0  0  0  0
 14 15  1  0  0  0  0
 15 16  1  0  0  0  0
 16 17  1  0  0  0  0
 17 18  1  0  0  0  0
 18  1  1  0  0  0  0
M  END
>  <Name>
1&4&7&10&13&16-Hexaazacyclooctadecane

>  <LogK>
8.62

$$$$

  ACD/Labs01131818582D

 18 18  0  0  0  0  0  0  0  0  1 V2000
    8.5108  -14.7466    0.0000 C   0  0  0  0  0  0  0  0  0  0  0  0
    6.7277  -13.7171    0.0000 C   0  0  0  0  0  0  0  0  0  0  0  0
   13.8386  -13.7329    0.0000 C   0  0  0  0  0  0  0  0  0  0  0  0
   12.0808  -14.7506    0.0000 C   0  0  0  0  0  0  0  0  0  0  0  0
   15.6333   -8.5975    0.0000 C   0  0  0  0  0  0  0  0  0  0  0  0
   15.6202  -10.6471    0.0000 C   0  0  0  0  0  0  0  0  0  0  0  0
   12.0617   -4.4783    0.0000 C   0  0  0  0  0  0  0  0  0  0  0  0
   13.8448   -5.5078    0.0000 C   0  0  0  0  0  0  0  0  0  0  0  0
    4.9417   -8.5962    0.0000 C   0  0  0  0  0  0  0  0  0  0  0  0
    4.9670  -10.6434    0.0000 C   0  0  0  0  0  0  0  0  0  0  0  0
    6.7232   -5.5105    0.0000 C   0  0  0  0  0  0  0  0  0  0  0  0
    8.5194   -4.4904    0.0000 C   0  0  0  0  0  0  0  0  0  0  0  0
    6.7379   -7.5761    0.0000 O   0  0  0  0  0  0  0  0  0  0  0  0
   10.2933   -5.5145    0.0000 O   0  0  0  0  0  0  0  0  0  0  0  0
   13.8317   -7.5574    0.0000 O   0  0  0  0  0  0  0  0  0  0  0  0
   13.8517  -11.6833    0.0000 O   0  0  0  0  0  0  0  0  0  0  0  0
   10.2793  -13.7104    0.0000 O   0  0  0  0  0  0  0  0  0  0  0  0
    6.7408  -11.6675    0.0000 O   0  0  0  0  0  0  0  0  0  0  0  0
  1  2  1  0  0  0  0
  3  4  1  0  0  0  0
  5  6  1  0  0  0  0
  7  8  1  0  0  0  0
  9 10  1  0  0  0  0
 11 12  1  0  0  0  0
 11 13  1  0  0  0  0
  9 13  1  0  0  0  0
 12 14  1  0  0  0  0
  7 14  1  0  0  0  0
  8 15  1  0  0  0  0
  5 15  1  0  0  0  0
  6 16  1  0  0  0  0
  3 16  1  0  0  0  0
  4 17  1  0  0  0  0
  1 17  1  0  0  0  0
  2 18  1  0  0  0  0
 10 18  1  0  0  0  0
M  END
>  <Name>
18C6-1

>  <LogK>
3.52

$$$$

  ACD/Labs03101817002D

 14 13  0  0  0  0  0  0  0  0  1 V2000
   14.7383   -9.4910    0.0000 N   0  0  0  0  0  0  0  0  0  0  0  0
   16.0604   -9.4950    0.0000 C   0  0  0  0  0  0  0  0  0  0  0  0
   16.7205  -10.6384    0.0000 C   0  0  0  0  0  0  0  0  0  0  0  0
   16.7258   -8.3436    0.0000 C   0  0  0  0  0  0  0  0  0  0  0  0
   16.0612   -7.1923    0.0000 C   0  0  0  0  0  0  0  0  0  0  0  0
   18.0559   -8.3429    0.0000 O   0  0  0  0  0  0  0  0  0  0  0  0
   16.0674  -11.7931    0.0000 C   0  0  0  0  0  0  0  0  0  0  0  0
   18.0505  -10.6380    0.0000 O   0  0  0  0  0  0  0  0  0  0  0  0
   14.0807  -10.6380    0.0000 C   0  0  0  0  0  0  0  0  0  0  0  0
   12.7552  -10.6462    0.0000 C   0  0  0  0  0  0  0  0  0  0  0  0
   14.7453  -11.7890    0.0000 C   0  0  0  0  0  0  0  0  0  0  0  0
   14.0799  -12.9406    0.0000 C   0  0  0  0  0  0  0  0  0  0  0  0
   12.0906   -9.4950    0.0000 C   0  0  0  0  0  0  0  0  0  0  0  0
   12.0852  -11.7901    0.0000 O   0  0  0  0  0  0  0  0  0  0  0  0
  1  2  1  0  0  0  0
  2  3  1  0  0  0  0
  2  4  1  0  0  0  0
  4  5  1  0  0  0  0
  4  6  2  0  0  0  0
  3  7  1  0  0  0  0
  3  8  2  0  0  0  0
  1  9  1  0  0  0  0
  9 10  1  0  0  0  0
  9 11  1  0  0  0  0
 11 12  1  0  0  0  0
 10 13  1  0  0  0  0
 10 14  2  0  0  0  0
M  END
>  <Name>
1-carboxypropylaminomalonic

>  <LogK>
9.02

$$$$

  ACD/Labs01141819392D

 22 23  0  0  0  0  0  0  0  0  1 V2000
   11.6175   -9.8869    0.0000 C   0  0  0  0  0  0  0  0  0  0  0  0
   11.6175  -11.2169    0.0000 C   0  0  0  0  0  0  0  0  0  0  0  0
   10.4657   -9.2219    0.0000 C   0  0  0  0  0  0  0  0  0  0  0  0
   10.4657  -11.8819    0.0000 C   0  0  0  0  0  0  0  0  0  0  0  0
    9.3138   -9.8869    0.0000 C   0  0  0  0  0  0  0  0  0  0  0  0
    9.3138  -11.2169    0.0000 C   0  0  0  0  0  0  0  0  0  0  0  0
   13.9211   -9.8869    0.0000 C   0  0  0  0  0  0  0  0  0  0  0  0
   13.9211  -11.2169    0.0000 C   0  0  0  0  0  0  0  0  0  0  0  0
   12.7693   -9.2219    0.0000 C   0  0  0  0  0  0  0  0  0  0  0  0
   12.7693  -11.8819    0.0000 C   0  0  0  0  0  0  0  0  0  0  0  0
   15.0729   -9.2219    0.0000 C   0  0  0  0  0  0  0  0  0  0  0  0
   12.7693  -13.2119    0.0000 S   0  0  0  0  0  0  0  0  0  0  0  0
    8.1620   -9.2219    0.0000 S   0  0  0  0  0  0  0  0  0  0  0  0
   12.7693   -7.8919    0.0000 O   0  0  0  0  0  0  0  0  0  0  0  0
   15.0729   -7.8919    0.0000 O   0  0  0  0  0  0  0  0  0  0  0  0
   16.2247   -9.8869    0.0000 O   0  0  0  0  0  0  0  0  0  0  0  0
   14.0993  -13.2119    0.0000 O   0  0  0  0  0  0  0  0  0  0  0  0
   11.4393  -13.2119    0.0000 O   0  0  0  0  0  0  0  0  0  0  0  0
   12.7693  -14.5419    0.0000 O   0  0  0  0  0  0  0  0  0  0  0  0
    8.8270   -8.0701    0.0000 O   0  0  0  0  0  0  0  0  0  0  0  0
    7.4970  -10.3737    0.0000 O   0  0  0  0  0  0  0  0  0  0  0  0
    7.0102   -8.5569    0.0000 O   0  0  0  0  0  0  0  0  0  0  0  0
  3  1  2  0  0  0  0
  4  2  2  0  0  0  0
  5  3  1  0  0  0  0
  6  4  1  0  0  0  0
  6  5  2  0  0  0  0
  8  7  1  0  0  0  0
  9  7  2  0  0  0  0
 10  8  2  0  0  0  0
  1  9  1  0  0  0  0
  2 10  1  0  0  0  0
  2  1  1  0  0  0  0
  7 11  1  0  0  0  0
 10 12  1  0  0  0  0
  5 13  1  0  0  0  0
  9 14  1  0  0  0  0
 11 15  2  0  0  0  0
 11 16  1  0  0  0  0
 12 17  2  0  0  0  0
 12 18  2  0  0  0  0
 12 19  1  0  0  0  0
 13 20  2  0  0  0  0
 13 21  2  0  0  0  0
 13 22  1  0  0  0  0
M  END
>  <Name>
1-Hydroxy-4&7-disulfo-2-naphthoic

>  <LogK>
8.86

$$$$

  ACD/Labs01141819402D

 18 19  0  0  0  0  0  0  0  0  1 V2000
   11.7646  -10.0151    0.0000 C   0  0  0  0  0  0  0  0  0  0  0  0
   11.7646  -11.3451    0.0000 C   0  0  0  0  0  0  0  0  0  0  0  0
   10.6127   -9.3501    0.0000 C   0  0  0  0  0  0  0  0  0  0  0  0
   10.6127  -12.0101    0.0000 C   0  0  0  0  0  0  0  0  0  0  0  0
    9.4609  -10.0151    0.0000 C   0  0  0  0  0  0  0  0  0  0  0  0
    9.4609  -11.3451    0.0000 C   0  0  0  0  0  0  0  0  0  0  0  0
   14.0682  -10.0151    0.0000 C   0  0  0  0  0  0  0  0  0  0  0  0
   14.0682  -11.3451    0.0000 C   0  0  0  0  0  0  0  0  0  0  0  0
   12.9164   -9.3501    0.0000 C   0  0  0  0  0  0  0  0  0  0  0  0
   12.9164  -12.0101    0.0000 C   0  0  0  0  0  0  0  0  0  0  0  0
   15.2200   -9.3501    0.0000 C   0  0  0  0  0  0  0  0  0  0  0  0
   12.9164  -13.3401    0.0000 S   0  0  0  0  0  0  0  0  0  0  0  0
   12.9164   -8.0201    0.0000 O   0  0  0  0  0  0  0  0  0  0  0  0
   15.2200   -8.0201    0.0000 O   0  0  0  0  0  0  0  0  0  0  0  0
   16.3718  -10.0151    0.0000 O   0  0  0  0  0  0  0  0  0  0  0  0
   14.2464  -13.3401    0.0000 O   0  0  0  0  0  0  0  0  0  0  0  0
   11.5864  -13.3401    0.0000 O   0  0  0  0  0  0  0  0  0  0  0  0
   12.9164  -14.6701    0.0000 O   0  0  0  0  0  0  0  0  0  0  0  0
  3  1  2  0  0  0  0
  4  2  2  0  0  0  0
  5  3  1  0  0  0  0
  6  4  1  0  0  0  0
  6  5  2  0  0  0  0
  8  7  1  0  0  0  0
  9  7  2  0  0  0  0
 10  8  2  0  0  0  0
  1  9  1  0  0  0  0
  2 10  1  0  0  0  0
  2  1  1  0  0  0  0
  7 11  1  0  0  0  0
 10 12  1  0  0  0  0
  9 13  1  0  0  0  0
 11 14  2  0  0  0  0
 11 15  1  0  0  0  0
 12 16  2  0  0  0  0
 12 17  2  0  0  0  0
 12 18  1  0  0  0  0
M  END
>  <Name>
1-Hydroxy-4-sulfo-2-naphthoic

>  <LogK>
8.822000000000001

$$$$

  ACD/Labs03041819592D

  9  9  0  0  0  0  0  0  0  0  1 V2000
   10.3179   -9.1396    0.0000 C   0  0  0  0  0  0  0  0  0  0  0  0
   11.0996   -8.0636    0.0000 C   0  0  0  0  0  0  0  0  0  0  0  0
   11.0996  -10.2156    0.0000 C   0  0  0  0  0  0  0  0  0  0  0  0
   12.3645   -8.4746    0.0000 C   0  0  0  0  0  0  0  0  0  0  0  0
   12.3645   -9.8046    0.0000 C   0  0  0  0  0  0  0  0  0  0  0  0
   13.6873   -8.3356    0.0000 C   0  0  0  0  0  0  0  0  0  0  0  0
   12.9055   -7.2596    0.0000 O   0  0  0  0  0  0  0  0  0  0  0  0
   14.2282   -7.1206    0.0000 O   0  0  0  0  0  0  0  0  0  0  0  0
   14.4690   -9.4116    0.0000 O   0  0  0  0  0  0  0  0  0  0  0  0
  2  1  1  0  0  0  0
  3  1  1  0  0  0  0
  4  2  1  0  0  0  0
  5  3  1  0  0  0  0
  5  4  1  0  0  0  0
  4  6  1  0  0  0  0
  4  7  1  0  0  0  0
  6  8  1  0  0  0  0
  6  9  2  0  0  0  0
M  END
>  <Name>
1-Hydroxycyclopentanecarboxylic

>  <LogK>
3.0210000000000004

$$$$

  ACD/Labs03101815252D

 17 18  0  0  0  0  0  0  0  0  1 V2000
   13.0987   -8.3125    0.0000 C   0  0  0  0  0  0  0  0  0  0  0  0
   13.0987   -9.6425    0.0000 C   0  0  0  0  0  0  0  0  0  0  0  0
   11.9469   -7.6475    0.0000 C   0  0  0  0  0  0  0  0  0  0  0  0
   11.9469  -10.3074    0.0000 C   0  0  0  0  0  0  0  0  0  0  0  0
   10.7951   -8.3125    0.0000 C   0  0  0  0  0  0  0  0  0  0  0  0
   10.7951   -9.6425    0.0000 C   0  0  0  0  0  0  0  0  0  0  0  0
   14.2505   -7.6475    0.0000 C   0  0  0  0  0  0  0  0  0  0  0  0
   15.4023   -8.3125    0.0000 C   0  0  0  0  0  0  0  0  0  0  0  0
   14.2505  -10.3074    0.0000 C   0  0  0  0  0  0  0  0  0  0  0  0
   15.4023   -9.6425    0.0000 C   0  0  0  0  0  0  0  0  0  0  0  0
   14.2505   -6.3175    0.0000 N   0  0  0  0  0  0  0  0  0  0  0  0
    9.6434   -7.6475    0.0000 S   0  0  0  0  0  0  0  0  0  0  0  0
   10.3083   -6.4957    0.0000 O   0  0  0  0  0  0  0  0  0  0  0  0
    8.9784   -8.7993    0.0000 O   0  0  0  0  0  0  0  0  0  0  0  0
    8.4916   -6.9825    0.0000 O   0  0  0  0  0  0  0  0  0  0  0  0
   15.4023   -5.6526    0.0000 O   0  0  0  0  0  0  0  0  0  0  0  0
   16.5541   -7.6475    0.0000 O   0  0  0  0  0  0  0  0  0  0  0  0
  3  1  2  0  0  0  0
  4  2  2  0  0  0  0
  5  3  1  0  0  0  0
  6  4  1  0  0  0  0
  6  5  2  0  0  0  0
  7  1  1  0  0  0  0
  2  1  1  0  0  0  0
  8  7  2  0  0  0  0
  9  2  1  0  0  0  0
 10  8  1  0  0  0  0
 10  9  2  0  0  0  0
  7 11  1  0  0  0  0
  5 12  1  0  0  0  0
 12 13  2  0  0  0  0
 12 14  2  0  0  0  0
 12 15  1  0  0  0  0
 11 16  2  0  0  0  0
  8 17  1  0  0  0  0
M  END
>  <Name>
1-Nitroso-2-naphthol-7-sulfonic

>  <LogK>
4.32

$$$$

  ACD/Labs03041820002D

  9  8  0  0  0  0  0  0  0  0  1 V2000
    9.4122  -10.4302    0.0000 C   0  0  0  0  0  0  0  0  0  0  0  0
   11.2649  -10.4302    0.0000 C   0  0  0  0  0  0  0  0  0  0  0  0
   11.2649  -12.2830    0.0000 C   0  0  0  0  0  0  0  0  0  0  0  0
   13.1177  -10.4302    0.0000 C   0  0  0  0  0  0  0  0  0  0  0  0
   11.2649   -8.5774    0.0000 C   0  0  0  0  0  0  0  0  0  0  0  0
   14.0441  -12.0347    0.0000 O   0  0  0  0  0  0  0  0  0  0  0  0
    9.6604   -7.6510    0.0000 O   0  0  0  0  0  0  0  0  0  0  0  0
    8.4858   -8.8256    0.0000 O   0  0  0  0  0  0  0  0  0  0  0  0
    8.4858  -12.0347    0.0000 O   0  0  0  0  0  0  0  0  0  0  0  0
  1  2  1  0  0  0  0
  2  3  1  0  0  0  0
  2  4  1  0  0  0  0
  2  5  1  0  0  0  0
  4  6  1  0  0  0  0
  5  7  1  0  0  0  0
  1  8  2  0  0  0  0
  1  9  1  0  0  0  0
M  END
>  <Name>
2&2-Bis(hydroxymethyl)propanoic

>  <LogK>
2.28

$$$$

  ACD/Labs03041820002D

 15 14  0  0  0  0  0  0  0  0  1 V2000
   10.2786  -11.6958    0.0000 C   0  0  0  0  0  0  0  0  0  0  0  0
   10.9077  -10.6062    0.0000 C   0  0  0  0  0  0  0  0  0  0  0  0
   12.1659  -10.6062    0.0000 C   0  0  0  0  0  0  0  0  0  0  0  0
   12.7950   -9.5166    0.0000 C   0  0  0  0  0  0  0  0  0  0  0  0
   14.0531   -9.5166    0.0000 C   0  0  0  0  0  0  0  0  0  0  0  0
   14.0531   -8.2584    0.0000 C   0  0  0  0  0  0  0  0  0  0  0  0
   14.0531  -10.7747    0.0000 C   0  0  0  0  0  0  0  0  0  0  0  0
   15.3113   -9.5166    0.0000 C   0  0  0  0  0  0  0  0  0  0  0  0
   15.9404  -10.6062    0.0000 C   0  0  0  0  0  0  0  0  0  0  0  0
   17.1986  -10.6062    0.0000 C   0  0  0  0  0  0  0  0  0  0  0  0
   17.8277  -11.6958    0.0000 C   0  0  0  0  0  0  0  0  0  0  0  0
   12.9635   -7.6293    0.0000 O   0  0  0  0  0  0  0  0  0  0  0  0
   15.1427   -7.6293    0.0000 O   0  0  0  0  0  0  0  0  0  0  0  0
   15.1427  -11.4038    0.0000 O   0  0  0  0  0  0  0  0  0  0  0  0
   12.9635  -11.4038    0.0000 O   0  0  0  0  0  0  0  0  0  0  0  0
  1  2  1  0  0  0  0
  2  3  1  0  0  0  0
  3  4  1  0  0  0  0
  4  5  1  0  0  0  0
  5  6  1  0  0  0  0
  5  7  1  0  0  0  0
  5  8  1  0  0  0  0
  8  9  1  0  0  0  0
  9 10  1  0  0  0  0
 10 11  1  0  0  0  0
  6 12  1  0  0  0  0
  6 13  2  0  0  0  0
  7 14  1  0  0  0  0
  7 15  2  0  0  0  0
M  END
>  <Name>
2&2-Dibutylpropanedioic

>  <LogK>
4.69

$$$$

  ACD/Labs03101816562D

 23 22  0  0  0  0  0  0  0  0  1 V2000
   13.8170  -13.6117    0.0000 N   0  0  0  0  0  0  0  0  0  0  0  0
   15.5555  -12.1355    0.0000 C   0  0  0  0  0  0  0  0  0  0  0  0
   17.6795  -12.9040    0.0000 C   0  0  0  0  0  0  0  0  0  0  0  0
   19.4259  -11.4413    0.0000 N   0  0  0  0  0  0  0  0  0  0  0  0
   19.0134   -9.2112    0.0000 C   0  0  0  0  0  0  0  0  0  0  0  0
   20.7593   -7.7478    0.0000 C   0  0  0  0  0  0  0  0  0  0  0  0
   21.5499  -12.2097    0.0000 C   0  0  0  0  0  0  0  0  0  0  0  0
   21.9626  -14.4402    0.0000 C   0  0  0  0  0  0  0  0  0  0  0  0
   14.6029  -15.7308    0.0000 C   0  0  0  0  0  0  0  0  0  0  0  0
   16.8405  -16.1192    0.0000 C   0  0  0  0  0  0  0  0  0  0  0  0
   11.6850  -12.8293    0.0000 C   0  0  0  0  0  0  0  0  0  0  0  0
    9.9466  -14.3059    0.0000 C   0  0  0  0  0  0  0  0  0  0  0  0
   18.2841  -14.3758    0.0000 O   0  0  0  0  0  0  0  0  0  0  0  0
   17.6211  -18.2593    0.0000 O   0  0  0  0  0  0  0  0  0  0  0  0
   10.3456  -16.5438    0.0000 O   0  0  0  0  0  0  0  0  0  0  0  0
    7.8011  -13.5314    0.0000 O   0  0  0  0  0  0  0  0  0  0  0  0
   22.8972   -8.5092    0.0000 O   0  0  0  0  0  0  0  0  0  0  0  0
   20.3527   -5.4968    0.0000 O   0  0  0  0  0  0  0  0  0  0  0  0
   20.2165  -15.9033    0.0000 O   0  0  0  0  0  0  0  0  0  0  0  0
   24.0868  -15.2091    0.0000 O   0  0  0  0  0  0  0  0  0  0  0  0
   15.1428   -9.9051    0.0000 C   0  0  0  0  0  0  0  0  0  0  0  0
   16.8889   -8.4420    0.0000 O   0  0  0  0  0  0  0  0  0  0  0  0
   13.0186   -9.1362    0.0000 O   0  0  0  0  0  0  0  0  0  0  0  0
  1  2  1  0  0  0  0
  2  3  1  0  0  0  0
  3  4  1  0  0  0  0
  4  5  1  0  0  0  0
  5  6  1  0  0  0  0
  4  7  1  0  0  0  0
  7  8  1  0  0  0  0
  1  9  1  0  0  0  0
  9 10  1  0  0  0  0
  1 11  1  0  0  0  0
 11 12  1  0  0  0  0
 10 13  1  0  0  0  0
 10 14  2  0  0  0  0
 12 15  2  0  0  0  0
 12 16  1  0  0  0  0
  6 17  2  0  0  0  0
  6 18  1  0  0  0  0
  8 19  1  0  0  0  0
  8 20  2  0  0  0  0
  2 21  1  0  0  0  0
 21 22  1  0  0  0  0
 21 23  2  0  0  0  0
M  END
>  <Name>
2&3-Diaminopropanoic-N&N&N'&N'-tetraacetic

>  <LogK>
16.37

$$$$

  ACD/Labs03101816592D

 21 20  0  0  0  0  0  0  0  0  1 V2000
   13.4898   -9.1030    0.0000 N   0  0  0  0  0  0  0  0  0  0  0  0
   15.3755  -10.2080    0.0000 C   0  0  0  0  0  0  0  0  0  0  0  0
   17.2740   -9.1119    0.0000 C   0  0  0  0  0  0  0  0  0  0  0  0
   19.1580  -10.1835    0.0000 N   0  0  0  0  0  0  0  0  0  0  0  0
   17.2731   -6.9187    0.0000 C   0  0  0  0  0  0  0  0  0  0  0  0
   11.5913  -10.1991    0.0000 C   0  0  0  0  0  0  0  0  0  0  0  0
   11.5922  -12.3923    0.0000 C   0  0  0  0  0  0  0  0  0  0  0  0
    9.6926   -9.1020    0.0000 C   0  0  0  0  0  0  0  0  0  0  0  0
   19.1589  -12.3767    0.0000 C   0  0  0  0  0  0  0  0  0  0  0  0
   17.2604  -13.4728    0.0000 C   0  0  0  0  0  0  0  0  0  0  0  0
   21.0577  -13.4738    0.0000 C   0  0  0  0  0  0  0  0  0  0  0  0
   15.3747  -12.3678    0.0000 O   0  0  0  0  0  0  0  0  0  0  0  0
   17.2744  -15.6580    0.0000 O   0  0  0  0  0  0  0  0  0  0  0  0
   21.0584  -15.6667    0.0000 O   0  0  0  0  0  0  0  0  0  0  0  0
   22.9558  -12.3779    0.0000 O   0  0  0  0  0  0  0  0  0  0  0  0
   19.1712   -5.8228    0.0000 O   0  0  0  0  0  0  0  0  0  0  0  0
   15.3743   -5.8217    0.0000 O   0  0  0  0  0  0  0  0  0  0  0  0
   13.4763  -13.4638    0.0000 O   0  0  0  0  0  0  0  0  0  0  0  0
    9.6941  -13.4882    0.0000 O   0  0  0  0  0  0  0  0  0  0  0  0
    9.6919   -6.9091    0.0000 O   0  0  0  0  0  0  0  0  0  0  0  0
    7.7944  -10.1979    0.0000 O   0  0  0  0  0  0  0  0  0  0  0  0
  1  2  1  0  0  0  0
  2  3  1  0  0  0  0
  3  4  1  0  0  0  0
  3  5  1  0  0  0  0
  1  6  1  0  0  0  0
  6  7  1  0  0  0  0
  6  8  1  0  0  0  0
  4  9  1  0  0  0  0
  9 10  1  0  0  0  0
  9 11  1  0  0  0  0
 10 12  1  0  0  0  0
 10 13  2  0  0  0  0
 11 14  1  0  0  0  0
 11 15  2  0  0  0  0
  5 16  2  0  0  0  0
  5 17  1  0  0  0  0
  7 18  2  0  0  0  0
  7 19  1  0  0  0  0
  8 20  2  0  0  0  0
  8 21  1  0  0  0  0
M  END
>  <Name>
2&3-Diaminopropanoic-N&N'-dimalonic

>  <LogK>
12.08

$$$$

  ACD/Labs03081813232D

 10  9  0  0  0  0  0  0  0  0  1 V2000
   10.2921  -11.0217    0.0000 C   0  0  0  0  0  0  0  0  0  0  0  0
   10.2921   -8.6112    0.0000 C   0  0  0  0  0  0  0  0  0  0  0  0
    7.8816   -8.6112    0.0000 C   0  0  0  0  0  0  0  0  0  0  0  0
   12.7025   -8.6112    0.0000 C   0  0  0  0  0  0  0  0  0  0  0  0
   12.7025   -6.2008    0.0000 C   0  0  0  0  0  0  0  0  0  0  0  0
   12.7025  -11.0217    0.0000 C   0  0  0  0  0  0  0  0  0  0  0  0
   15.1130   -8.6112    0.0000 O   0  0  0  0  0  0  0  0  0  0  0  0
   10.2921   -6.2008    0.0000 O   0  0  0  0  0  0  0  0  0  0  0  0
    8.2046  -12.2269    0.0000 O   0  0  0  0  0  0  0  0  0  0  0  0
   12.3796  -12.2269    0.0000 O   0  0  0  0  0  0  0  0  0  0  0  0
  1  2  1  0  0  0  0
  2  3  1  0  0  0  0
  2  4  1  0  0  0  0
  4  5  1  0  0  0  0
  4  6  1  0  0  0  0
  4  7  1  0  0  0  0
  2  8  1  0  0  0  0
  1  9  2  0  0  0  0
  1 10  1  0  0  0  0
M  END
>  <Name>
2&3-Dihydroxy-2&3-dimethylbutanoic

>  <LogK>
3.33

$$$$

  ACD/Labs03081813242D

  8  7  0  0  0  0  0  0  0  0  1 V2000
   10.4986  -10.4474    0.0000 C   0  0  0  0  0  0  0  0  0  0  0  0
   10.4986   -8.4715    0.0000 C   0  0  0  0  0  0  0  0  0  0  0  0
    8.5226   -8.4715    0.0000 C   0  0  0  0  0  0  0  0  0  0  0  0
   12.4745   -8.4715    0.0000 C   0  0  0  0  0  0  0  0  0  0  0  0
   13.4624   -6.7603    0.0000 O   0  0  0  0  0  0  0  0  0  0  0  0
   13.4624  -10.1827    0.0000 O   0  0  0  0  0  0  0  0  0  0  0  0
   10.4986   -6.4956    0.0000 O   0  0  0  0  0  0  0  0  0  0  0  0
    8.7874  -11.4354    0.0000 O   0  0  0  0  0  0  0  0  0  0  0  0
  1  2  1  0  0  0  0
  2  3  1  0  0  0  0
  2  4  1  0  0  0  0
  4  5  2  0  0  0  0
  4  6  1  0  0  0  0
  2  7  1  0  0  0  0
  1  8  1  0  0  0  0
M  END
>  <Name>
2&3-Dihydroxy-2-methylpropanoic

>  <LogK>
3.11

$$$$

  ACD/Labs03081813272D

 23 22  0  0  0  0  0  0  0  0  1 V2000
   11.9347   -5.9173    0.0000 C   0  0  0  0  0  0  0  0  0  0  0  0
   12.5541   -6.9902    0.0000 C   0  0  0  0  0  0  0  0  0  0  0  0
   13.7817   -6.9584    0.0000 C   0  0  0  0  0  0  0  0  0  0  0  0
   14.4561   -7.9722    0.0000 C   0  0  0  0  0  0  0  0  0  0  0  0
   13.9932   -9.1045    0.0000 C   0  0  0  0  0  0  0  0  0  0  0  0
   11.8512   -8.0162    0.0000 N   0  0  0  0  0  0  0  0  0  0  0  0
   15.6883   -8.0551    0.0000 N   0  0  0  0  0  0  0  0  0  0  0  0
   10.6310   -7.9393    0.0000 C   0  0  0  0  0  0  0  0  0  0  0  0
    9.9125   -6.9714    0.0000 C   0  0  0  0  0  0  0  0  0  0  0  0
   12.3131   -9.1349    0.0000 C   0  0  0  0  0  0  0  0  0  0  0  0
   11.7836  -10.2175    0.0000 C   0  0  0  0  0  0  0  0  0  0  0  0
   16.2119   -9.1446    0.0000 C   0  0  0  0  0  0  0  0  0  0  0  0
   15.7668  -10.2631    0.0000 C   0  0  0  0  0  0  0  0  0  0  0  0
   16.3072   -6.9905    0.0000 C   0  0  0  0  0  0  0  0  0  0  0  0
   17.5370   -6.9659    0.0000 C   0  0  0  0  0  0  0  0  0  0  0  0
    8.6752   -7.2251    0.0000 O   0  0  0  0  0  0  0  0  0  0  0  0
   10.0939   -5.7599    0.0000 O   0  0  0  0  0  0  0  0  0  0  0  0
   10.5439  -10.3120    0.0000 O   0  0  0  0  0  0  0  0  0  0  0  0
   12.4268  -11.2737    0.0000 O   0  0  0  0  0  0  0  0  0  0  0  0
   16.7016  -11.1231    0.0000 O   0  0  0  0  0  0  0  0  0  0  0  0
   14.6833  -10.8305    0.0000 O   0  0  0  0  0  0  0  0  0  0  0  0
   18.2133   -7.9976    0.0000 O   0  0  0  0  0  0  0  0  0  0  0  0
   18.1137   -5.8694    0.0000 O   0  0  0  0  0  0  0  0  0  0  0  0
  1  2  1  0  0  0  0
  2  3  1  0  0  0  0
  3  4  1  0  0  0  0
  4  5  1  0  0  0  0
  2  6  1  0  0  0  0
  4  7  1  0  0  0  0
  6  8  1  0  0  0  0
  8  9  1  0  0  0  0
  6 10  1  0  0  0  0
 10 11  1  0  0  0  0
  7 12  1  0  0  0  0
 12 13  1  0  0  0  0
  7 14  1  0  0  0  0
 14 15  1  0  0  0  0
  9 16  1  0  0  0  0
  9 17  2  0  0  0  0
 11 18  2  0  0  0  0
 11 19  1  0  0  0  0
 13 20  1  0  0  0  0
 13 21  2  0  0  0  0
 15 22  1  0  0  0  0
 15 23  2  0  0  0  0
M  END
>  <Name>
2&4-Diaminopentane-N&N&N'&N'-tetraacetic

>  <LogK>
13.2

$$$$

  ACD/Labs03101813372D

 36 38  0  0  0  0  0  0  0  0  1 V2000
   16.3469  -13.0840    0.0000 C   0  0  0  0  0  0  0  0  0  0  0  0
   16.3469  -14.4140    0.0000 C   0  0  0  0  0  0  0  0  0  0  0  0
   15.1951  -12.4190    0.0000 N   0  0  0  0  0  0  0  0  0  0  0  0
   15.1951  -15.0790    0.0000 C   0  0  0  0  0  0  0  0  0  0  0  0
   14.0433  -13.0840    0.0000 C   0  0  0  0  0  0  0  0  0  0  0  0
   14.0433  -14.4140    0.0000 C   0  0  0  0  0  0  0  0  0  0  0  0
   17.4987  -12.4190    0.0000 N   0  0  0  0  0  0  0  0  0  0  0  0
   17.6377  -11.0963    0.0000 N   0  0  0  0  0  0  0  0  0  0  0  0
   18.7137  -12.9600    0.0000 C   0  0  0  0  0  0  0  0  0  0  0  0
   18.9387  -10.8198    0.0000 C   0  0  0  0  0  0  0  0  0  0  0  0
   19.6037  -11.9716    0.0000 C   0  0  0  0  0  0  0  0  0  0  0  0
   12.8914  -12.4190    0.0000 N   0  0  0  0  0  0  0  0  0  0  0  0
   11.6764  -12.9600    0.0000 C   0  0  0  0  0  0  0  0  0  0  0  0
   12.7524  -11.0963    0.0000 N   0  0  0  0  0  0  0  0  0  0  0  0
   10.7865  -11.9716    0.0000 C   0  0  0  0  0  0  0  0  0  0  0  0
   11.4515  -10.8198    0.0000 C   0  0  0  0  0  0  0  0  0  0  0  0
   19.4796   -9.6048    0.0000 C   0  0  0  0  0  0  0  0  0  0  0  0
   20.8023   -9.4657    0.0000 N   0  0  0  0  0  0  0  0  0  0  0  0
   21.3433   -8.2507    0.0000 C   0  0  0  0  0  0  0  0  0  0  0  0
   21.5841  -10.5417    0.0000 C   0  0  0  0  0  0  0  0  0  0  0  0
   20.5615   -7.1747    0.0000 C   0  0  0  0  0  0  0  0  0  0  0  0
   21.1025   -5.9597    0.0000 C   0  0  0  0  0  0  0  0  0  0  0  0
   19.2388   -7.3137    0.0000 O   0  0  0  0  0  0  0  0  0  0  0  0
   22.9068  -10.4027    0.0000 C   0  0  0  0  0  0  0  0  0  0  0  0
   23.6886  -11.4787    0.0000 C   0  0  0  0  0  0  0  0  0  0  0  0
   23.4478   -9.1877    0.0000 O   0  0  0  0  0  0  0  0  0  0  0  0
   10.9105   -9.6048    0.0000 C   0  0  0  0  0  0  0  0  0  0  0  0
    9.5878   -9.4657    0.0000 N   0  0  0  0  0  0  0  0  0  0  0  0
    9.0468   -8.2507    0.0000 C   0  0  0  0  0  0  0  0  0  0  0  0
    8.8061  -10.5417    0.0000 C   0  0  0  0  0  0  0  0  0  0  0  0
    9.8286   -7.1747    0.0000 C   0  0  0  0  0  0  0  0  0  0  0  0
    9.2876   -5.9597    0.0000 C   0  0  0  0  0  0  0  0  0  0  0  0
   11.1513   -7.3137    0.0000 O   0  0  0  0  0  0  0  0  0  0  0  0
    7.4833  -10.4027    0.0000 C   0  0  0  0  0  0  0  0  0  0  0  0
    6.7016  -11.4787    0.0000 C   0  0  0  0  0  0  0  0  0  0  0  0
    6.9424   -9.1877    0.0000 O   0  0  0  0  0  0  0  0  0  0  0  0
  2  1  1  0  0  0  0
  3  1  2  0  0  0  0
  4  2  2  0  0  0  0
  5  3  1  0  0  0  0
  6  4  1  0  0  0  0
  6  5  2  0  0  0  0
  8  7  1  0  0  0  0
  9  7  1  0  0  0  0
 10  8  2  0  0  0  0
 11  9  2  0  0  0  0
 11 10  1  0  0  0  0
  1  7  1  0  0  0  0
 13 12  1  0  0  0  0
 14 12  1  0  0  0  0
 15 13  2  0  0  0  0
 16 14  2  0  0  0  0
 16 15  1  0  0  0  0
  5 12  1  0  0  0  0
 10 17  1  0  0  0  0
 17 18  1  0  0  0  0
 18 19  1  0  0  0  0
 18 20  1  0  0  0  0
 19 21  1  0  0  0  0
 21 22  1  0  0  0  0
 21 23  2  0  0  0  0
 20 24  1  0  0  0  0
 24 25  1  0  0  0  0
 24 26  2  0  0  0  0
 16 27  1  0  0  0  0
 27 28  1  0  0  0  0
 28 29  1  0  0  0  0
 28 30  1  0  0  0  0
 29 31  1  0  0  0  0
 31 32  1  0  0  0  0
 31 33  2  0  0  0  0
 30 34  1  0  0  0  0
 34 35  1  0  0  0  0
 34 36  2  0  0  0  0
M  END
>  <Name>
2&6-bis{3-[N&N-bis(carboxymethyl)aminomethyl]pyrazol-1-yl}-pyridine

>  <LogK>
16.68

$$$$

  ACD/Labs03081817222D

 10  9  0  0  0  0  0  0  0  0  1 V2000
   12.7960  -10.1904    0.0000 C   0  0  0  0  0  0  0  0  0  0  0  0
   14.1409  -10.1904    0.0000 C   0  0  0  0  0  0  0  0  0  0  0  0
   12.0216   -9.1194    0.0000 C   0  0  0  0  0  0  0  0  0  0  0  0
   12.0737  -11.3000    0.0000 C   0  0  0  0  0  0  0  0  0  0  0  0
   14.0087   -8.8960    0.0000 C   0  0  0  0  0  0  0  0  0  0  0  0
   14.8369   -7.9288    0.0000 C   0  0  0  0  0  0  0  0  0  0  0  0
   15.4701  -10.2727    0.0000 C   0  0  0  0  0  0  0  0  0  0  0  0
   14.0815  -11.5278    0.0000 O   0  0  0  0  0  0  0  0  0  0  0  0
   16.1061  -11.4408    0.0000 O   0  0  0  0  0  0  0  0  0  0  0  0
   16.3275   -9.2779    0.0000 O   0  0  0  0  0  0  0  0  0  0  0  0
  1  2  1  0  0  0  0
  1  3  1  0  0  0  0
  1  4  1  0  0  0  0
  2  5  1  0  0  0  0
  5  6  1  0  0  0  0
  2  7  1  0  0  0  0
  2  8  1  0  0  0  0
  7  9  2  0  0  0  0
  7 10  1  0  0  0  0
M  END
>  <Name>
2-Ethyl-2-hydroxy-3-methylbutanoic

>  <LogK>
2.87

$$$$

  ACD/Labs03201814172D

 15 14  0  0  0  0  0  0  0  0  1 V2000
   15.2740   -9.8302    0.0000 N   0  0  0  0  0  0  0  0  0  0  0  0
   16.5958   -9.8602    0.0000 C   0  0  0  0  0  0  0  0  0  0  0  0
   17.2779  -10.9968    0.0000 C   0  0  0  0  0  0  0  0  0  0  0  0
   14.5514  -10.9313    0.0000 C   0  0  0  0  0  0  0  0  0  0  0  0
   13.2584  -11.0839    0.0000 C   0  0  0  0  0  0  0  0  0  0  0  0
   14.5992   -8.6614    0.0000 C   0  0  0  0  0  0  0  0  0  0  0  0
   15.3072   -7.5244    0.0000 C   0  0  0  0  0  0  0  0  0  0  0  0
   18.6120  -10.9589    0.0000 O   0  0  0  0  0  0  0  0  0  0  0  0
   16.6713  -12.1818    0.0000 O   0  0  0  0  0  0  0  0  0  0  0  0
   12.8435  -12.3810    0.0000 O   0  0  0  0  0  0  0  0  0  0  0  0
   12.2328  -10.2516    0.0000 O   0  0  0  0  0  0  0  0  0  0  0  0
   16.6396   -7.5239    0.0000 O   0  0  0  0  0  0  0  0  0  0  0  0
   14.6964   -6.3385    0.0000 O   0  0  0  0  0  0  0  0  0  0  0  0
   13.2969   -8.5628    0.0000 C   0  0  0  0  0  0  0  0  0  0  0  0
   12.6028   -7.4453    0.0000 C   0  0  0  0  0  0  0  0  0  0  0  0
  1  2  1  0  0  0  0
  2  3  1  0  0  0  0
  1  4  1  0  0  0  0
  4  5  1  0  0  0  0
  1  6  1  0  0  0  0
  6  7  1  0  0  0  0
  3  8  2  0  0  0  0
  3  9  1  0  0  0  0
  5 10  2  0  0  0  0
  5 11  1  0  0  0  0
  7 12  1  0  0  0  0
  7 13  2  0  0  0  0
  6 14  1  0  0  0  0
 14 15  1  0  0  0  0
M  END
>  <Name>
2-Ethyl-nitrilotriacetic

>  <LogK>
11.58

$$$$

  ACD/Labs03101817022D

 19 18  0  0  0  0  0  0  0  0  1 V2000
   15.6797  -10.1296    0.0000 N   0  0  0  0  0  0  0  0  0  0  0  0
   16.3447   -8.9778    0.0000 C   0  0  0  0  0  0  0  0  0  0  0  0
   17.6747   -8.9778    0.0000 C   0  0  0  0  0  0  0  0  0  0  0  0
   18.3397   -7.8260    0.0000 C   0  0  0  0  0  0  0  0  0  0  0  0
   18.3397  -10.1296    0.0000 O   0  0  0  0  0  0  0  0  0  0  0  0
   16.3447  -11.2815    0.0000 C   0  0  0  0  0  0  0  0  0  0  0  0
   15.6797  -12.4333    0.0000 C   0  0  0  0  0  0  0  0  0  0  0  0
   16.3447  -13.5851    0.0000 C   0  0  0  0  0  0  0  0  0  0  0  0
   14.3497  -12.4333    0.0000 O   0  0  0  0  0  0  0  0  0  0  0  0
   14.3497  -10.1296    0.0000 C   0  0  0  0  0  0  0  0  0  0  0  0
   13.6847   -8.9778    0.0000 C   0  0  0  0  0  0  0  0  0  0  0  0
   13.6847  -11.2815    0.0000 C   0  0  0  0  0  0  0  0  0  0  0  0
   14.3497   -7.8260    0.0000 O   0  0  0  0  0  0  0  0  0  0  0  0
   12.3547   -8.9778    0.0000 C   0  0  0  0  0  0  0  0  0  0  0  0
   12.3547  -11.2815    0.0000 C   0  0  0  0  0  0  0  0  0  0  0  0
   11.6897  -12.4333    0.0000 C   0  0  0  0  0  0  0  0  0  0  0  0
   10.3597  -12.4333    0.0000 C   0  0  0  0  0  0  0  0  0  0  0  0
    9.6947  -13.5851    0.0000 C   0  0  0  0  0  0  0  0  0  0  0  0
    8.3647  -13.5851    0.0000 C   0  0  0  0  0  0  0  0  0  0  0  0
  1  2  1  0  0  0  0
  2  3  1  0  0  0  0
  3  4  1  0  0  0  0
  3  5  2  0  0  0  0
  1  6  1  0  0  0  0
  6  7  1  0  0  0  0
  7  8  1  0  0  0  0
  7  9  2  0  0  0  0
  1 10  1  0  0  0  0
 10 11  1  0  0  0  0
 10 12  1  0  0  0  0
 11 13  2  0  0  0  0
 11 14  1  0  0  0  0
 12 15  1  0  0  0  0
 15 16  1  0  0  0  0
 16 17  1  0  0  0  0
 17 18  1  0  0  0  0
 18 19  1  0  0  0  0
M  END
>  <Name>
2-Hexylnitrilotriacetic

>  <LogK>
11.53

$$$$

  ACD/Labs03081813292D

  8  7  0  0  0  0  0  0  0  0  1 V2000
    9.6735   -8.4988    0.0000 C   0  0  0  0  0  0  0  0  0  0  0  0
   11.0526   -7.7026    0.0000 C   0  0  0  0  0  0  0  0  0  0  0  0
   12.4555   -8.5286    0.0000 C   0  0  0  0  0  0  0  0  0  0  0  0
   13.8730   -9.3117    0.0000 C   0  0  0  0  0  0  0  0  0  0  0  0
   11.6659   -9.9458    0.0000 C   0  0  0  0  0  0  0  0  0  0  0  0
   13.1603   -7.0669    0.0000 O   0  0  0  0  0  0  0  0  0  0  0  0
   13.9908  -10.9122    0.0000 O   0  0  0  0  0  0  0  0  0  0  0  0
   15.2761   -8.5303    0.0000 O   0  0  0  0  0  0  0  0  0  0  0  0
  1  2  1  0  0  0  0
  2  3  1  0  0  0  0
  3  4  1  0  0  0  0
  3  5  1  0  0  0  0
  3  6  1  0  0  0  0
  4  7  2  0  0  0  0
  4  8  1  0  0  0  0
M  END
>  <Name>
2-Hydroxy-2-methylbutanoic

>  <LogK>
3.24

$$$$

  ACD/Labs03081813302D

  7  6  0  0  0  0  0  0  0  0  1 V2000
    8.8119   -9.2860    0.0000 C   0  0  0  0  0  0  0  0  0  0  0  0
   11.5271   -9.2860    0.0000 C   0  0  0  0  0  0  0  0  0  0  0  0
   14.2423   -9.2860    0.0000 C   0  0  0  0  0  0  0  0  0  0  0  0
   11.5271  -12.0012    0.0000 C   0  0  0  0  0  0  0  0  0  0  0  0
    7.4543   -6.9345    0.0000 O   0  0  0  0  0  0  0  0  0  0  0  0
    7.4543  -11.6374    0.0000 O   0  0  0  0  0  0  0  0  0  0  0  0
   11.5271   -6.5707    0.0000 O   0  0  0  0  0  0  0  0  0  0  0  0
  1  2  1  0  0  0  0
  2  3  1  0  0  0  0
  2  4  1  0  0  0  0
  1  5  1  0  0  0  0
  1  6  2  0  0  0  0
  2  7  1  0  0  0  0
M  END
>  <Name>
2-Hydroxy-2-methylpropanoic

>  <LogK>
2.98

$$$$

  ACD/Labs03201814472D

 14 14  0  0  0  0  0  0  0  0  1 V2000
   16.4718   -8.2734    0.0000 C   0  0  0  0  0  0  0  0  0  0  0  0
   16.4718   -9.6034    0.0000 C   0  0  0  0  0  0  0  0  0  0  0  0
   15.3200   -7.6084    0.0000 C   0  0  0  0  0  0  0  0  0  0  0  0
   15.3200  -10.2684    0.0000 C   0  0  0  0  0  0  0  0  0  0  0  0
   14.1682   -8.2734    0.0000 C   0  0  0  0  0  0  0  0  0  0  0  0
   14.1682   -9.6034    0.0000 C   0  0  0  0  0  0  0  0  0  0  0  0
   15.3200   -6.2784    0.0000 C   0  0  0  0  0  0  0  0  0  0  0  0
   17.6236  -10.2684    0.0000 S   0  0  0  0  0  0  0  0  0  0  0  0
   16.4718   -5.6134    0.0000 O   0  0  0  0  0  0  0  0  0  0  0  0
   14.1682   -5.6134    0.0000 O   0  0  0  0  0  0  0  0  0  0  0  0
   13.0164   -7.6084    0.0000 O   0  0  0  0  0  0  0  0  0  0  0  0
   18.2886   -9.1166    0.0000 O   0  0  0  0  0  0  0  0  0  0  0  0
   16.9586  -11.4202    0.0000 O   0  0  0  0  0  0  0  0  0  0  0  0
   18.7754  -10.9334    0.0000 O   0  0  0  0  0  0  0  0  0  0  0  0
  2  1  1  0  0  0  0
  3  1  2  0  0  0  0
  4  2  2  0  0  0  0
  5  3  1  0  0  0  0
  6  4  1  0  0  0  0
  6  5  2  0  0  0  0
  3  7  1  0  0  0  0
  2  8  1  0  0  0  0
  7  9  2  0  0  0  0
  7 10  1  0  0  0  0
  5 11  1  0  0  0  0
  8 12  2  0  0  0  0
  8 13  2  0  0  0  0
  8 14  1  0  0  0  0
M  END
>  <Name>
2-Hydroxy-5-sulfobenzoic

>  <LogK>
8.13

$$$$

  ACD/Labs01261816182D

 17 18  0  0  0  0  0  0  0  0  1 V2000
   12.4797   -7.9349    0.0000 C   0  0  0  0  0  0  0  0  0  0  0  0
   13.1447   -9.0868    0.0000 C   0  0  0  0  0  0  0  0  0  0  0  0
   11.1497   -7.9349    0.0000 C   0  0  0  0  0  0  0  0  0  0  0  0
   12.4797  -10.2386    0.0000 C   0  0  0  0  0  0  0  0  0  0  0  0
   10.4847   -9.0868    0.0000 C   0  0  0  0  0  0  0  0  0  0  0  0
   11.1497  -10.2386    0.0000 C   0  0  0  0  0  0  0  0  0  0  0  0
   14.4747   -9.0868    0.0000 C   0  0  0  0  0  0  0  0  0  0  0  0
   15.1397  -10.2386    0.0000 C   0  0  0  0  0  0  0  0  0  0  0  0
   13.1447  -11.3904    0.0000 C   0  0  0  0  0  0  0  0  0  0  0  0
   14.4747  -11.3904    0.0000 C   0  0  0  0  0  0  0  0  0  0  0  0
   15.1397   -7.9349    0.0000 S   0  0  0  0  0  0  0  0  0  0  0  0
   10.4847   -6.7831    0.0000 N   0  0  0  0  0  0  0  0  0  0  0  0
   16.2915   -8.5999    0.0000 O   0  0  0  0  0  0  0  0  0  0  0  0
   13.9879   -7.2699    0.0000 O   0  0  0  0  0  0  0  0  0  0  0  0
   15.8047   -6.7831    0.0000 O   0  0  0  0  0  0  0  0  0  0  0  0
    9.1547   -6.7831    0.0000 O   0  0  0  0  0  0  0  0  0  0  0  0
   13.1447   -6.7831    0.0000 O   0  0  0  0  0  0  0  0  0  0  0  0
  2  1  1  0  0  0  0
  3  1  2  0  0  0  0
  5  3  1  0  0  0  0
  6  4  1  0  0  0  0
  6  5  2  0  0  0  0
  7  2  1  0  0  0  0
  4  2  2  0  0  0  0
  8  7  2  0  0  0  0
  9  4  1  0  0  0  0
 10  8  1  0  0  0  0
 10  9  2  0  0  0  0
  7 11  1  0  0  0  0
  3 12  1  0  0  0  0
 11 13  2  0  0  0  0
 11 14  2  0  0  0  0
 11 15  1  0  0  0  0
 12 16  2  0  0  0  0
  1 17  1  0  0  0  0
M  END
>  <Name>
2-Nitroso-1-hydroxynaphthalene-8-sulfonic

>  <LogK>
5.1

$$$$

  ACD/Labs01261816202D

 20 20  0  0  0  0  0  0  0  0  1 V2000
   10.0271   -9.4561    0.0000 C   0  0  0  0  0  0  0  0  0  0  0  0
   10.6921  -10.6080    0.0000 C   0  0  0  0  0  0  0  0  0  0  0  0
    8.6971   -9.4561    0.0000 C   0  0  0  0  0  0  0  0  0  0  0  0
   10.0271  -11.7598    0.0000 C   0  0  0  0  0  0  0  0  0  0  0  0
    8.0321  -10.6080    0.0000 C   0  0  0  0  0  0  0  0  0  0  0  0
    8.6971  -11.7598    0.0000 C   0  0  0  0  0  0  0  0  0  0  0  0
    6.7021  -10.6080    0.0000 N   0  0  0  0  0  0  0  0  0  0  0  0
   12.0221  -10.6080    0.0000 N   0  0  0  0  0  0  0  0  0  0  0  0
   12.6871  -11.7598    0.0000 C   0  0  0  0  0  0  0  0  0  0  0  0
   14.0171  -11.7598    0.0000 C   0  0  0  0  0  0  0  0  0  0  0  0
   14.6821  -12.9116    0.0000 C   0  0  0  0  0  0  0  0  0  0  0  0
   12.6871   -9.4561    0.0000 C   0  0  0  0  0  0  0  0  0  0  0  0
   14.0171   -9.4561    0.0000 C   0  0  0  0  0  0  0  0  0  0  0  0
   14.6821   -8.3043    0.0000 C   0  0  0  0  0  0  0  0  0  0  0  0
   16.0121   -8.3043    0.0000 S   0  0  0  0  0  0  0  0  0  0  0  0
   16.0121   -6.9743    0.0000 O   0  0  0  0  0  0  0  0  0  0  0  0
   16.0121   -9.6343    0.0000 O   0  0  0  0  0  0  0  0  0  0  0  0
    8.0321  -12.9116    0.0000 O   0  0  0  0  0  0  0  0  0  0  0  0
    6.0371   -9.4561    0.0000 O   0  0  0  0  0  0  0  0  0  0  0  0
   17.3421   -8.3043    0.0000 O   0  0  0  0  0  0  0  0  0  0  0  0
  2  1  1  0  0  0  0
  3  1  2  0  0  0  0
  4  2  2  0  0  0  0
  5  3  1  0  0  0  0
  6  4  1  0  0  0  0
  6  5  2  0  0  0  0
  5  7  1  0  0  0  0
  2  8  1  0  0  0  0
  8  9  1  0  0  0  0
  9 10  1  0  0  0  0
 10 11  1  0  0  0  0
  8 12  1  0  0  0  0
 12 13  1  0  0  0  0
 13 14  1  0  0  0  0
 14 15  1  0  0  0  0
 15 16  2  0  0  0  0
 15 17  2  0  0  0  0
  6 18  1  0  0  0  0
  7 19  2  0  0  0  0
 15 20  1  0  0  0  0
M  END
>  <Name>
2-Nitroso-5-(N-propyl-3-sulfopropylamino)phenol

>  <LogK>
5.86

$$$$

  ACD/Labs01291822312D

 16 16  0  0  0  0  0  0  0  0  1 V2000
   18.0722  -13.0802    0.0000 C   0  0  0  0  0  0  0  0  0  0  0  0
   17.4072  -14.2321    0.0000 C   0  0  0  0  0  0  0  0  0  0  0  0
   17.4072  -11.9284    0.0000 N   0  0  0  0  0  0  0  0  0  0  0  0
   16.0772  -14.2321    0.0000 C   0  0  0  0  0  0  0  0  0  0  0  0
   16.0772  -11.9284    0.0000 C   0  0  0  0  0  0  0  0  0  0  0  0
   15.4122  -13.0802    0.0000 C   0  0  0  0  0  0  0  0  0  0  0  0
   19.4022  -13.0802    0.0000 C   0  0  0  0  0  0  0  0  0  0  0  0
   20.0672  -14.2321    0.0000 N   0  0  0  0  0  0  0  0  0  0  0  0
   21.3972  -14.2321    0.0000 C   0  0  0  0  0  0  0  0  0  0  0  0
   22.0622  -13.0802    0.0000 C   0  0  0  0  0  0  0  0  0  0  0  0
   19.4022  -15.3839    0.0000 C   0  0  0  0  0  0  0  0  0  0  0  0
   20.0672  -16.5357    0.0000 C   0  0  0  0  0  0  0  0  0  0  0  0
   23.3922  -13.0802    0.0000 O   0  0  0  0  0  0  0  0  0  0  0  0
   21.3972  -11.9284    0.0000 O   0  0  0  0  0  0  0  0  0  0  0  0
   21.3972  -16.5357    0.0000 O   0  0  0  0  0  0  0  0  0  0  0  0
   19.4022  -17.6875    0.0000 O   0  0  0  0  0  0  0  0  0  0  0  0
  2  1  1  0  0  0  0
  3  1  2  0  0  0  0
  4  2  2  0  0  0  0
  5  3  1  0  0  0  0
  6  4  1  0  0  0  0
  6  5  2  0  0  0  0
  1  7  1  0  0  0  0
  7  8  1  0  0  0  0
  8  9  1  0  0  0  0
  9 10  1  0  0  0  0
  8 11  1  0  0  0  0
 11 12  1  0  0  0  0
 10 13  1  0  0  0  0
 10 14  2  0  0  0  0
 12 15  2  0  0  0  0
 12 16  1  0  0  0  0
M  END
>  <Name>
2-Pyridylmethyliminodiethanoic

>  <LogK>
9.07

$$$$

  ACD/Labs03041820032D

 16 16  0  0  0  0  0  0  0  0  2 V2000
   13.6186  -10.0752    0.0000 C   0  0  0  0  0  0  0  0  0  0  0  0
   13.6186  -11.4052    0.0000 C   0  0  0  0  0  0  0  0  0  0  0  0
   12.4667   -9.4102    0.0000 C   0  0  0  0  0  0  0  0  0  0  0  0
   12.4667  -12.0702    0.0000 C   0  0  0  0  0  0  0  0  0  0  0  0
   11.3149  -10.0752    0.0000 C   0  0  0  0  0  0  0  0  0  0  0  0
   11.3149  -11.4052    0.0000 C   0  0  0  0  0  0  0  0  0  0  0  0
   12.4667  -13.4002    0.0000 C   0  0  0  0  0  0  0  0  0  0  0  0
   14.7704   -9.4102    0.0000 N   0  3  0  0  0  0  0  0  0  0  0  0
   10.1631   -9.4102    0.0000 N   0  3  0  0  0  0  0  0  0  0  0  0
   14.7704   -8.0802    0.0000 O   0  5  0  0  0  0  0  0  0  0  0  0
   15.9222  -10.0752    0.0000 O   0  0  0  0  0  0  0  0  0  0  0  0
   10.1631   -8.0802    0.0000 O   0  5  0  0  0  0  0  0  0  0  0  0
    9.0113  -10.0752    0.0000 O   0  0  0  0  0  0  0  0  0  0  0  0
   13.6186  -14.0652    0.0000 O   0  0  0  0  0  0  0  0  0  0  0  0
   11.3149  -14.0652    0.0000 O   0  0  0  0  0  0  0  0  0  0  0  0
   14.7704  -12.0702    0.0000 O   0  0  0  0  0  0  0  0  0  0  0  0
  2  1  1  0  0  0  0
  3  1  2  0  0  0  0
  4  2  2  0  0  0  0
  5  3  1  0  0  0  0
  6  4  1  0  0  0  0
  6  5  2  0  0  0  0
  4  7  1  0  0  0  0
  1  8  1  0  0  0  0
  5  9  1  0  0  0  0
  8 10  1  0  0  0  0
  8 11  2  0  0  0  0
  9 12  1  0  0  0  0
  9 13  2  0  0  0  0
  7 14  2  0  0  0  0
  7 15  1  0  0  0  0
  2 16  1  0  0  0  0
M  CHG  4   8   1   9   1  10  -1  12  -1
M  END
>  <Name>
3&5-Dinitrosalicylic

>  <LogK>
5.38

$$$$

  ACD/Labs03101813242D

 24 24  0  0  0  0  0  0  0  0  1 V2000
   13.6186  -10.4210    0.0000 C   0  0  0  0  0  0  0  0  0  0  0  0
   13.6186  -11.7510    0.0000 C   0  0  0  0  0  0  0  0  0  0  0  0
   12.4668   -9.7560    0.0000 C   0  0  0  0  0  0  0  0  0  0  0  0
   12.4668  -12.4160    0.0000 C   0  0  0  0  0  0  0  0  0  0  0  0
   11.3150  -10.4210    0.0000 C   0  0  0  0  0  0  0  0  0  0  0  0
   11.3150  -11.7510    0.0000 C   0  0  0  0  0  0  0  0  0  0  0  0
   14.7705   -9.7560    0.0000 N   0  0  0  0  0  0  0  0  0  0  0  0
   15.9223  -10.4210    0.0000 N   0  0  0  0  0  0  0  0  0  0  0  0
   12.4668  -13.7460    0.0000 S   0  0  0  0  0  0  0  0  0  0  0  0
   17.0741   -9.7560    0.0000 C   0  0  0  0  0  0  0  0  0  0  0  0
   18.2259  -10.4210    0.0000 C   0  0  0  0  0  0  0  0  0  0  0  0
   17.0741   -8.4260    0.0000 C   0  0  0  0  0  0  0  0  0  0  0  0
   18.2259   -7.7610    0.0000 O   0  0  0  0  0  0  0  0  0  0  0  0
   15.9223   -7.7610    0.0000 C   0  0  0  0  0  0  0  0  0  0  0  0
   19.3777   -9.7560    0.0000 C   0  0  0  0  0  0  0  0  0  0  0  0
   18.2259  -11.7510    0.0000 O   0  0  0  0  0  0  0  0  0  0  0  0
   10.1632   -9.7560    0.0000 S   0  0  0  0  0  0  0  0  0  0  0  0
   11.1369  -13.7460    0.0000 O   0  0  0  0  0  0  0  0  0  0  0  0
   13.7968  -13.7460    0.0000 O   0  0  0  0  0  0  0  0  0  0  0  0
   12.4668   -8.4260    0.0000 O   0  0  0  0  0  0  0  0  0  0  0  0
   10.8282   -8.6042    0.0000 O   0  0  0  0  0  0  0  0  0  0  0  0
    9.4982  -10.9078    0.0000 O   0  0  0  0  0  0  0  0  0  0  0  0
    9.0114   -9.0910    0.0000 O   0  0  0  0  0  0  0  0  0  0  0  0
   12.4668  -15.0760    0.0000 O   0  0  0  0  0  0  0  0  0  0  0  0
  2  1  1  0  0  0  0
  3  1  2  0  0  0  0
  4  2  2  0  0  0  0
  5  3  1  0  0  0  0
  6  4  1  0  0  0  0
  6  5  2  0  0  0  0
  1  7  1  0  0  0  0
  7  8  2  0  0  0  0
  4  9  1  0  0  0  0
  8 10  1  0  0  0  0
 10 11  1  0  0  0  0
 10 12  1  0  0  0  0
 12 13  2  0  0  0  0
 12 14  1  0  0  0  0
 11 15  1  0  0  0  0
 11 16  2  0  0  0  0
  5 17  1  0  0  0  0
  9 18  2  0  0  0  0
  9 19  2  0  0  0  0
  3 20  1  0  0  0  0
 17 21  2  0  0  0  0
 17 22  2  0  0  0  0
 17 23  1  0  0  0  0
  9 24  1  0  0  0  0
M  END
>  <Name>
3-(2-hydroxy-3&5-disulfophenylazo)pentane-2&4-dione

>  <LogK>
7.96

$$$$

  ACD/Labs03101813262D

 19 19  0  0  0  0  0  0  0  0  2 V2000
   11.9172   -8.7365    0.0000 C   0  0  0  0  0  0  0  0  0  0  0  0
   11.9172  -10.0665    0.0000 C   0  0  0  0  0  0  0  0  0  0  0  0
   10.7653   -8.0715    0.0000 C   0  0  0  0  0  0  0  0  0  0  0  0
   10.7653  -10.7315    0.0000 C   0  0  0  0  0  0  0  0  0  0  0  0
    9.6135   -8.7365    0.0000 C   0  0  0  0  0  0  0  0  0  0  0  0
    9.6135  -10.0665    0.0000 C   0  0  0  0  0  0  0  0  0  0  0  0
   13.0690   -8.0715    0.0000 N   0  0  0  0  0  0  0  0  0  0  0  0
   14.2208   -8.7365    0.0000 N   0  0  0  0  0  0  0  0  0  0  0  0
   15.3726   -8.0715    0.0000 C   0  0  0  0  0  0  0  0  0  0  0  0
   16.5244   -8.7365    0.0000 C   0  0  0  0  0  0  0  0  0  0  0  0
   15.3726   -6.7415    0.0000 C   0  0  0  0  0  0  0  0  0  0  0  0
   16.5244   -6.0765    0.0000 O   0  0  0  0  0  0  0  0  0  0  0  0
   14.2208   -6.0765    0.0000 C   0  0  0  0  0  0  0  0  0  0  0  0
   17.6762   -8.0715    0.0000 C   0  0  0  0  0  0  0  0  0  0  0  0
   16.5244  -10.0665    0.0000 O   0  0  0  0  0  0  0  0  0  0  0  0
   10.7653   -6.7415    0.0000 O   0  0  0  0  0  0  0  0  0  0  0  0
    8.4617  -10.7315    0.0000 N   0  3  0  0  0  0  0  0  0  0  0  0
    8.4617  -12.0615    0.0000 O   0  5  0  0  0  0  0  0  0  0  0  0
    7.3099  -10.0665    0.0000 O   0  0  0  0  0  0  0  0  0  0  0  0
  2  1  1  0  0  0  0
  3  1  2  0  0  0  0
  4  2  2  0  0  0  0
  5  3  1  0  0  0  0
  6  4  1  0  0  0  0
  6  5  2  0  0  0  0
  1  7  1  0  0  0  0
  7  8  2  0  0  0  0
  8  9  1  0  0  0  0
  9 10  1  0  0  0  0
  9 11  1  0  0  0  0
 11 12  2  0  0  0  0
 11 13  1  0  0  0  0
 10 14  1  0  0  0  0
 10 15  2  0  0  0  0
  3 16  1  0  0  0  0
  6 17  1  0  0  0  0
 17 18  1  0  0  0  0
 17 19  2  0  0  0  0
M  CHG  2  17   1  18  -1
M  END
>  <Name>
3-(2-hydroxy-4-nitrophenylazo)pentane-2&4-dione

>  <LogK>
8.38

$$$$

  ACD/Labs03101813222D

 23 23  0  0  0  0  0  0  0  0  2 V2000
   13.2180  -10.2741    0.0000 C   0  0  0  0  0  0  0  0  0  0  0  0
   13.2180  -11.6041    0.0000 C   0  0  0  0  0  0  0  0  0  0  0  0
   12.0662   -9.6091    0.0000 C   0  0  0  0  0  0  0  0  0  0  0  0
   12.0662  -12.2691    0.0000 C   0  0  0  0  0  0  0  0  0  0  0  0
   10.9144  -10.2741    0.0000 C   0  0  0  0  0  0  0  0  0  0  0  0
   10.9144  -11.6041    0.0000 C   0  0  0  0  0  0  0  0  0  0  0  0
   14.3699   -9.6091    0.0000 N   0  0  0  0  0  0  0  0  0  0  0  0
   15.5217  -10.2741    0.0000 N   0  0  0  0  0  0  0  0  0  0  0  0
   12.0662  -13.5991    0.0000 N   0  3  0  0  0  0  0  0  0  0  0  0
   16.6735   -9.6091    0.0000 C   0  0  0  0  0  0  0  0  0  0  0  0
   17.8253  -10.2741    0.0000 C   0  0  0  0  0  0  0  0  0  0  0  0
   16.6735   -8.2791    0.0000 C   0  0  0  0  0  0  0  0  0  0  0  0
   17.8253   -7.6141    0.0000 O   0  0  0  0  0  0  0  0  0  0  0  0
   15.5217   -7.6141    0.0000 C   0  0  0  0  0  0  0  0  0  0  0  0
   17.8253  -11.6041    0.0000 C   0  0  0  0  0  0  0  0  0  0  0  0
   18.9771   -9.6091    0.0000 O   0  0  0  0  0  0  0  0  0  0  0  0
    9.7626   -9.6091    0.0000 S   0  0  0  0  0  0  0  0  0  0  0  0
   10.9144  -14.2641    0.0000 O   0  0  0  0  0  0  0  0  0  0  0  0
   13.2180  -14.2641    0.0000 O   0  5  0  0  0  0  0  0  0  0  0  0
   12.0662   -8.2791    0.0000 O   0  0  0  0  0  0  0  0  0  0  0  0
   10.4276   -8.4573    0.0000 O   0  0  0  0  0  0  0  0  0  0  0  0
    9.0976  -10.7609    0.0000 O   0  0  0  0  0  0  0  0  0  0  0  0
    8.6108   -8.9441    0.0000 O   0  0  0  0  0  0  0  0  0  0  0  0
  2  1  1  0  0  0  0
  3  1  2  0  0  0  0
  4  2  2  0  0  0  0
  5  3  1  0  0  0  0
  6  4  1  0  0  0  0
  6  5  2  0  0  0  0
  1  7  1  0  0  0  0
  7  8  2  0  0  0  0
  4  9  1  0  0  0  0
  8 10  1  0  0  0  0
 10 11  1  0  0  0  0
 10 12  1  0  0  0  0
 12 13  2  0  0  0  0
 12 14  1  0  0  0  0
 11 15  1  0  0  0  0
 11 16  2  0  0  0  0
  5 17  1  0  0  0  0
  9 18  2  0  0  0  0
  9 19  1  0  0  0  0
  3 20  1  0  0  0  0
 17 21  2  0  0  0  0
 17 22  2  0  0  0  0
 17 23  1  0  0  0  0
M  CHG  2   9   1  19  -1
M  END
>  <Name>
3-(2-hydroxy-5-nitro-3-sulfophenylazo)pentane-2&4-dione

>  <LogK>
7.83

$$$$

  ACD/Labs03101813262D

 16 16  0  0  0  0  0  0  0  0  1 V2000
   12.0133  -10.5793    0.0000 C   0  0  0  0  0  0  0  0  0  0  0  0
   12.0133  -11.9093    0.0000 C   0  0  0  0  0  0  0  0  0  0  0  0
   10.8615   -9.9143    0.0000 C   0  0  0  0  0  0  0  0  0  0  0  0
   10.8615  -12.5742    0.0000 C   0  0  0  0  0  0  0  0  0  0  0  0
    9.7097  -10.5793    0.0000 C   0  0  0  0  0  0  0  0  0  0  0  0
    9.7097  -11.9093    0.0000 C   0  0  0  0  0  0  0  0  0  0  0  0
   13.1651   -9.9143    0.0000 N   0  0  0  0  0  0  0  0  0  0  0  0
   14.3169  -10.5793    0.0000 N   0  0  0  0  0  0  0  0  0  0  0  0
   15.4687   -9.9143    0.0000 C   0  0  0  0  0  0  0  0  0  0  0  0
   16.6205  -10.5793    0.0000 C   0  0  0  0  0  0  0  0  0  0  0  0
   15.4687   -8.5843    0.0000 C   0  0  0  0  0  0  0  0  0  0  0  0
   16.6205   -7.9193    0.0000 O   0  0  0  0  0  0  0  0  0  0  0  0
   14.3169   -7.9193    0.0000 C   0  0  0  0  0  0  0  0  0  0  0  0
   17.7723   -9.9143    0.0000 C   0  0  0  0  0  0  0  0  0  0  0  0
   16.6205  -11.9093    0.0000 O   0  0  0  0  0  0  0  0  0  0  0  0
   10.8615   -8.5843    0.0000 O   0  0  0  0  0  0  0  0  0  0  0  0
  2  1  1  0  0  0  0
  3  1  2  0  0  0  0
  4  2  2  0  0  0  0
  5  3  1  0  0  0  0
  6  4  1  0  0  0  0
  6  5  2  0  0  0  0
  1  7  1  0  0  0  0
  7  8  2  0  0  0  0
  8  9  1  0  0  0  0
  9 10  1  0  0  0  0
  9 11  1  0  0  0  0
 11 12  2  0  0  0  0
 11 13  1  0  0  0  0
 10 14  1  0  0  0  0
 10 15  2  0  0  0  0
  3 16  1  0  0  0  0
M  END
>  <Name>
3-(2-hydroxyphenylazo)pentane-2&4-dione

>  <LogK>
8.75

$$$$

  ACD/Labs03101813252D

 21 21  0  0  0  0  0  0  0  0  1 V2000
   11.7759   -8.4113    0.0000 C   0  0  0  0  0  0  0  0  0  0  0  0
   11.7759   -9.7413    0.0000 C   0  0  0  0  0  0  0  0  0  0  0  0
   10.6241   -7.7463    0.0000 C   0  0  0  0  0  0  0  0  0  0  0  0
   10.6241  -10.4063    0.0000 C   0  0  0  0  0  0  0  0  0  0  0  0
    9.4723   -8.4113    0.0000 C   0  0  0  0  0  0  0  0  0  0  0  0
    9.4723   -9.7413    0.0000 C   0  0  0  0  0  0  0  0  0  0  0  0
   12.9277   -7.7463    0.0000 N   0  0  0  0  0  0  0  0  0  0  0  0
   14.0795   -8.4113    0.0000 N   0  0  0  0  0  0  0  0  0  0  0  0
   15.2313   -7.7463    0.0000 C   0  0  0  0  0  0  0  0  0  0  0  0
   16.3831   -8.4113    0.0000 C   0  0  0  0  0  0  0  0  0  0  0  0
   15.2313   -6.4163    0.0000 C   0  0  0  0  0  0  0  0  0  0  0  0
   16.3831   -5.7513    0.0000 O   0  0  0  0  0  0  0  0  0  0  0  0
   14.0795   -5.7513    0.0000 C   0  0  0  0  0  0  0  0  0  0  0  0
   17.5349   -7.7463    0.0000 C   0  0  0  0  0  0  0  0  0  0  0  0
   16.3831   -9.7413    0.0000 O   0  0  0  0  0  0  0  0  0  0  0  0
    8.3205   -7.7463    0.0000 S   0  0  0  0  0  0  0  0  0  0  0  0
   10.6241   -6.4163    0.0000 O   0  0  0  0  0  0  0  0  0  0  0  0
    8.9855   -6.5945    0.0000 O   0  0  0  0  0  0  0  0  0  0  0  0
    7.6555   -8.8981    0.0000 O   0  0  0  0  0  0  0  0  0  0  0  0
    7.1687   -7.0813    0.0000 O   0  0  0  0  0  0  0  0  0  0  0  0
   10.6241  -11.7363    0.0000 Cl  0  0  0  0  0  0  0  0  0  0  0  0
  2  1  1  0  0  0  0
  3  1  2  0  0  0  0
  4  2  2  0  0  0  0
  5  3  1  0  0  0  0
  6  4  1  0  0  0  0
  6  5  2  0  0  0  0
  1  7  1  0  0  0  0
  7  8  2  0  0  0  0
  8  9  1  0  0  0  0
  9 10  1  0  0  0  0
  9 11  1  0  0  0  0
 11 12  2  0  0  0  0
 11 13  1  0  0  0  0
 10 14  1  0  0  0  0
 10 15  2  0  0  0  0
  5 16  1  0  0  0  0
  3 17  1  0  0  0  0
 16 18  2  0  0  0  0
 16 19  2  0  0  0  0
 16 20  1  0  0  0  0
  4 21  1  0  0  0  0
M  END
>  <Name>
3-(5-chloro-2-hydroxy-3-sulfophenylazo)pentane-2&4-dione

>  <LogK>
8.15

$$$$

  ACD/Labs03101813072D

 10  9  0  0  0  0  0  0  0  0  1 V2000
   12.5148   -6.7141    0.0000 C   0  0  0  0  0  0  0  0  0  0  0  0
   11.2169   -7.4672    0.0000 C   0  0  0  0  0  0  0  0  0  0  0  0
   10.0636   -6.8047    0.0000 O   0  0  0  0  0  0  0  0  0  0  0  0
   11.2197   -8.7972    0.0000 C   0  0  0  0  0  0  0  0  0  0  0  0
   10.0694   -9.4647    0.0000 C   0  0  0  0  0  0  0  0  0  0  0  0
   12.3730   -9.4597    0.0000 C   0  0  0  0  0  0  0  0  0  0  0  0
   12.3759  -10.7897    0.0000 O   0  0  0  0  0  0  0  0  0  0  0  0
   13.5234   -8.7922    0.0000 C   0  0  0  0  0  0  0  0  0  0  0  0
    8.9161   -8.8022    0.0000 C   0  0  0  0  0  0  0  0  0  0  0  0
    7.7658   -9.4697    0.0000 C   0  0  0  0  0  0  0  0  0  0  0  0
  1  2  1  0  0  0  0
  2  3  2  0  0  0  0
  2  4  1  0  0  0  0
  4  5  1  0  0  0  0
  4  6  1  0  0  0  0
  6  7  2  0  0  0  0
  6  8  1  0  0  0  0
  5  9  1  0  0  0  0
  9 10  2  0  0  0  0
M  END
>  <Name>
3-allylpentanedione

>  <LogK>
6.55

$$$$

  ACD/Labs01281823582D

 18 19  0  0  0  0  0  0  0  0  1 V2000
   23.9957  -10.7899    0.0000 C   0  0  0  0  0  0  0  0  0  0  0  0
   23.9957  -12.1199    0.0000 C   0  0  0  0  0  0  0  0  0  0  0  0
   22.8439  -10.1249    0.0000 C   0  0  0  0  0  0  0  0  0  0  0  0
   22.8439  -12.7848    0.0000 C   0  0  0  0  0  0  0  0  0  0  0  0
   21.6921  -10.7899    0.0000 C   0  0  0  0  0  0  0  0  0  0  0  0
   21.6921  -12.1199    0.0000 C   0  0  0  0  0  0  0  0  0  0  0  0
   20.5403  -10.1249    0.0000 C   0  0  0  0  0  0  0  0  0  0  0  0
   19.3885  -10.7899    0.0000 C   0  0  0  0  0  0  0  0  0  0  0  0
   20.5403  -12.7848    0.0000 C   0  0  0  0  0  0  0  0  0  0  0  0
   19.3885  -12.1199    0.0000 C   0  0  0  0  0  0  0  0  0  0  0  0
   25.1475  -12.7848    0.0000 S   0  0  0  0  0  0  0  0  0  0  0  0
   18.2367  -10.1249    0.0000 O   0  0  0  0  0  0  0  0  0  0  0  0
   18.2367  -12.7848    0.0000 C   0  0  0  0  0  0  0  0  0  0  0  0
   25.8125  -11.6331    0.0000 O   0  0  0  0  0  0  0  0  0  0  0  0
   24.4825  -13.9366    0.0000 O   0  0  0  0  0  0  0  0  0  0  0  0
   26.2993  -13.4498    0.0000 O   0  0  0  0  0  0  0  0  0  0  0  0
   17.0850  -12.1199    0.0000 O   0  0  0  0  0  0  0  0  0  0  0  0
   18.2367  -14.1148    0.0000 O   0  0  0  0  0  0  0  0  0  0  0  0
  2  1  1  0  0  0  0
  3  1  2  0  0  0  0
  4  2  2  0  0  0  0
  5  3  1  0  0  0  0
  6  4  1  0  0  0  0
  7  5  1  0  0  0  0
  6  5  2  0  0  0  0
  8  7  2  0  0  0  0
  9  6  1  0  0  0  0
 10  8  1  0  0  0  0
 10  9  2  0  0  0  0
  2 11  1  0  0  0  0
  8 12  1  0  0  0  0
 10 13  1  0  0  0  0
 11 14  2  0  0  0  0
 11 15  2  0  0  0  0
 11 16  1  0  0  0  0
 13 17  2  0  0  0  0
 13 18  1  0  0  0  0
M  END
>  <Name>
3-Hydroxy-7-sulfo-2-naphthoic

>  <LogK>
7.62

$$$$

  ACD/Labs03101815282D

  6  5  0  0  0  0  0  0  0  0  1 V2000
   12.5349   -7.9419    0.0000 C   0  0  0  0  0  0  0  0  0  0  0  0
   11.8699   -9.0937    0.0000 C   0  0  0  0  0  0  0  0  0  0  0  0
   12.5349  -10.2455    0.0000 C   0  0  0  0  0  0  0  0  0  0  0  0
   11.8699   -6.7900    0.0000 O   0  0  0  0  0  0  0  0  0  0  0  0
   13.8649  -10.2455    0.0000 O   0  0  0  0  0  0  0  0  0  0  0  0
   11.8699  -11.3973    0.0000 O   0  0  0  0  0  0  0  0  0  0  0  0
  1  2  1  0  0  0  0
  2  3  1  0  0  0  0
  1  4  1  0  0  0  0
  3  5  1  0  0  0  0
  3  6  2  0  0  0  0
M  END
>  <Name>
3-Hydroxypropanoic

>  <LogK>
1.93

$$$$

  ACD/Labs03081817512D

 18 19  0  0  0  0  0  0  0  0  1 V2000
   14.0276   -9.6593    0.0000 N   0  0  0  0  0  0  0  0  0  0  0  0
   15.3745   -9.6593    0.0000 N   0  0  0  0  0  0  0  0  0  0  0  0
   16.0479  -10.8257    0.0000 C   0  0  0  0  0  0  0  0  0  0  0  0
   17.3948  -10.8257    0.0000 C   0  0  0  0  0  0  0  0  0  0  0  0
   15.3745  -11.9922    0.0000 C   0  0  0  0  0  0  0  0  0  0  0  0
   18.0683  -11.9922    0.0000 C   0  0  0  0  0  0  0  0  0  0  0  0
   16.0479  -13.1586    0.0000 C   0  0  0  0  0  0  0  0  0  0  0  0
   17.3948  -13.1586    0.0000 C   0  0  0  0  0  0  0  0  0  0  0  0
   13.3541   -8.4928    0.0000 C   0  0  0  0  0  0  0  0  0  0  0  0
   12.0072   -8.4928    0.0000 C   0  0  0  0  0  0  0  0  0  0  0  0
   14.0276   -7.3264    0.0000 C   0  0  0  0  0  0  0  0  0  0  0  0
   11.3338   -7.3264    0.0000 C   0  0  0  0  0  0  0  0  0  0  0  0
   13.3541   -6.1599    0.0000 C   0  0  0  0  0  0  0  0  0  0  0  0
   12.0072   -6.1599    0.0000 C   0  0  0  0  0  0  0  0  0  0  0  0
   15.3745   -7.3264    0.0000 O   0  0  0  0  0  0  0  0  0  0  0  0
   14.0276   -4.9935    0.0000 O   0  0  0  0  0  0  0  0  0  0  0  0
   11.3338   -4.9935    0.0000 O   0  0  0  0  0  0  0  0  0  0  0  0
   18.0683  -14.3251    0.0000 Br  0  0  0  0  0  0  0  0  0  0  0  0
  1  2  2  0  0  0  0
  4  3  1  0  0  0  0
  5  3  2  0  0  0  0
  6  4  2  0  0  0  0
  7  5  1  0  0  0  0
  8  6  1  0  0  0  0
  8  7  2  0  0  0  0
  2  3  1  0  0  0  0
 10  9  1  0  0  0  0
 11  9  2  0  0  0  0
 12 10  2  0  0  0  0
 13 11  1  0  0  0  0
 14 12  1  0  0  0  0
 14 13  2  0  0  0  0
  1  9  1  0  0  0  0
 11 15  1  0  0  0  0
 13 16  1  0  0  0  0
 14 17  1  0  0  0  0
  8 18  1  0  0  0  0
M  END
>  <Name>
4-((E)-(4-Bromophenyl)diazenyl)-1&2&3-benzenetriol

>  <LogK>
8.17

$$$$

  ACD/Labs03081817512D

 18 19  0  0  0  0  0  0  0  0  1 V2000
   13.5789  -12.6718    0.0000 N   0  0  0  0  0  0  0  0  0  0  0  0
   14.9258  -12.6718    0.0000 N   0  0  0  0  0  0  0  0  0  0  0  0
   15.5993  -13.8383    0.0000 C   0  0  0  0  0  0  0  0  0  0  0  0
   16.9462  -13.8383    0.0000 C   0  0  0  0  0  0  0  0  0  0  0  0
   14.9258  -15.0047    0.0000 C   0  0  0  0  0  0  0  0  0  0  0  0
   17.6196  -15.0047    0.0000 C   0  0  0  0  0  0  0  0  0  0  0  0
   15.5993  -16.1712    0.0000 C   0  0  0  0  0  0  0  0  0  0  0  0
   16.9462  -16.1712    0.0000 C   0  0  0  0  0  0  0  0  0  0  0  0
   12.9055  -11.5054    0.0000 C   0  0  0  0  0  0  0  0  0  0  0  0
   11.5586  -11.5054    0.0000 C   0  0  0  0  0  0  0  0  0  0  0  0
   13.5789  -10.3389    0.0000 C   0  0  0  0  0  0  0  0  0  0  0  0
   10.8851  -10.3389    0.0000 C   0  0  0  0  0  0  0  0  0  0  0  0
   12.9055   -9.1725    0.0000 C   0  0  0  0  0  0  0  0  0  0  0  0
   11.5586   -9.1725    0.0000 C   0  0  0  0  0  0  0  0  0  0  0  0
   14.9258  -10.3389    0.0000 O   0  0  0  0  0  0  0  0  0  0  0  0
   13.5789   -8.0060    0.0000 O   0  0  0  0  0  0  0  0  0  0  0  0
   10.8851   -8.0060    0.0000 O   0  0  0  0  0  0  0  0  0  0  0  0
   17.6196  -17.3376    0.0000 Cl  0  0  0  0  0  0  0  0  0  0  0  0
  1  2  2  0  0  0  0
  4  3  1  0  0  0  0
  5  3  2  0  0  0  0
  6  4  2  0  0  0  0
  7  5  1  0  0  0  0
  8  6  1  0  0  0  0
  8  7  2  0  0  0  0
  2  3  1  0  0  0  0
 10  9  1  0  0  0  0
 11  9  2  0  0  0  0
 12 10  2  0  0  0  0
 13 11  1  0  0  0  0
 14 12  1  0  0  0  0
 14 13  2  0  0  0  0
  1  9  1  0  0  0  0
 11 15  1  0  0  0  0
 13 16  1  0  0  0  0
 14 17  1  0  0  0  0
  8 18  1  0  0  0  0
M  END
>  <Name>
4-((E)-(4-Chlorophenyl)diazenyl)-1&2&3-benzenetriol

>  <LogK>
7.81

$$$$

  ACD/Labs03081817522D

 18 19  0  0  0  0  0  0  0  0  1 V2000
   14.2840  -11.1656    0.0000 N   0  0  0  0  0  0  0  0  0  0  0  0
   15.6309  -11.1656    0.0000 N   0  0  0  0  0  0  0  0  0  0  0  0
   16.3043  -12.3320    0.0000 C   0  0  0  0  0  0  0  0  0  0  0  0
   17.6512  -12.3320    0.0000 C   0  0  0  0  0  0  0  0  0  0  0  0
   15.6309  -13.4985    0.0000 C   0  0  0  0  0  0  0  0  0  0  0  0
   18.3247  -13.4985    0.0000 C   0  0  0  0  0  0  0  0  0  0  0  0
   16.3043  -14.6649    0.0000 C   0  0  0  0  0  0  0  0  0  0  0  0
   17.6512  -14.6649    0.0000 C   0  0  0  0  0  0  0  0  0  0  0  0
   13.6105   -9.9991    0.0000 C   0  0  0  0  0  0  0  0  0  0  0  0
   12.2636   -9.9991    0.0000 C   0  0  0  0  0  0  0  0  0  0  0  0
   14.2840   -8.8327    0.0000 C   0  0  0  0  0  0  0  0  0  0  0  0
   11.5902   -8.8327    0.0000 C   0  0  0  0  0  0  0  0  0  0  0  0
   13.6105   -7.6662    0.0000 C   0  0  0  0  0  0  0  0  0  0  0  0
   12.2636   -7.6662    0.0000 C   0  0  0  0  0  0  0  0  0  0  0  0
   15.6309   -8.8327    0.0000 O   0  0  0  0  0  0  0  0  0  0  0  0
   14.2840   -6.4998    0.0000 O   0  0  0  0  0  0  0  0  0  0  0  0
   11.5902   -6.4998    0.0000 O   0  0  0  0  0  0  0  0  0  0  0  0
   18.3247  -15.8314    0.0000 F   0  0  0  0  0  0  0  0  0  0  0  0
  1  2  2  0  0  0  0
  4  3  1  0  0  0  0
  5  3  2  0  0  0  0
  6  4  2  0  0  0  0
  7  5  1  0  0  0  0
  8  6  1  0  0  0  0
  8  7  2  0  0  0  0
  2  3  1  0  0  0  0
 10  9  1  0  0  0  0
 11  9  2  0  0  0  0
 12 10  2  0  0  0  0
 13 11  1  0  0  0  0
 14 12  1  0  0  0  0
 14 13  2  0  0  0  0
  1  9  1  0  0  0  0
 11 15  1  0  0  0  0
 13 16  1  0  0  0  0
 14 17  1  0  0  0  0
  8 18  1  0  0  0  0
M  END
>  <Name>
4-((E)-(4-Fluorophenyl)diazenyl)-1&2&3-benzenetriol

>  <LogK>
7.51

$$$$

  ACD/Labs03081817502D

 18 19  0  0  0  0  0  0  0  0  1 V2000
   12.6335  -10.5406    0.0000 N   0  0  0  0  0  0  0  0  0  0  0  0
   13.9804  -10.5406    0.0000 N   0  0  0  0  0  0  0  0  0  0  0  0
   14.6538  -11.7071    0.0000 C   0  0  0  0  0  0  0  0  0  0  0  0
   16.0007  -11.7071    0.0000 C   0  0  0  0  0  0  0  0  0  0  0  0
   13.9804  -12.8735    0.0000 C   0  0  0  0  0  0  0  0  0  0  0  0
   16.6742  -12.8735    0.0000 C   0  0  0  0  0  0  0  0  0  0  0  0
   14.6538  -14.0400    0.0000 C   0  0  0  0  0  0  0  0  0  0  0  0
   16.0007  -14.0400    0.0000 C   0  0  0  0  0  0  0  0  0  0  0  0
   11.9600   -9.3742    0.0000 C   0  0  0  0  0  0  0  0  0  0  0  0
   10.6131   -9.3742    0.0000 C   0  0  0  0  0  0  0  0  0  0  0  0
   12.6335   -8.2077    0.0000 C   0  0  0  0  0  0  0  0  0  0  0  0
    9.9397   -8.2077    0.0000 C   0  0  0  0  0  0  0  0  0  0  0  0
   11.9600   -7.0413    0.0000 C   0  0  0  0  0  0  0  0  0  0  0  0
   10.6131   -7.0413    0.0000 C   0  0  0  0  0  0  0  0  0  0  0  0
   13.9804   -8.2077    0.0000 O   0  0  0  0  0  0  0  0  0  0  0  0
   12.6335   -5.8748    0.0000 O   0  0  0  0  0  0  0  0  0  0  0  0
    9.9397   -5.8748    0.0000 O   0  0  0  0  0  0  0  0  0  0  0  0
   16.6742  -15.2064    0.0000 I   0  0  0  0  0  0  0  0  0  0  0  0
  1  2  2  0  0  0  0
  4  3  1  0  0  0  0
  5  3  2  0  0  0  0
  6  4  2  0  0  0  0
  7  5  1  0  0  0  0
  8  6  1  0  0  0  0
  8  7  2  0  0  0  0
  2  3  1  0  0  0  0
 10  9  1  0  0  0  0
 11  9  2  0  0  0  0
 12 10  2  0  0  0  0
 13 11  1  0  0  0  0
 14 12  1  0  0  0  0
 14 13  2  0  0  0  0
  1  9  1  0  0  0  0
 11 15  1  0  0  0  0
 13 16  1  0  0  0  0
 14 17  1  0  0  0  0
  8 18  1  0  0  0  0
M  END
>  <Name>
4-((E)-(4-Iodophenyl)diazenyl)-1&2&3-benzenetriol

>  <LogK>
8.55

$$$$

  ACD/Labs03081817442D

 17 18  0  0  0  0  0  0  0  0  1 V2000
   13.1714  -10.2357    0.0000 N   0  0  0  0  0  0  0  0  0  0  0  0
   14.5183  -10.2357    0.0000 N   0  0  0  0  0  0  0  0  0  0  0  0
   15.1917  -11.4021    0.0000 C   0  0  0  0  0  0  0  0  0  0  0  0
   16.5386  -11.4021    0.0000 C   0  0  0  0  0  0  0  0  0  0  0  0
   14.5183  -12.5685    0.0000 C   0  0  0  0  0  0  0  0  0  0  0  0
   17.2120  -12.5685    0.0000 C   0  0  0  0  0  0  0  0  0  0  0  0
   15.1917  -13.7350    0.0000 C   0  0  0  0  0  0  0  0  0  0  0  0
   16.5386  -13.7350    0.0000 C   0  0  0  0  0  0  0  0  0  0  0  0
   12.4979   -9.0692    0.0000 C   0  0  0  0  0  0  0  0  0  0  0  0
   11.1511   -9.0692    0.0000 C   0  0  0  0  0  0  0  0  0  0  0  0
   13.1714   -7.9028    0.0000 C   0  0  0  0  0  0  0  0  0  0  0  0
   10.4776   -7.9028    0.0000 C   0  0  0  0  0  0  0  0  0  0  0  0
   12.4979   -6.7364    0.0000 C   0  0  0  0  0  0  0  0  0  0  0  0
   11.1511   -6.7364    0.0000 C   0  0  0  0  0  0  0  0  0  0  0  0
   14.5183   -7.9028    0.0000 O   0  0  0  0  0  0  0  0  0  0  0  0
   13.1714   -5.5699    0.0000 O   0  0  0  0  0  0  0  0  0  0  0  0
   10.4776   -5.5699    0.0000 O   0  0  0  0  0  0  0  0  0  0  0  0
  1  2  2  0  0  0  0
  4  3  1  0  0  0  0
  5  3  2  0  0  0  0
  6  4  2  0  0  0  0
  7  5  1  0  0  0  0
  8  6  1  0  0  0  0
  8  7  2  0  0  0  0
  2  3  1  0  0  0  0
 10  9  1  0  0  0  0
 11  9  2  0  0  0  0
 12 10  2  0  0  0  0
 13 11  1  0  0  0  0
 14 12  1  0  0  0  0
 14 13  2  0  0  0  0
  1  9  1  0  0  0  0
 11 15  1  0  0  0  0
 13 16  1  0  0  0  0
 14 17  1  0  0  0  0
M  END
>  <Name>
4-((E)-Phenyldiazenyl)-1&2&3-benzenetriol

>  <LogK>
9.32

$$$$

  ACD/Labs01141818032D

 11 11  0  0  0  0  0  0  0  0  2 V2000
   16.7532   -9.4582    0.0000 C   0  0  0  0  0  0  0  0  0  0  0  0
   16.7532  -10.7882    0.0000 C   0  0  0  0  0  0  0  0  0  0  0  0
   15.6014   -8.7932    0.0000 C   0  0  0  0  0  0  0  0  0  0  0  0
   15.6014  -11.4532    0.0000 C   0  0  0  0  0  0  0  0  0  0  0  0
   14.4496   -9.4582    0.0000 C   0  0  0  0  0  0  0  0  0  0  0  0
   14.4496  -10.7882    0.0000 C   0  0  0  0  0  0  0  0  0  0  0  0
   15.6014   -7.4632    0.0000 N   0  3  0  0  0  0  0  0  0  0  0  0
   17.9050  -11.4532    0.0000 O   0  0  0  0  0  0  0  0  0  0  0  0
   15.6014  -12.7832    0.0000 O   0  0  0  0  0  0  0  0  0  0  0  0
   16.7532   -6.7982    0.0000 O   0  0  0  0  0  0  0  0  0  0  0  0
   14.4496   -6.7982    0.0000 O   0  0  0  0  0  0  0  0  0  0  0  0
  2  1  1  0  0  0  0
  3  1  2  0  0  0  0
  4  2  2  0  0  0  0
  5  3  1  0  0  0  0
  6  4  1  0  0  0  0
  6  5  2  0  0  0  0
  3  7  1  0  0  0  0
  2  8  1  0  0  0  0
  4  9  1  0  0  0  0
  7 10  2  0  0  0  0
  7 11  1  0  0  0  0
M  CHG  1   7   1
M  END
>  <Name>
4-Nitrocatechol

>  <LogK>
9.69

$$$$

  ACD/Labs01291822462D

 14 14  0  0  0  0  0  0  0  0  1 V2000
   15.9036  -13.9931    0.0000 C   0  0  0  0  0  0  0  0  0  0  0  0
   15.9036  -15.3231    0.0000 C   0  0  0  0  0  0  0  0  0  0  0  0
   14.7518  -13.3281    0.0000 C   0  0  0  0  0  0  0  0  0  0  0  0
   14.7518  -15.9881    0.0000 C   0  0  0  0  0  0  0  0  0  0  0  0
   13.5999  -13.9931    0.0000 C   0  0  0  0  0  0  0  0  0  0  0  0
   13.5999  -15.3231    0.0000 C   0  0  0  0  0  0  0  0  0  0  0  0
   17.0554  -13.3281    0.0000 C   0  0  0  0  0  0  0  0  0  0  0  0
   12.4481  -13.3281    0.0000 S   0  0  0  0  0  0  0  0  0  0  0  0
   18.2072  -13.9931    0.0000 O   0  0  0  0  0  0  0  0  0  0  0  0
   17.0554  -11.9981    0.0000 O   0  0  0  0  0  0  0  0  0  0  0  0
   17.0554  -15.9881    0.0000 O   0  0  0  0  0  0  0  0  0  0  0  0
   13.1131  -12.1763    0.0000 O   0  0  0  0  0  0  0  0  0  0  0  0
   11.7831  -14.4799    0.0000 O   0  0  0  0  0  0  0  0  0  0  0  0
   11.2963  -12.6631    0.0000 O   0  0  0  0  0  0  0  0  0  0  0  0
  2  1  1  0  0  0  0
  3  1  2  0  0  0  0
  4  2  2  0  0  0  0
  5  3  1  0  0  0  0
  6  4  1  0  0  0  0
  6  5  2  0  0  0  0
  1  7  1  0  0  0  0
  5  8  1  0  0  0  0
  7  9  2  0  0  0  0
  7 10  1  0  0  0  0
  2 11  1  0  0  0  0
  8 12  2  0  0  0  0
  8 13  2  0  0  0  0
  8 14  1  0  0  0  0
M  END
>  <Name>
5-Sulfosalicylic

>  <LogK>
8.4

$$$$

  ACD/Labs01131818472D

 23 23  0  0  0  0  0  0  0  0  1 V2000
   16.1095  -23.9210    0.0000 C   0  0  0  0  0  0  0  0  0  0  0  0
   14.1072  -23.9211    0.0000 C   0  0  0  0  0  0  0  0  0  0  0  0
   19.8706  -19.7137    0.0000 C   0  0  0  0  0  0  0  0  0  0  0  0
   19.2627  -21.6035    0.0000 C   0  0  0  0  0  0  0  0  0  0  0  0
   17.9257  -23.1057    0.0000 O   0  0  0  0  0  0  0  0  0  0  0  0
   10.3291  -19.7376    0.0000 C   0  0  0  0  0  0  0  0  0  0  0  0
   10.9477  -21.6450    0.0000 C   0  0  0  0  0  0  0  0  0  0  0  0
   12.2907  -23.1270    0.0000 O   0  0  0  0  0  0  0  0  0  0  0  0
   17.0290  -14.8374    0.0000 C   0  0  0  0  0  0  0  0  0  0  0  0
   18.6558  -16.0047    0.0000 C   0  0  0  0  0  0  0  0  0  0  0  0
   11.5204  -16.0337    0.0000 C   0  0  0  0  0  0  0  0  0  0  0  0
   13.1351  -14.8447    0.0000 C   0  0  0  0  0  0  0  0  0  0  0  0
   15.0902  -14.4235    0.0000 O   0  0  0  0  0  0  0  0  0  0  0  0
   10.5312  -17.7591    0.0000 N   0  0  0  0  0  0  0  0  0  0  0  0
   19.6561  -17.7260    0.0000 N   0  0  0  0  0  0  0  0  0  0  0  0
   21.5632  -17.1079    0.0000 C   0  0  0  0  0  0  0  0  0  0  0  0
   23.0526  -18.4408    0.0000 C   0  0  0  0  0  0  0  0  0  0  0  0
    8.6279  -17.1469    0.0000 C   0  0  0  0  0  0  0  0  0  0  0  0
    7.1500  -18.4770    0.0000 C   0  0  0  0  0  0  0  0  0  0  0  0
    7.5710  -20.4327    0.0000 O   0  0  0  0  0  0  0  0  0  0  0  0
    5.2473  -17.8650    0.0000 O   0  0  0  0  0  0  0  0  0  0  0  0
   22.6346  -20.3923    0.0000 O   0  0  0  0  0  0  0  0  0  0  0  0
   24.9465  -17.8178    0.0000 O   0  0  0  0  0  0  0  0  0  0  0  0
  1  2  1  0  0  0  0
  3  4  1  0  0  0  0
  4  5  1  0  0  0  0
  1  5  1  0  0  0  0
  6  7  1  0  0  0  0
  7  8  1  0  0  0  0
  2  8  1  0  0  0  0
  9 10  1  0  0  0  0
 11 12  1  0  0  0  0
 12 13  1  0  0  0  0
  9 13  1  0  0  0  0
 11 14  1  0  0  0  0
  6 14  1  0  0  0  0
 10 15  1  0  0  0  0
  3 15  1  0  0  0  0
 15 16  1  0  0  0  0
 16 17  1  0  0  0  0
 14 18  1  0  0  0  0
 18 19  1  0  0  0  0
 19 20  1  0  0  0  0
 19 21  2  0  0  0  0
 17 22  2  0  0  0  0
 17 23  1  0  0  0  0
M  END
>  <Name>
A2-15C5-8

>  <LogK>
11.34

$$$$

  ACD/Labs01131819052D

 26 26  0  0  0  0  0  0  0  0  1 V2000
   15.5525  -13.8429    0.0000 C   0  0  0  0  0  0  0  0  0  0  0  0
   14.0086  -14.7475    0.0000 C   0  0  0  0  0  0  0  0  0  0  0  0
   21.9873  -11.4892    0.0000 C   0  0  0  0  0  0  0  0  0  0  0  0
   22.5768  -13.1841    0.0000 C   0  0  0  0  0  0  0  0  0  0  0  0
   18.6566  -12.0430    0.0000 C   0  0  0  0  0  0  0  0  0  0  0  0
   18.6693  -13.8464    0.0000 C   0  0  0  0  0  0  0  0  0  0  0  0
   18.6540   -8.4710    0.0000 C   0  0  0  0  0  0  0  0  0  0  0  0
   20.2026   -9.3651    0.0000 C   0  0  0  0  0  0  0  0  0  0  0  0
   20.2247  -11.1524    0.0000 N   0  0  0  0  0  0  0  0  0  0  0  0
    9.1399   -9.0218    0.0000 C   0  0  0  0  0  0  0  0  0  0  0  0
    7.9644  -10.3777    0.0000 C   0  0  0  0  0  0  0  0  0  0  0  0
   10.8905  -11.1512    0.0000 C   0  0  0  0  0  0  0  0  0  0  0  0
   12.4633  -12.0593    0.0000 C   0  0  0  0  0  0  0  0  0  0  0  0
   12.4458   -8.4573    0.0000 C   0  0  0  0  0  0  0  0  0  0  0  0
   12.4573   -6.6679    0.0000 C   0  0  0  0  0  0  0  0  0  0  0  0
   10.9019   -9.3619    0.0000 N   0  0  0  0  0  0  0  0  0  0  0  0
   15.5648   -6.6875    0.0000 C   0  0  0  0  0  0  0  0  0  0  0  0
   17.1087   -5.7829    0.0000 C   0  0  0  0  0  0  0  0  0  0  0  0
   13.9919   -5.7794    0.0000 O   0  0  0  0  0  0  0  0  0  0  0  0
   18.6654   -6.6816    0.0000 O   0  0  0  0  0  0  0  0  0  0  0  0
   17.1012  -14.7370    0.0000 O   0  0  0  0  0  0  0  0  0  0  0  0
   12.4519  -13.8487    0.0000 O   0  0  0  0  0  0  0  0  0  0  0  0
   24.3394  -13.5210    0.0000 O   0  0  0  0  0  0  0  0  0  0  0  0
   21.4038  -14.5421    0.0000 O   0  0  0  0  0  0  0  0  0  0  0  0
    6.2025  -10.0376    0.0000 O   0  0  0  0  0  0  0  0  0  0  0  0
    8.5509  -12.0736    0.0000 O   0  0  0  0  0  0  0  0  0  0  0  0
  1  2  1  0  0  0  0
  3  4  1  0  0  0  0
  5  6  1  0  0  0  0
  7  8  1  0  0  0  0
  8  9  1  0  0  0  0
  5  9  1  0  0  0  0
  3  9  1  0  0  0  0
 10 11  1  0  0  0  0
 12 13  1  0  0  0  0
 14 15  1  0  0  0  0
 14 16  1  0  0  0  0
 12 16  1  0  0  0  0
 10 16  1  0  0  0  0
 17 18  1  0  0  0  0
 17 19  1  0  0  0  0
 15 19  1  0  0  0  0
 18 20  1  0  0  0  0
  7 20  1  0  0  0  0
  6 21  1  0  0  0  0
  1 21  1  0  0  0  0
  2 22  1  0  0  0  0
 13 22  1  0  0  0  0
  4 23  1  0  0  0  0
  4 24  2  0  0  0  0
 11 25  1  0  0  0  0
 11 26  2  0  0  0  0
M  END
>  <Name>
A2-18C6-17

>  <LogK>
11.18

$$$$

  ACD/Labs01131820562D

 22 22  0  0  0  0  0  0  0  0  1 V2000
   14.2943  -14.1542    0.0000 C   0  0  0  0  0  0  0  0  0  0  0  0
   12.9444  -14.9451    0.0000 C   0  0  0  0  0  0  0  0  0  0  0  0
   17.0082  -12.5805    0.0000 C   0  0  0  0  0  0  0  0  0  0  0  0
   17.0194  -14.1572    0.0000 C   0  0  0  0  0  0  0  0  0  0  0  0
   17.0060   -9.4574    0.0000 C   0  0  0  0  0  0  0  0  0  0  0  0
   18.3600  -10.2392    0.0000 C   0  0  0  0  0  0  0  0  0  0  0  0
   18.3793  -11.8018    0.0000 N   0  0  0  0  0  0  0  0  0  0  0  0
   14.3050   -7.8980    0.0000 C   0  0  0  0  0  0  0  0  0  0  0  0
   15.6549   -7.1071    0.0000 C   0  0  0  0  0  0  0  0  0  0  0  0
   10.2181  -11.8008    0.0000 C   0  0  0  0  0  0  0  0  0  0  0  0
   11.5933  -12.5948    0.0000 C   0  0  0  0  0  0  0  0  0  0  0  0
   11.5781   -9.4454    0.0000 C   0  0  0  0  0  0  0  0  0  0  0  0
   11.5881   -7.8809    0.0000 C   0  0  0  0  0  0  0  0  0  0  0  0
   10.2281  -10.2363    0.0000 N   0  0  0  0  0  0  0  0  0  0  0  0
   12.9298   -7.1041    0.0000 O   0  0  0  0  0  0  0  0  0  0  0  0
   17.0160   -7.8929    0.0000 O   0  0  0  0  0  0  0  0  0  0  0  0
   15.6483  -14.9359    0.0000 O   0  0  0  0  0  0  0  0  0  0  0  0
   11.5833  -14.1593    0.0000 O   0  0  0  0  0  0  0  0  0  0  0  0
   19.9204  -12.0963    0.0000 C   0  0  0  0  0  0  0  0  0  0  0  0
   20.9460  -10.9090    0.0000 C   0  0  0  0  0  0  0  0  0  0  0  0
   20.4305   -9.4271    0.0000 O   0  0  0  0  0  0  0  0  0  0  0  0
   22.4870  -11.2035    0.0000 O   0  0  0  0  0  0  0  0  0  0  0  0
  1  2  1  0  0  0  0
  3  4  1  0  0  0  0
  5  6  1  0  0  0  0
  6  7  1  0  0  0  0
  3  7  1  0  0  0  0
  8  9  1  0  0  0  0
 10 11  1  0  0  0  0
 12 13  1  0  0  0  0
 12 14  1  0  0  0  0
 10 14  1  0  0  0  0
 13 15  1  0  0  0  0
  8 15  1  0  0  0  0
  9 16  1  0  0  0  0
  5 16  1  0  0  0  0
  4 17  1  0  0  0  0
  1 17  1  0  0  0  0
  2 18  1  0  0  0  0
 11 18  1  0  0  0  0
  7 19  1  0  0  0  0
 19 20  1  0  0  0  0
 20 21  1  0  0  0  0
 20 22  2  0  0  0  0
M  END
>  <Name>
A2-18C6-2

>  <LogK>
6.91

$$$$

  ACD/Labs01131820572D

 28 28  0  0  0  0  0  0  0  0  1 V2000
   15.0695  -12.6647    0.0000 C   0  0  0  0  0  0  0  0  0  0  0  0
   13.8947  -13.3530    0.0000 C   0  0  0  0  0  0  0  0  0  0  0  0
   17.4314  -11.2951    0.0000 C   0  0  0  0  0  0  0  0  0  0  0  0
   17.4411  -12.6673    0.0000 C   0  0  0  0  0  0  0  0  0  0  0  0
   17.4294   -8.5772    0.0000 C   0  0  0  0  0  0  0  0  0  0  0  0
   18.6078   -9.2575    0.0000 C   0  0  0  0  0  0  0  0  0  0  0  0
   18.6246  -10.6174    0.0000 N   0  0  0  0  0  0  0  0  0  0  0  0
   15.0788   -7.2201    0.0000 C   0  0  0  0  0  0  0  0  0  0  0  0
   16.2536   -6.5317    0.0000 C   0  0  0  0  0  0  0  0  0  0  0  0
   11.5221  -10.6166    0.0000 C   0  0  0  0  0  0  0  0  0  0  0  0
   12.7189  -11.3075    0.0000 C   0  0  0  0  0  0  0  0  0  0  0  0
   12.7143   -7.2051    0.0000 C   0  0  0  0  0  0  0  0  0  0  0  0
   12.7056   -8.5667    0.0000 C   0  0  0  0  0  0  0  0  0  0  0  0
   11.5308   -9.2550    0.0000 N   0  0  0  0  0  0  0  0  0  0  0  0
   13.8820   -6.5291    0.0000 O   0  0  0  0  0  0  0  0  0  0  0  0
   17.4381   -7.2156    0.0000 O   0  0  0  0  0  0  0  0  0  0  0  0
   16.2479  -13.3450    0.0000 O   0  0  0  0  0  0  0  0  0  0  0  0
   12.7102  -12.6691    0.0000 O   0  0  0  0  0  0  0  0  0  0  0  0
   19.9658  -10.8737    0.0000 C   0  0  0  0  0  0  0  0  0  0  0  0
   20.4144  -12.1634    0.0000 C   0  0  0  0  0  0  0  0  0  0  0  0
   21.7555  -12.4197    0.0000 C   0  0  0  0  0  0  0  0  0  0  0  0
   10.1901   -8.9962    0.0000 C   0  0  0  0  0  0  0  0  0  0  0  0
    9.2957  -10.0279    0.0000 C   0  0  0  0  0  0  0  0  0  0  0  0
    7.9550   -9.7692    0.0000 C   0  0  0  0  0  0  0  0  0  0  0  0
   22.6481  -11.3864    0.0000 O   0  0  0  0  0  0  0  0  0  0  0  0
   22.2042  -13.7093    0.0000 O   0  0  0  0  0  0  0  0  0  0  0  0
    7.5088   -8.4787    0.0000 O   0  0  0  0  0  0  0  0  0  0  0  0
    7.0606  -10.8009    0.0000 O   0  0  0  0  0  0  0  0  0  0  0  0
  1  2  1  0  0  0  0
  3  4  1  0  0  0  0
  5  6  1  0  0  0  0
  6  7  1  0  0  0  0
  3  7  1  0  0  0  0
  8  9  1  0  0  0  0
 10 11  1  0  0  0  0
 12 13  1  0  0  0  0
 13 14  1  0  0  0  0
 10 14  1  0  0  0  0
 12 15  1  0  0  0  0
  8 15  1  0  0  0  0
  9 16  1  0  0  0  0
  5 16  1  0  0  0  0
  4 17  1  0  0  0  0
  1 17  1  0  0  0  0
  2 18  1  0  0  0  0
 11 18  1  0  0  0  0
  7 19  1  0  0  0  0
 19 20  1  0  0  0  0
 20 21  1  0  0  0  0
 14 22  1  0  0  0  0
 22 23  1  0  0  0  0
 23 24  1  0  0  0  0
 21 25  1  0  0  0  0
 21 26  2  0  0  0  0
 24 27  2  0  0  0  0
 24 28  1  0  0  0  0
M  END
>  <Name>
A2-18C6-22

>  <LogK>
6.47

$$$$

  ACD/Labs01131818352D

 21 21  0  0  0  0  0  0  0  0  1 V2000
    8.5663  -10.5633    0.0000 C   0  0  0  0  0  0  0  0  0  0  0  0
   10.2013  -12.1589    0.0000 C   0  0  0  0  0  0  0  0  0  0  0  0
   12.5013   -6.0591    0.0000 C   0  0  0  0  0  0  0  0  0  0  0  0
   10.2954   -6.5578    0.0000 C   0  0  0  0  0  0  0  0  0  0  0  0
   15.2437   -9.3640    0.0000 C   0  0  0  0  0  0  0  0  0  0  0  0
   14.4581  -11.4886    0.0000 C   0  0  0  0  0  0  0  0  0  0  0  0
   14.6630   -7.0739    0.0000 N   0  0  0  0  0  0  0  0  0  0  0  0
    8.5663   -8.1427    0.0000 N   0  0  0  0  0  0  0  0  0  0  0  0
   12.4542  -12.7828    0.0000 N   0  0  0  0  0  0  0  0  0  0  0  0
   16.5721   -5.4738    0.0000 C   0  0  0  0  0  0  0  0  0  0  0  0
   18.8758   -6.2822    0.0000 C   0  0  0  0  0  0  0  0  0  0  0  0
    6.2383   -7.2440    0.0000 C   0  0  0  0  0  0  0  0  0  0  0  0
    5.8223   -4.8431    0.0000 C   0  0  0  0  0  0  0  0  0  0  0  0
   12.9324  -15.2383    0.0000 C   0  0  0  0  0  0  0  0  0  0  0  0
   11.1129  -16.8597    0.0000 C   0  0  0  0  0  0  0  0  0  0  0  0
   19.4724   -8.6611    0.0000 O   0  0  0  0  0  0  0  0  0  0  0  0
   20.7112   -4.6336    0.0000 O   0  0  0  0  0  0  0  0  0  0  0  0
    7.6144   -3.1693    0.0000 O   0  0  0  0  0  0  0  0  0  0  0  0
    3.4852   -4.0521    0.0000 O   0  0  0  0  0  0  0  0  0  0  0  0
    8.7454  -16.2236    0.0000 O   0  0  0  0  0  0  0  0  0  0  0  0
   11.6663  -19.2644    0.0000 O   0  0  0  0  0  0  0  0  0  0  0  0
  1  2  1  0  0  0  0
  3  4  1  0  0  0  0
  5  6  1  0  0  0  0
  5  7  1  0  0  0  0
  3  7  1  0  0  0  0
  4  8  1  0  0  0  0
  1  8  1  0  0  0  0
  2  9  1  0  0  0  0
  6  9  1  0  0  0  0
  7 10  1  0  0  0  0
 10 11  1  0  0  0  0
  8 12  1  0  0  0  0
 12 13  1  0  0  0  0
  9 14  1  0  0  0  0
 14 15  1  0  0  0  0
 11 16  1  0  0  0  0
 11 17  2  0  0  0  0
 13 18  1  0  0  0  0
 13 19  2  0  0  0  0
 15 20  2  0  0  0  0
 15 21  1  0  0  0  0
M  END
>  <Name>
A3-9C3-5

>  <LogK>
15.21

$$$$

  ACD/Labs01131818352D

 21 21  0  0  0  0  0  0  0  0  1 V2000
    8.5663  -10.5633    0.0000 C   0  0  0  0  0  0  0  0  0  0  0  0
   10.2013  -12.1589    0.0000 C   0  0  0  0  0  0  0  0  0  0  0  0
   12.5013   -6.0591    0.0000 C   0  0  0  0  0  0  0  0  0  0  0  0
   10.2954   -6.5578    0.0000 C   0  0  0  0  0  0  0  0  0  0  0  0
   15.2437   -9.3640    0.0000 C   0  0  0  0  0  0  0  0  0  0  0  0
   14.4581  -11.4886    0.0000 C   0  0  0  0  0  0  0  0  0  0  0  0
   14.6630   -7.0739    0.0000 N   0  0  0  0  0  0  0  0  0  0  0  0
    8.5663   -8.1427    0.0000 N   0  0  0  0  0  0  0  0  0  0  0  0
   12.4542  -12.7828    0.0000 N   0  0  0  0  0  0  0  0  0  0  0  0
   16.5721   -5.4738    0.0000 C   0  0  0  0  0  0  0  0  0  0  0  0
   18.8758   -6.2822    0.0000 C   0  0  0  0  0  0  0  0  0  0  0  0
    6.2383   -7.2440    0.0000 C   0  0  0  0  0  0  0  0  0  0  0  0
    5.8223   -4.8431    0.0000 C   0  0  0  0  0  0  0  0  0  0  0  0
   12.9324  -15.2383    0.0000 C   0  0  0  0  0  0  0  0  0  0  0  0
   11.1129  -16.8597    0.0000 C   0  0  0  0  0  0  0  0  0  0  0  0
   19.4724   -8.6611    0.0000 O   0  0  0  0  0  0  0  0  0  0  0  0
   20.7112   -4.6336    0.0000 O   0  0  0  0  0  0  0  0  0  0  0  0
    7.6144   -3.1693    0.0000 O   0  0  0  0  0  0  0  0  0  0  0  0
    3.4852   -4.0521    0.0000 O   0  0  0  0  0  0  0  0  0  0  0  0
    8.7454  -16.2236    0.0000 O   0  0  0  0  0  0  0  0  0  0  0  0
   11.6663  -19.2644    0.0000 O   0  0  0  0  0  0  0  0  0  0  0  0
  1  2  1  0  0  0  0
  3  4  1  0  0  0  0
  5  6  1  0  0  0  0
  5  7  1  0  0  0  0
  3  7  1  0  0  0  0
  4  8  1  0  0  0  0
  1  8  1  0  0  0  0
  2  9  1  0  0  0  0
  6  9  1  0  0  0  0
  7 10  1  0  0  0  0
 10 11  1  0  0  0  0
  8 12  1  0  0  0  0
 12 13  1  0  0  0  0
  9 14  1  0  0  0  0
 14 15  1  0  0  0  0
 11 16  1  0  0  0  0
 11 17  2  0  0  0  0
 13 18  1  0  0  0  0
 13 19  2  0  0  0  0
 15 20  2  0  0  0  0
 15 21  1  0  0  0  0
M  END
>  <Name>
A3-9C3-5

>  <LogK>
15.21

$$$$

  ACD/Labs01131819072D

 18 18  0  0  0  0  0  0  0  0  1 V2000
   17.0381   -9.4534    0.0000 C   0  0  0  0  0  0  0  0  0  0  0  0
   17.7509  -10.6880    0.0000 C   0  0  0  0  0  0  0  0  0  0  0  0
   17.0362  -14.3845    0.0000 C   0  0  0  0  0  0  0  0  0  0  0  0
   17.7537  -13.1600    0.0000 C   0  0  0  0  0  0  0  0  0  0  0  0
   13.4932  -15.6197    0.0000 C   0  0  0  0  0  0  0  0  0  0  0  0
   14.8996  -15.6180    0.0000 C   0  0  0  0  0  0  0  0  0  0  0  0
   10.6411  -13.1467    0.0000 C   0  0  0  0  0  0  0  0  0  0  0  0
   11.3539  -14.3814    0.0000 C   0  0  0  0  0  0  0  0  0  0  0  0
   11.3429   -9.4577    0.0000 C   0  0  0  0  0  0  0  0  0  0  0  0
   10.6494  -10.6940    0.0000 C   0  0  0  0  0  0  0  0  0  0  0  0
   14.9098   -8.2342    0.0000 C   0  0  0  0  0  0  0  0  0  0  0  0
   13.4795   -8.2241    0.0000 C   0  0  0  0  0  0  0  0  0  0  0  0
   12.7732   -9.4678    0.0000 N   0  0  0  0  0  0  0  0  0  0  0  0
   11.3585  -11.9222    0.0000 N   0  0  0  0  0  0  0  0  0  0  0  0
   12.7730  -14.3723    0.0000 N   0  0  0  0  0  0  0  0  0  0  0  0
   15.6171  -14.3935    0.0000 N   0  0  0  0  0  0  0  0  0  0  0  0
   17.0335  -11.9125    0.0000 N   0  0  0  0  0  0  0  0  0  0  0  0
   15.6189   -9.4625    0.0000 N   0  0  0  0  0  0  0  0  0  0  0  0
  1  2  1  0  0  0  0
  3  4  1  0  0  0  0
  5  6  1  0  0  0  0
  7  8  1  0  0  0  0
  9 10  1  0  0  0  0
 11 12  1  0  0  0  0
 12 13  1  0  0  0  0
  9 13  1  0  0  0  0
 10 14  1  0  0  0  0
  7 14  1  0  0  0  0
  8 15  1  0  0  0  0
  5 15  1  0  0  0  0
  6 16  1  0  0  0  0
  3 16  1  0  0  0  0
  4 17  1  0  0  0  0
  2 17  1  0  0  0  0
  1 18  1  0  0  0  0
 11 18  1  0  0  0  0
M  END
>  <Name>
A6-18C6-1

>  <LogK>
10.1

$$$$

  ACD/Labs01291823062D

  4  3  0  0  0  0  0  0  0  0  1 V2000
   17.1027  -12.6546    0.0000 C   0  0  0  0  0  0  0  0  0  0  0  0
   17.1027  -14.5993    0.0000 C   0  0  0  0  0  0  0  0  0  0  0  0
   18.7869  -11.6822    0.0000 O   0  0  0  0  0  0  0  0  0  0  0  0
   15.4185  -11.6822    0.0000 O   0  0  0  0  0  0  0  0  0  0  0  0
  1  2  1  0  0  0  0
  1  3  1  0  0  0  0
  1  4  2  0  0  0  0
M  END
>  <Name>
Acetic

>  <LogK>
1.81

$$$$

  ACD/Labs01281814262D

  7  6  0  0  0  0  0  0  0  0  1 V2000
   10.1467  -11.4896    0.0000 C   0  0  0  0  0  0  0  0  0  0  0  0
   12.2842  -10.2555    0.0000 C   0  0  0  0  0  0  0  0  0  0  0  0
   14.4217  -11.4896    0.0000 C   0  0  0  0  0  0  0  0  0  0  0  0
   16.5592  -10.2555    0.0000 C   0  0  0  0  0  0  0  0  0  0  0  0
   16.5592   -7.7874    0.0000 C   0  0  0  0  0  0  0  0  0  0  0  0
   18.6967  -11.4896    0.0000 O   0  0  0  0  0  0  0  0  0  0  0  0
   12.2842   -7.7874    0.0000 O   0  0  0  0  0  0  0  0  0  0  0  0
  1  2  1  0  0  0  0
  2  3  1  0  0  0  0
  3  4  1  0  0  0  0
  4  5  1  0  0  0  0
  4  6  2  0  0  0  0
  2  7  2  0  0  0  0
M  END
>  <Name>
Acetylacetone

>  <LogK>
6.05

$$$$

  ACD/Labs03201814182D

 14 13  0  0  0  0  0  0  0  0  1 V2000
   13.2229  -10.6795    0.0000 N   0  0  0  0  0  0  0  0  0  0  0  0
   14.5447  -10.7095    0.0000 C   0  0  0  0  0  0  0  0  0  0  0  0
   15.2268  -11.8461    0.0000 C   0  0  0  0  0  0  0  0  0  0  0  0
   12.5003  -11.7806    0.0000 C   0  0  0  0  0  0  0  0  0  0  0  0
   11.2073  -11.9331    0.0000 C   0  0  0  0  0  0  0  0  0  0  0  0
   12.5481   -9.5107    0.0000 C   0  0  0  0  0  0  0  0  0  0  0  0
   13.2561   -8.3737    0.0000 C   0  0  0  0  0  0  0  0  0  0  0  0
   16.5609  -11.8081    0.0000 O   0  0  0  0  0  0  0  0  0  0  0  0
   14.6202  -13.0311    0.0000 O   0  0  0  0  0  0  0  0  0  0  0  0
   10.7924  -13.2302    0.0000 O   0  0  0  0  0  0  0  0  0  0  0  0
   10.1817  -11.1008    0.0000 O   0  0  0  0  0  0  0  0  0  0  0  0
   14.5885   -8.3731    0.0000 O   0  0  0  0  0  0  0  0  0  0  0  0
   12.6454   -7.1877    0.0000 O   0  0  0  0  0  0  0  0  0  0  0  0
   11.2458   -9.4120    0.0000 C   0  0  0  0  0  0  0  0  0  0  0  0
  1  2  1  0  0  0  0
  2  3  1  0  0  0  0
  1  4  1  0  0  0  0
  4  5  1  0  0  0  0
  1  6  1  0  0  0  0
  6  7  1  0  0  0  0
  3  8  2  0  0  0  0
  3  9  1  0  0  0  0
  5 10  2  0  0  0  0
  5 11  1  0  0  0  0
  7 12  1  0  0  0  0
  7 13  2  0  0  0  0
  6 14  1  0  0  0  0
M  END
>  <Name>
alanine-N&N-diacetic

>  <LogK>
12.6

$$$$

  ACD/Labs03101818282D

 10  9  0  0  0  0  0  0  0  0  1 V2000
    8.7825   -7.4853    0.0000 C   0  0  0  0  0  0  0  0  0  0  0  0
   10.3159   -8.3706    0.0000 C   0  0  0  0  0  0  0  0  0  0  0  0
   11.8492   -7.4853    0.0000 C   0  0  0  0  0  0  0  0  0  0  0  0
   13.3826   -8.3706    0.0000 C   0  0  0  0  0  0  0  0  0  0  0  0
   14.9160   -7.4853    0.0000 O   0  0  0  0  0  0  0  0  0  0  0  0
   16.4493   -8.3706    0.0000 C   0  0  0  0  0  0  0  0  0  0  0  0
   17.9827   -7.4853    0.0000 C   0  0  0  0  0  0  0  0  0  0  0  0
   19.5160   -8.3706    0.0000 C   0  0  0  0  0  0  0  0  0  0  0  0
   13.3826  -10.1412    0.0000 O   0  0  0  0  0  0  0  0  0  0  0  0
   10.3159  -10.1412    0.0000 O   0  0  0  0  0  0  0  0  0  0  0  0
  1  2  1  0  0  0  0
  2  3  1  0  0  0  0
  3  4  1  0  0  0  0
  4  5  1  0  0  0  0
  5  6  1  0  0  0  0
  6  7  1  0  0  0  0
  7  8  2  0  0  0  0
  4  9  2  0  0  0  0
  2 10  2  0  0  0  0
M  END
>  <Name>
Allyl%Acetoacetate

>  <LogK>
8.9

$$$$

  ACD/Labs01131818332D

 31 33  0  0  1  0  0  0  0  0  1 V2000
   14.6483   -9.9926    0.0000 C   0  0  0  0  0  0  0  0  0  0  0  0
   16.7572  -10.6761    0.0000 C   0  0  0  0  0  0  0  0  0  0  0  0
   17.4407  -12.8013    0.0000 C   0  0  0  0  0  0  0  0  0  0  0  0
   19.6692  -12.8013    0.0000 C   0  0  0  0  0  0  0  0  0  0  0  0
   20.3673  -10.6761    0.0000 C   0  0  0  0  0  0  0  0  0  0  0  0
   18.5545   -9.3694    0.0000 O   0  0  0  0  0  0  0  0  0  0  0  0
   16.1331  -14.5987    0.0000 O   0  0  0  0  0  0  0  0  0  0  0  0
   20.9914  -14.5987    0.0000 O   0  0  0  0  0  0  0  0  0  0  0  0
   22.4771   -9.9926    0.0000 N   0  0  0  0  0  0  0  0  0  0  0  0
   24.2899  -11.3001    0.0000 C   0  0  0  0  0  0  0  0  0  0  0  0
   26.0872   -9.9926    0.0000 N   0  0  0  0  0  0  0  0  0  0  0  0
   23.1752   -7.8845    0.0000 C   0  0  0  0  0  0  0  0  0  0  0  0
   25.4038   -7.8845    0.0000 C   0  0  0  0  0  0  0  0  0  0  0  0
   26.5185   -5.9529    0.0000 C   0  0  0  0  0  0  0  0  0  0  0  0
   28.7462   -5.9529    0.0000 N   0  0  0  0  0  0  0  0  0  0  0  0
   25.4038   -4.0213    0.0000 N   0  0  0  0  0  0  0  0  0  0  0  0
   23.1752   -4.0213    0.0000 C   0  0  0  0  0  0  0  0  0  0  0  0
   22.0614   -5.9529    0.0000 N   0  0  0  0  0  0  0  0  0  0  0  0
   12.9990  -11.4783    0.0000 O   0  0  0  0  0  0  0  0  0  0  0  0
   10.8746  -10.7949    0.0000 P   0  0  0  0  0  0  0  0  0  0  0  0
    8.7648  -10.0968    0.0000 O   0  0  0  0  0  0  0  0  0  0  0  0
    7.1009  -11.5980    0.0000 P   0  0  0  0  0  0  0  0  0  0  0  0
    5.4517  -13.0837    0.0000 O   0  0  0  0  0  0  0  0  0  0  0  0
    3.3272  -12.4002    0.0000 P   0  0  0  0  0  0  0  0  0  0  0  0
    4.0107  -10.2749    0.0000 O   0  0  0  0  0  0  0  0  0  0  0  0
    2.6438  -14.5091    0.0000 O   0  0  0  0  0  0  0  0  0  0  0  0
    1.2028  -11.7013    0.0000 O   0  0  0  0  0  0  0  0  0  0  0  0
    5.6152   -9.9332    0.0000 O   0  0  0  0  0  0  0  0  0  0  0  0
    8.5866  -13.2464    0.0000 O   0  0  0  0  0  0  0  0  0  0  0  0
   10.1911  -12.9046    0.0000 O   0  0  0  0  0  0  0  0  0  0  0  0
   11.5727   -8.6868    0.0000 O   0  0  0  0  0  0  0  0  0  0  0  0
  1  2  1  0  0  0  0
  2  3  1  1  0  0  0
  3  4  1  0  0  0  0
  2  6  1  0  0  0  0
  5  6  1  0  0  0  0
  5  4  1  1  0  0  0
  3  7  1  0  0  0  0
  4  8  1  0  0  0  0
  5  9  1  0  0  0  0
  9 10  1  0  0  0  0
 10 11  2  0  0  0  0
  9 12  1  0  0  0  0
 12 13  2  0  0  0  0
 13 11  1  0  0  0  0
 13 14  1  0  0  0  0
 14 15  1  0  0  0  0
 14 16  2  0  0  0  0
 16 17  1  0  0  0  0
 17 18  2  0  0  0  0
 18 12  1  0  0  0  0
  1 19  1  0  0  0  0
 19 20  1  0  0  0  0
 20 21  1  0  0  0  0
 21 22  1  0  0  0  0
 22 23  1  0  0  0  0
 23 24  1  0  0  0  0
 24 25  1  0  0  0  0
 24 26  2  0  0  0  0
 24 27  1  0  0  0  0
 22 28  2  0  0  0  0
 22 29  1  0  0  0  0
 20 30  2  0  0  0  0
 20 31  1  0  0  0  0
M  END
>  <Name>
ATP

>  <LogK>
6.48

$$$$

  ACD/Labs03201814402D

 12 12  0  0  0  0  0  0  0  0  1 V2000
   17.3240   -8.6891    0.0000 C   0  0  0  0  0  0  0  0  0  0  0  0
   17.3240  -10.0191    0.0000 C   0  0  0  0  0  0  0  0  0  0  0  0
   16.1721   -8.0241    0.0000 C   0  0  0  0  0  0  0  0  0  0  0  0
   16.1721  -10.6841    0.0000 C   0  0  0  0  0  0  0  0  0  0  0  0
   15.0203   -8.6891    0.0000 C   0  0  0  0  0  0  0  0  0  0  0  0
   15.0203  -10.0191    0.0000 C   0  0  0  0  0  0  0  0  0  0  0  0
   18.4758   -8.0241    0.0000 C   0  0  0  0  0  0  0  0  0  0  0  0
   17.8108   -6.8723    0.0000 C   0  0  0  0  0  0  0  0  0  0  0  0
   19.6276   -7.3591    0.0000 C   0  0  0  0  0  0  0  0  0  0  0  0
   19.1408   -9.1759    0.0000 O   0  0  0  0  0  0  0  0  0  0  0  0
   19.6276   -6.0291    0.0000 O   0  0  0  0  0  0  0  0  0  0  0  0
   20.7794   -8.0241    0.0000 O   0  0  0  0  0  0  0  0  0  0  0  0
  2  1  1  0  0  0  0
  3  1  2  0  0  0  0
  4  2  2  0  0  0  0
  5  3  1  0  0  0  0
  6  4  1  0  0  0  0
  6  5  2  0  0  0  0
  1  7  1  0  0  0  0
  7  8  1  0  0  0  0
  7  9  1  0  0  0  0
  7 10  1  0  0  0  0
  9 11  2  0  0  0  0
  9 12  1  0  0  0  0
M  END
>  <Name>
Atrolactic

>  <LogK>
3.28

$$$$

  ACD/Labs03101815442D

  9  9  0  0  0  0  0  0  0  0  1 V2000
   12.8763   -8.6770    0.0000 C   0  0  0  0  0  0  0  0  0  0  0  0
   12.8763  -10.0070    0.0000 C   0  0  0  0  0  0  0  0  0  0  0  0
   11.7245   -8.0120    0.0000 C   0  0  0  0  0  0  0  0  0  0  0  0
   11.7245  -10.6720    0.0000 C   0  0  0  0  0  0  0  0  0  0  0  0
   10.5727   -8.6770    0.0000 C   0  0  0  0  0  0  0  0  0  0  0  0
   10.5727  -10.0070    0.0000 C   0  0  0  0  0  0  0  0  0  0  0  0
   14.0281   -8.0120    0.0000 C   0  0  0  0  0  0  0  0  0  0  0  0
   15.1799   -8.6770    0.0000 O   0  0  0  0  0  0  0  0  0  0  0  0
   14.0281   -6.6820    0.0000 O   0  0  0  0  0  0  0  0  0  0  0  0
  2  1  1  0  0  0  0
  3  1  2  0  0  0  0
  4  2  2  0  0  0  0
  5  3  1  0  0  0  0
  6  4  1  0  0  0  0
  6  5  2  0  0  0  0
  1  7  1  0  0  0  0
  7  8  2  0  0  0  0
  7  9  1  0  0  0  0
M  END
>  <Name>
Benzoic

>  <LogK>
2.01

$$$$

  ACD/Labs01291800102D

  1  0  0  0  0  0  0  0  0  0  2 V2000
   17.8520  -12.1761    0.0000 Br  0  5  0  0  0  0  0  0  0  0  0  0
M  CHG  1   1  -1
M  END
>  <Name>
Bromide

>  <LogK>
-0.67

$$$$

  ACD/Labs03101815462D

 11 10  0  0  0  0  0  0  0  0  1 V2000
    8.4968  -11.4374    0.0000 C   0  0  0  0  0  0  0  0  0  0  0  0
    9.1618  -10.2855    0.0000 C   0  0  0  0  0  0  0  0  0  0  0  0
   10.4918  -10.2855    0.0000 C   0  0  0  0  0  0  0  0  0  0  0  0
   11.1568   -9.1337    0.0000 C   0  0  0  0  0  0  0  0  0  0  0  0
   12.4868   -9.1337    0.0000 C   0  0  0  0  0  0  0  0  0  0  0  0
   13.1518  -10.2855    0.0000 C   0  0  0  0  0  0  0  0  0  0  0  0
   13.1518   -7.9819    0.0000 C   0  0  0  0  0  0  0  0  0  0  0  0
   14.4818  -10.2855    0.0000 O   0  0  0  0  0  0  0  0  0  0  0  0
   12.4868  -11.4374    0.0000 O   0  0  0  0  0  0  0  0  0  0  0  0
   14.4818   -7.9819    0.0000 O   0  0  0  0  0  0  0  0  0  0  0  0
   12.4868   -6.8301    0.0000 O   0  0  0  0  0  0  0  0  0  0  0  0
  1  2  1  0  0  0  0
  2  3  1  0  0  0  0
  3  4  1  0  0  0  0
  4  5  1  0  0  0  0
  5  6  1  0  0  0  0
  5  7  1  0  0  0  0
  6  8  2  0  0  0  0
  6  9  1  0  0  0  0
  7 10  2  0  0  0  0
  7 11  1  0  0  0  0
M  END
>  <Name>
Butylmalonic

>  <LogK>
4.38

$$$$

  ACD/Labs01281814352D

 24 24  0  0  1  0  0  0  0  0  1 V2000
   19.7628  -13.5804    0.0000 C   0  0  0  0  0  0  0  0  0  0  0  0
   19.7628  -14.9104    0.0000 C   0  0  0  0  0  0  0  0  0  0  0  0
   18.6110  -12.9154    0.0000 C   0  0  0  0  0  0  0  0  0  0  0  0
   18.6110  -15.5754    0.0000 C   0  0  0  0  0  0  0  0  0  0  0  0
   17.4592  -13.5804    0.0000 C   0  0  0  0  0  0  0  0  0  0  0  0
   17.4592  -14.9104    0.0000 C   0  0  0  0  0  0  0  0  0  0  0  0
   16.3074  -12.9154    0.0000 N   0  0  0  0  0  0  0  0  0  0  0  0
   18.6110  -11.5854    0.0000 N   0  0  0  0  0  0  0  0  0  0  0  0
   19.7628  -10.9204    0.0000 C   0  0  0  0  0  0  0  0  0  0  0  0
   20.9147  -11.5854    0.0000 C   0  0  0  0  0  0  0  0  0  0  0  0
   17.4592  -10.9204    0.0000 C   0  0  0  0  0  0  0  0  0  0  0  0
   17.4592   -9.5904    0.0000 C   0  0  0  0  0  0  0  0  0  0  0  0
   16.3074  -11.5854    0.0000 C   0  0  0  0  0  0  0  0  0  0  0  0
   15.1556  -10.9204    0.0000 C   0  0  0  0  0  0  0  0  0  0  0  0
   15.1556  -13.5804    0.0000 C   0  0  0  0  0  0  0  0  0  0  0  0
   15.1556  -14.9104    0.0000 C   0  0  0  0  0  0  0  0  0  0  0  0
   22.0665  -10.9204    0.0000 O   0  0  0  0  0  0  0  0  0  0  0  0
   20.9147  -12.9154    0.0000 O   0  0  0  0  0  0  0  0  0  0  0  0
   18.6110   -8.9254    0.0000 O   0  0  0  0  0  0  0  0  0  0  0  0
   16.3074   -8.9254    0.0000 O   0  0  0  0  0  0  0  0  0  0  0  0
   15.1556   -9.5904    0.0000 O   0  0  0  0  0  0  0  0  0  0  0  0
   14.0038  -11.5854    0.0000 O   0  0  0  0  0  0  0  0  0  0  0  0
   16.3074  -15.5754    0.0000 O   0  0  0  0  0  0  0  0  0  0  0  0
   14.0038  -15.5754    0.0000 O   0  0  0  0  0  0  0  0  0  0  0  0
  2  1  1  0  0  0  0
  3  1  1  0  0  0  0
  4  2  1  0  0  0  0
  5  3  1  0  0  0  0
  6  4  1  0  0  0  0
  6  5  1  0  0  0  0
  5  7  1  1  0  0  0
  3  8  1  6  0  0  0
  8  9  1  0  0  0  0
  9 10  1  0  0  0  0
  8 11  1  0  0  0  0
 11 12  1  0  0  0  0
  7 13  1  0  0  0  0
 13 14  1  0  0  0  0
  7 15  1  0  0  0  0
 15 16  1  0  0  0  0
 10 17  1  0  0  0  0
 10 18  2  0  0  0  0
 12 19  2  0  0  0  0
 12 20  1  0  0  0  0
 14 21  2  0  0  0  0
 14 22  1  0  0  0  0
 16 23  2  0  0  0  0
 16 24  1  0  0  0  0
M  END
>  <Name>
CDTA

>  <LogK>
20.92

$$$$

  ACD/Labs01271811492D

  1  0  0  0  0  0  0  0  0  0  2 V2000
   11.1207   -8.8133    0.0000 Cl  0  5  0  0  0  0  0  0  0  0  0  0
M  CHG  1   1  -1
M  END
>  <Name>
Chloride

>  <LogK>
0.3

$$$$

  ACD/Labs01261816162D

 13 12  0  0  0  0  0  0  0  0  1 V2000
   15.8558   -8.1681    0.0000 C   0  0  0  0  0  0  0  0  0  0  0  0
   13.3247   -9.6295    0.0000 C   0  0  0  0  0  0  0  0  0  0  0  0
   10.7935   -8.1681    0.0000 C   0  0  0  0  0  0  0  0  0  0  0  0
   18.3870   -6.7067    0.0000 C   0  0  0  0  0  0  0  0  0  0  0  0
   20.9181   -8.1681    0.0000 C   0  0  0  0  0  0  0  0  0  0  0  0
   17.3172  -10.6993    0.0000 C   0  0  0  0  0  0  0  0  0  0  0  0
   23.4493   -6.7067    0.0000 O   0  0  0  0  0  0  0  0  0  0  0  0
   20.9181  -11.0908    0.0000 O   0  0  0  0  0  0  0  0  0  0  0  0
   10.7935   -5.2454    0.0000 O   0  0  0  0  0  0  0  0  0  0  0  0
    8.2624   -9.6295    0.0000 O   0  0  0  0  0  0  0  0  0  0  0  0
   14.3945   -5.6370    0.0000 O   0  0  0  0  0  0  0  0  0  0  0  0
   20.2399  -10.6993    0.0000 O   0  0  0  0  0  0  0  0  0  0  0  0
   15.8558  -13.2304    0.0000 O   0  0  0  0  0  0  0  0  0  0  0  0
  1  2  1  0  0  0  0
  2  3  1  0  0  0  0
  1  4  1  0  0  0  0
  4  5  1  0  0  0  0
  1  6  1  0  0  0  0
  5  7  1  0  0  0  0
  5  8  2  0  0  0  0
  3  9  1  0  0  0  0
  3 10  2  0  0  0  0
  1 11  1  0  0  0  0
  6 12  2  0  0  0  0
  6 13  1  0  0  0  0
M  END
>  <Name>
Citric

>  <LogK>
7.84

$$$$

  ACD/Labs01271811522D

 11 11  0  0  0  0  0  0  0  0  1 V2000
   11.5817  -10.6289    0.0000 C   0  0  0  0  0  0  0  0  0  0  0  0
   11.4033  -12.3181    0.0000 C   0  0  0  0  0  0  0  0  0  0  0  0
   10.0297   -9.9388    0.0000 C   0  0  0  0  0  0  0  0  0  0  0  0
   13.2016  -11.0963    0.0000 C   0  0  0  0  0  0  0  0  0  0  0  0
   12.2619   -9.0827    0.0000 C   0  0  0  0  0  0  0  0  0  0  0  0
   14.4271   -9.9038    0.0000 O   0  0  0  0  0  0  0  0  0  0  0  0
   13.6160  -12.7449    0.0000 O   0  0  0  0  0  0  0  0  0  0  0  0
   13.9553   -8.9047    0.0000 O   0  0  0  0  0  0  0  0  0  0  0  0
   11.2588   -7.7084    0.0000 O   0  0  0  0  0  0  0  0  0  0  0  0
    8.8846  -11.2029    0.0000 C   0  0  0  0  0  0  0  0  0  0  0  0
    9.7304  -12.6678    0.0000 C   0  0  0  0  0  0  0  0  0  0  0  0
  1  2  1  0  0  0  0
  3  1  1  0  0  0  0
  1  4  1  0  0  0  0
  1  5  1  0  0  0  0
  4  6  1  0  0  0  0
  4  7  2  0  0  0  0
  5  8  2  0  0  0  0
  5  9  1  0  0  0  0
  3 10  1  0  0  0  0
 10 11  1  0  0  0  0
 11  2  1  0  0  0  0
M  END
>  <Name>
Cyclobutane-1&1-dicarboxylic

>  <LogK>
4.25

$$$$

  ACD/Labs03041820072D

 11 10  0  0  0  0  0  0  0  0  1 V2000
   12.4187   -7.5634    0.0000 C   0  0  0  0  0  0  0  0  0  0  0  0
   12.4187   -5.8161    0.0000 C   0  0  0  0  0  0  0  0  0  0  0  0
   10.9055   -4.9424    0.0000 C   0  0  0  0  0  0  0  0  0  0  0  0
   10.6714   -7.5634    0.0000 C   0  0  0  0  0  0  0  0  0  0  0  0
    9.7977   -9.0766    0.0000 C   0  0  0  0  0  0  0  0  0  0  0  0
   14.1660   -7.5634    0.0000 C   0  0  0  0  0  0  0  0  0  0  0  0
   12.4187   -9.3107    0.0000 C   0  0  0  0  0  0  0  0  0  0  0  0
   10.9055  -10.1843    0.0000 O   0  0  0  0  0  0  0  0  0  0  0  0
   13.9319  -10.1843    0.0000 O   0  0  0  0  0  0  0  0  0  0  0  0
   15.0396   -6.0502    0.0000 O   0  0  0  0  0  0  0  0  0  0  0  0
   15.0396   -9.0766    0.0000 O   0  0  0  0  0  0  0  0  0  0  0  0
  1  2  1  0  0  0  0
  2  3  1  0  0  0  0
  1  4  1  0  0  0  0
  4  5  1  0  0  0  0
  1  6  1  0  0  0  0
  1  7  1  0  0  0  0
  7  8  2  0  0  0  0
  7  9  1  0  0  0  0
  6 10  1  0  0  0  0
  6 11  2  0  0  0  0
M  END
>  <Name>
Diethylmalonic

>  <LogK>
4.63

$$$$

  ACD/Labs01301805322D

 22 21  0  0  0  0  0  0  0  0  1 V2000
   14.7931  -14.0779    0.0000 N   0  0  0  0  0  0  0  0  0  0  0  0
   17.3256  -12.6158    0.0000 C   0  0  0  0  0  0  0  0  0  0  0  0
   19.8582  -14.0779    0.0000 C   0  0  0  0  0  0  0  0  0  0  0  0
   19.8582  -17.0022    0.0000 C   0  0  0  0  0  0  0  0  0  0  0  0
   17.3256   -9.6915    0.0000 C   0  0  0  0  0  0  0  0  0  0  0  0
   22.3907  -12.6158    0.0000 N   0  0  0  0  0  0  0  0  0  0  0  0
   22.3907   -9.6915    0.0000 C   0  0  0  0  0  0  0  0  0  0  0  0
   24.9232   -8.2293    0.0000 C   0  0  0  0  0  0  0  0  0  0  0  0
   24.9232  -14.0779    0.0000 C   0  0  0  0  0  0  0  0  0  0  0  0
   24.9232  -17.0022    0.0000 C   0  0  0  0  0  0  0  0  0  0  0  0
   14.7931  -17.0022    0.0000 C   0  0  0  0  0  0  0  0  0  0  0  0
   12.2606  -18.4643    0.0000 C   0  0  0  0  0  0  0  0  0  0  0  0
   12.2606  -12.6158    0.0000 C   0  0  0  0  0  0  0  0  0  0  0  0
   12.2606   -9.6915    0.0000 C   0  0  0  0  0  0  0  0  0  0  0  0
   14.7931   -8.2293    0.0000 O   0  0  0  0  0  0  0  0  0  0  0  0
    9.7281   -8.2293    0.0000 O   0  0  0  0  0  0  0  0  0  0  0  0
    9.7281  -17.0022    0.0000 O   0  0  0  0  0  0  0  0  0  0  0  0
   12.2606  -21.3886    0.0000 O   0  0  0  0  0  0  0  0  0  0  0  0
   22.3907  -18.4643    0.0000 O   0  0  0  0  0  0  0  0  0  0  0  0
   27.4557  -18.4643    0.0000 O   0  0  0  0  0  0  0  0  0  0  0  0
   27.4557   -9.6915    0.0000 O   0  0  0  0  0  0  0  0  0  0  0  0
   24.9232   -5.3050    0.0000 O   0  0  0  0  0  0  0  0  0  0  0  0
  1  2  1  0  0  0  0
  2  3  1  0  0  0  0
  3  4  1  0  0  0  0
  2  5  1  0  0  0  0
  3  6  1  0  0  0  0
  6  7  1  0  0  0  0
  7  8  1  0  0  0  0
  6  9  1  0  0  0  0
  9 10  1  0  0  0  0
  1 11  1  0  0  0  0
 11 12  1  0  0  0  0
  1 13  1  0  0  0  0
 13 14  1  0  0  0  0
 14 15  2  0  0  0  0
 14 16  1  0  0  0  0
 12 17  2  0  0  0  0
 12 18  1  0  0  0  0
 10 19  2  0  0  0  0
 10 20  1  0  0  0  0
  8 21  2  0  0  0  0
  8 22  1  0  0  0  0
M  END
>  <Name>
DIMEDTA

>  <LogK>
20.27

$$$$

  ACD/Labs03101817272D

  9  8  0  0  0  0  0  0  0  0  1 V2000
   13.3801   -8.9905    0.0000 C   0  0  0  0  0  0  0  0  0  0  0  0
   13.3839  -10.3205    0.0000 C   0  0  0  0  0  0  0  0  0  0  0  0
   13.3764   -7.6605    0.0000 C   0  0  0  0  0  0  0  0  0  0  0  0
   14.7101   -8.9867    0.0000 C   0  0  0  0  0  0  0  0  0  0  0  0
   12.0501   -8.9942    0.0000 C   0  0  0  0  0  0  0  0  0  0  0  0
   14.5381   -6.9898    0.0000 O   0  0  0  0  0  0  0  0  0  0  0  0
   12.2220   -6.9845    0.0000 O   0  0  0  0  0  0  0  0  0  0  0  0
   12.2221  -10.9912    0.0000 O   0  0  0  0  0  0  0  0  0  0  0  0
   14.5383  -10.9965    0.0000 O   0  0  0  0  0  0  0  0  0  0  0  0
  1  2  1  0  0  0  0
  1  3  1  0  0  0  0
  1  4  1  0  0  0  0
  1  5  1  0  0  0  0
  3  6  2  0  0  0  0
  3  7  1  0  0  0  0
  2  8  1  0  0  0  0
  2  9  2  0  0  0  0
M  END
>  <Name>
Dimethylmalonic

>  <LogK>
4.18

$$$$

  ACD/Labs03041820102D

 13 12  0  0  0  0  0  0  0  0  1 V2000
   10.0868   -8.2748    0.0000 C   0  0  0  0  0  0  0  0  0  0  0  0
   12.0131   -8.2748    0.0000 C   0  0  0  0  0  0  0  0  0  0  0  0
   12.9762   -9.9430    0.0000 C   0  0  0  0  0  0  0  0  0  0  0  0
   14.9024   -9.9430    0.0000 C   0  0  0  0  0  0  0  0  0  0  0  0
   14.9024   -8.0167    0.0000 C   0  0  0  0  0  0  0  0  0  0  0  0
   14.9024  -11.8692    0.0000 C   0  0  0  0  0  0  0  0  0  0  0  0
   16.8286   -9.9430    0.0000 C   0  0  0  0  0  0  0  0  0  0  0  0
   17.7918  -11.6111    0.0000 C   0  0  0  0  0  0  0  0  0  0  0  0
   19.7180  -11.6111    0.0000 C   0  0  0  0  0  0  0  0  0  0  0  0
   16.5706   -7.0536    0.0000 O   0  0  0  0  0  0  0  0  0  0  0  0
   13.2342   -7.0536    0.0000 O   0  0  0  0  0  0  0  0  0  0  0  0
   16.5706  -12.8323    0.0000 O   0  0  0  0  0  0  0  0  0  0  0  0
   13.2342  -12.8323    0.0000 O   0  0  0  0  0  0  0  0  0  0  0  0
  1  2  1  0  0  0  0
  2  3  1  0  0  0  0
  3  4  1  0  0  0  0
  4  5  1  0  0  0  0
  4  6  1  0  0  0  0
  4  7  1  0  0  0  0
  7  8  1  0  0  0  0
  8  9  1  0  0  0  0
  5 10  2  0  0  0  0
  5 11  1  0  0  0  0
  6 12  1  0  0  0  0
  6 13  2  0  0  0  0
M  END
>  <Name>
Dipropylpropanedioic

>  <LogK>
4.72

$$$$

  ACD/Labs03081816172D

 20 20  0  0  0  0  0  0  0  0  1 V2000
   15.2313  -15.5641    0.0000 N   0  0  0  0  0  0  0  0  0  0  0  0
   11.7482  -11.5227    0.0000 N   0  0  0  0  0  0  0  0  0  0  0  0
   13.5074  -12.5401    0.0000 C   0  0  0  0  0  0  0  0  0  0  0  0
   13.5074  -14.5679    0.0000 C   0  0  0  0  0  0  0  0  0  0  0  0
   16.9906  -14.5679    0.0000 C   0  0  0  0  0  0  0  0  0  0  0  0
   16.9906  -12.5401    0.0000 C   0  0  0  0  0  0  0  0  0  0  0  0
   18.7428  -11.5227    0.0000 N   0  0  0  0  0  0  0  0  0  0  0  0
   18.7428   -9.4950    0.0000 C   0  0  0  0  0  0  0  0  0  0  0  0
   16.9906   -8.4988    0.0000 C   0  0  0  0  0  0  0  0  0  0  0  0
   15.2313   -9.4950    0.0000 N   0  0  0  0  0  0  0  0  0  0  0  0
   13.5074   -8.4988    0.0000 C   0  0  0  0  0  0  0  0  0  0  0  0
   11.7482   -9.4950    0.0000 C   0  0  0  0  0  0  0  0  0  0  0  0
    9.7288  -11.5210    0.0000 C   0  0  0  0  0  0  0  0  0  0  0  0
   20.7621  -11.5210    0.0000 C   0  0  0  0  0  0  0  0  0  0  0  0
   21.7733  -13.2690    0.0000 C   0  0  0  0  0  0  0  0  0  0  0  0
    8.7206   -9.7714    0.0000 C   0  0  0  0  0  0  0  0  0  0  0  0
    9.7318   -8.0234    0.0000 O   0  0  0  0  0  0  0  0  0  0  0  0
    6.7012   -9.7697    0.0000 O   0  0  0  0  0  0  0  0  0  0  0  0
   23.7926  -13.2673    0.0000 O   0  0  0  0  0  0  0  0  0  0  0  0
   20.7651  -15.0187    0.0000 O   0  0  0  0  0  0  0  0  0  0  0  0
  3  4  1  0  0  0  0
  2  3  1  0  0  0  0
  1  4  1  0  0  0  0
  1  5  1  0  0  0  0
  5  6  1  0  0  0  0
  6  7  1  0  0  0  0
  7  8  1  0  0  0  0
  8  9  1  0  0  0  0
  9 10  1  0  0  0  0
 10 11  1  0  0  0  0
 11 12  1  0  0  0  0
 12  2  1  0  0  0  0
  2 13  1  0  0  0  0
  7 14  1  0  0  0  0
 14 15  1  0  0  0  0
 13 16  1  0  0  0  0
 16 17  2  0  0  0  0
 16 18  1  0  0  0  0
 15 19  2  0  0  0  0
 15 20  1  0  0  0  0
M  END
>  <Name>
DO2A

>  <LogK>
13.0

$$$$

  ACD/Labs01141818202D

 28 28  0  0  0  0  0  0  0  0  1 V2000
   11.7329  -14.6561    0.0000 C   0  0  0  0  0  0  0  0  0  0  0  0
    9.8236  -14.6619    0.0000 C   0  0  0  0  0  0  0  0  0  0  0  0
   19.4073  -12.5997    0.0000 C   0  0  0  0  0  0  0  0  0  0  0  0
   19.4131  -14.5091    0.0000 C   0  0  0  0  0  0  0  0  0  0  0  0
   14.5379  -13.4827    0.0000 C   0  0  0  0  0  0  0  0  0  0  0  0
   16.3915  -12.9860    0.0000 C   0  0  0  0  0  0  0  0  0  0  0  0
   10.8500   -9.7866    0.0000 C   0  0  0  0  0  0  0  0  0  0  0  0
   11.3467  -11.6403    0.0000 C   0  0  0  0  0  0  0  0  0  0  0  0
   17.3510   -4.9254    0.0000 C   0  0  0  0  0  0  0  0  0  0  0  0
   19.2604   -4.9196    0.0000 C   0  0  0  0  0  0  0  0  0  0  0  0
   17.7372   -7.9412    0.0000 C   0  0  0  0  0  0  0  0  0  0  0  0
   18.2339   -9.7948    0.0000 C   0  0  0  0  0  0  0  0  0  0  0  0
   12.6924   -6.5955    0.0000 C   0  0  0  0  0  0  0  0  0  0  0  0
   14.5461   -6.0988    0.0000 C   0  0  0  0  0  0  0  0  0  0  0  0
   16.3910   -6.5881    0.0000 N   0  0  0  0  0  0  0  0  0  0  0  0
    9.6766   -6.9817    0.0000 C   0  0  0  0  0  0  0  0  0  0  0  0
    8.0201   -7.9314    0.0000 C   0  0  0  0  0  0  0  0  0  0  0  0
   11.3393   -7.9417    0.0000 N   0  0  0  0  0  0  0  0  0  0  0  0
   17.7446  -11.6398    0.0000 N   0  0  0  0  0  0  0  0  0  0  0  0
   12.6929  -12.9934    0.0000 N   0  0  0  0  0  0  0  0  0  0  0  0
   20.2211   -6.5824    0.0000 O   0  0  0  0  0  0  0  0  0  0  0  0
   20.2204   -3.2568    0.0000 O   0  0  0  0  0  0  0  0  0  0  0  0
   17.7503  -15.4699    0.0000 O   0  0  0  0  0  0  0  0  0  0  0  0
   21.0759  -15.4691    0.0000 O   0  0  0  0  0  0  0  0  0  0  0  0
    8.8628  -12.9990    0.0000 O   0  0  0  0  0  0  0  0  0  0  0  0
    8.8636  -16.3246    0.0000 O   0  0  0  0  0  0  0  0  0  0  0  0
    8.0195   -9.8518    0.0000 O   0  0  0  0  0  0  0  0  0  0  0  0
    6.3574   -6.9714    0.0000 O   0  0  0  0  0  0  0  0  0  0  0  0
  1  2  1  0  0  0  0
  3  4  1  0  0  0  0
  5  6  1  0  0  0  0
  7  8  1  0  0  0  0
  9 10  1  0  0  0  0
 11 12  1  0  0  0  0
 13 14  1  0  0  0  0
 14 15  1  0  0  0  0
 11 15  1  0  0  0  0
  9 15  1  0  0  0  0
 16 17  1  0  0  0  0
 16 18  1  0  0  0  0
 13 18  1  0  0  0  0
  7 18  1  0  0  0  0
 12 19  1  0  0  0  0
  6 19  1  0  0  0  0
  3 19  1  0  0  0  0
  5 20  1  0  0  0  0
  8 20  1  0  0  0  0
  1 20  1  0  0  0  0
 10 21  1  0  0  0  0
 10 22  2  0  0  0  0
  4 23  2  0  0  0  0
  4 24  1  0  0  0  0
  2 25  2  0  0  0  0
  2 26  1  0  0  0  0
 17 27  1  0  0  0  0
 17 28  2  0  0  0  0
M  END
>  <Name>
DOTA

>  <LogK>
24.5

$$$$

  ACD/Labs01281813312D

 27 26  0  0  0  0  0  0  0  0  1 V2000
   15.6780  -11.6040    0.0000 C   0  0  0  0  0  0  0  0  0  0  0  0
   16.7132  -13.3970    0.0000 C   0  0  0  0  0  0  0  0  0  0  0  0
   12.5725  -16.9829    0.0000 C   0  0  0  0  0  0  0  0  0  0  0  0
   13.6077  -15.1900    0.0000 C   0  0  0  0  0  0  0  0  0  0  0  0
   15.6780  -15.1900    0.0000 N   0  0  0  0  0  0  0  0  0  0  0  0
   16.7132   -9.8111    0.0000 N   0  0  0  0  0  0  0  0  0  0  0  0
   18.7835   -9.8111    0.0000 C   0  0  0  0  0  0  0  0  0  0  0  0
   19.8187   -8.0181    0.0000 C   0  0  0  0  0  0  0  0  0  0  0  0
   15.6780   -8.0181    0.0000 C   0  0  0  0  0  0  0  0  0  0  0  0
   13.6077   -8.0181    0.0000 C   0  0  0  0  0  0  0  0  0  0  0  0
   16.7132  -16.9829    0.0000 C   0  0  0  0  0  0  0  0  0  0  0  0
   15.6780  -18.7759    0.0000 C   0  0  0  0  0  0  0  0  0  0  0  0
   10.5022  -16.9829    0.0000 N   0  0  0  0  0  0  0  0  0  0  0  0
    9.4670  -15.1900    0.0000 C   0  0  0  0  0  0  0  0  0  0  0  0
    7.3966  -15.1900    0.0000 C   0  0  0  0  0  0  0  0  0  0  0  0
    9.4670  -18.7759    0.0000 C   0  0  0  0  0  0  0  0  0  0  0  0
   10.5022  -20.5689    0.0000 C   0  0  0  0  0  0  0  0  0  0  0  0
   21.8890   -8.0181    0.0000 O   0  0  0  0  0  0  0  0  0  0  0  0
   18.7835   -6.2252    0.0000 O   0  0  0  0  0  0  0  0  0  0  0  0
   12.5725   -6.2252    0.0000 O   0  0  0  0  0  0  0  0  0  0  0  0
   12.5725   -9.8111    0.0000 O   0  0  0  0  0  0  0  0  0  0  0  0
   16.7132  -20.5689    0.0000 O   0  0  0  0  0  0  0  0  0  0  0  0
   13.6077  -18.7759    0.0000 O   0  0  0  0  0  0  0  0  0  0  0  0
   12.5725  -20.5689    0.0000 O   0  0  0  0  0  0  0  0  0  0  0  0
    9.4670  -22.3618    0.0000 O   0  0  0  0  0  0  0  0  0  0  0  0
    6.3615  -13.3970    0.0000 O   0  0  0  0  0  0  0  0  0  0  0  0
    6.3615  -16.9829    0.0000 O   0  0  0  0  0  0  0  0  0  0  0  0
  1  2  1  0  0  0  0
  3  4  1  0  0  0  0
  4  5  1  0  0  0  0
  2  5  1  0  0  0  0
  1  6  1  0  0  0  0
  6  7  1  0  0  0  0
  7  8  1  0  0  0  0
  6  9  1  0  0  0  0
  9 10  1  0  0  0  0
  5 11  1  0  0  0  0
 11 12  1  0  0  0  0
  3 13  1  0  0  0  0
 13 14  1  0  0  0  0
 14 15  1  0  0  0  0
 13 16  1  0  0  0  0
 16 17  1  0  0  0  0
  8 18  2  0  0  0  0
  8 19  1  0  0  0  0
 10 20  2  0  0  0  0
 10 21  1  0  0  0  0
 12 22  1  0  0  0  0
 12 23  2  0  0  0  0
 17 24  1  0  0  0  0
 17 25  2  0  0  0  0
 15 26  2  0  0  0  0
 15 27  1  0  0  0  0
M  END
>  <Name>
DTPA

>  <LogK>
22.79

$$$$

  ACD/Labs11181714552D

 10  9  0  0  0  0  0  0  0  0  1 V2000
   17.0551   -7.7150    0.0000 C   0  0  0  0  0  0  0  0  0  0  0  0
   18.6947   -8.6616    0.0000 C   0  0  0  0  0  0  0  0  0  0  0  0
   20.3343   -7.7150    0.0000 N   0  0  0  0  0  0  0  0  0  0  0  0
   15.4154   -8.6616    0.0000 N   0  0  0  0  0  0  0  0  0  0  0  0
   21.9740   -8.6616    0.0000 C   0  0  0  0  0  0  0  0  0  0  0  0
   13.7758   -7.7150    0.0000 C   0  0  0  0  0  0  0  0  0  0  0  0
   23.6136   -7.7150    0.0000 O   0  0  0  0  0  0  0  0  0  0  0  0
   21.9740  -10.5549    0.0000 O   0  0  0  0  0  0  0  0  0  0  0  0
   13.7758   -5.8217    0.0000 O   0  0  0  0  0  0  0  0  0  0  0  0
   12.1362   -8.6616    0.0000 O   0  0  0  0  0  0  0  0  0  0  0  0
  1  2  1  0  0  0  0
  2  3  1  0  0  0  0
  1  4  1  0  0  0  0
  3  5  1  0  0  0  0
  4  6  1  0  0  0  0
  5  7  1  0  0  0  0
  5  8  2  0  0  0  0
  6  9  1  0  0  0  0
  6 10  2  0  0  0  0
M  END
>  <Name>
EDDA

>  <LogK>
8.42

$$$$

  ACD/Labs03101817052D

 22 21  0  0  0  0  0  0  0  0  1 V2000
   13.6224   -9.8308    0.0000 N   0  0  0  0  0  0  0  0  0  0  0  0
   14.7742  -10.4958    0.0000 C   0  0  0  0  0  0  0  0  0  0  0  0
   15.9260   -9.8308    0.0000 C   0  0  0  0  0  0  0  0  0  0  0  0
   17.0778  -10.4958    0.0000 N   0  0  0  0  0  0  0  0  0  0  0  0
   18.2297   -9.8308    0.0000 C   0  0  0  0  0  0  0  0  0  0  0  0
   18.2297   -8.5008    0.0000 C   0  0  0  0  0  0  0  0  0  0  0  0
   19.3815   -7.8358    0.0000 C   0  0  0  0  0  0  0  0  0  0  0  0
   19.3815   -6.5058    0.0000 C   0  0  0  0  0  0  0  0  0  0  0  0
   19.3815  -10.4958    0.0000 C   0  0  0  0  0  0  0  0  0  0  0  0
   12.4706  -10.4958    0.0000 C   0  0  0  0  0  0  0  0  0  0  0  0
   11.3188   -9.8308    0.0000 C   0  0  0  0  0  0  0  0  0  0  0  0
   12.4706  -11.8258    0.0000 C   0  0  0  0  0  0  0  0  0  0  0  0
   11.3188   -8.5008    0.0000 C   0  0  0  0  0  0  0  0  0  0  0  0
   10.1670   -7.8358    0.0000 C   0  0  0  0  0  0  0  0  0  0  0  0
   20.5333   -5.8408    0.0000 O   0  0  0  0  0  0  0  0  0  0  0  0
   18.2297   -5.8408    0.0000 O   0  0  0  0  0  0  0  0  0  0  0  0
   20.5333   -9.8308    0.0000 O   0  0  0  0  0  0  0  0  0  0  0  0
   19.3815  -11.8258    0.0000 O   0  0  0  0  0  0  0  0  0  0  0  0
   13.6224  -12.4908    0.0000 O   0  0  0  0  0  0  0  0  0  0  0  0
   11.3188  -12.4908    0.0000 O   0  0  0  0  0  0  0  0  0  0  0  0
   10.1670   -6.5058    0.0000 O   0  0  0  0  0  0  0  0  0  0  0  0
    9.0151   -8.5008    0.0000 O   0  0  0  0  0  0  0  0  0  0  0  0
  1  2  1  0  0  0  0
  2  3  1  0  0  0  0
  3  4  1  0  0  0  0
  4  5  1  0  0  0  0
  5  6  1  0  0  0  0
  6  7  1  0  0  0  0
  7  8  1  0  0  0  0
  5  9  1  0  0  0  0
  1 10  1  0  0  0  0
 10 11  1  0  0  0  0
 10 12  1  0  0  0  0
 11 13  1  0  0  0  0
 13 14  1  0  0  0  0
  8 15  2  0  0  0  0
  8 16  1  0  0  0  0
  9 17  2  0  0  0  0
  9 18  1  0  0  0  0
 12 19  2  0  0  0  0
 12 20  1  0  0  0  0
 14 21  2  0  0  0  0
 14 22  1  0  0  0  0
M  END
>  <Name>
EDDG

>  <LogK>
9.1

$$$$

  ACD/Labs03101817062D

 18 17  0  0  0  0  0  0  0  0  1 V2000
   11.5434  -11.8258    0.0000 N   0  0  0  0  0  0  0  0  0  0  0  0
   12.6953  -12.4908    0.0000 C   0  0  0  0  0  0  0  0  0  0  0  0
   13.8471  -11.8258    0.0000 C   0  0  0  0  0  0  0  0  0  0  0  0
   14.9989  -12.4908    0.0000 N   0  0  0  0  0  0  0  0  0  0  0  0
   16.1507  -11.8258    0.0000 C   0  0  0  0  0  0  0  0  0  0  0  0
   16.1507  -10.4958    0.0000 C   0  0  0  0  0  0  0  0  0  0  0  0
   17.3025  -12.4908    0.0000 C   0  0  0  0  0  0  0  0  0  0  0  0
   10.3916  -12.4908    0.0000 C   0  0  0  0  0  0  0  0  0  0  0  0
    9.2398  -11.8258    0.0000 C   0  0  0  0  0  0  0  0  0  0  0  0
   10.3916  -13.8208    0.0000 C   0  0  0  0  0  0  0  0  0  0  0  0
   18.4543  -11.8258    0.0000 O   0  0  0  0  0  0  0  0  0  0  0  0
   17.3025  -13.8208    0.0000 O   0  0  0  0  0  0  0  0  0  0  0  0
   11.5434  -14.4858    0.0000 O   0  0  0  0  0  0  0  0  0  0  0  0
    9.2398  -14.4858    0.0000 O   0  0  0  0  0  0  0  0  0  0  0  0
   17.3025   -9.8308    0.0000 O   0  0  0  0  0  0  0  0  0  0  0  0
   14.9989   -9.8308    0.0000 O   0  0  0  0  0  0  0  0  0  0  0  0
    9.2398  -10.4958    0.0000 O   0  0  0  0  0  0  0  0  0  0  0  0
    8.0880  -12.4908    0.0000 O   0  0  0  0  0  0  0  0  0  0  0  0
  1  2  1  0  0  0  0
  2  3  1  0  0  0  0
  3  4  1  0  0  0  0
  4  5  1  0  0  0  0
  5  6  1  0  0  0  0
  5  7  1  0  0  0  0
  1  8  1  0  0  0  0
  8  9  1  0  0  0  0
  8 10  1  0  0  0  0
  7 11  2  0  0  0  0
  7 12  1  0  0  0  0
 10 13  2  0  0  0  0
 10 14  1  0  0  0  0
  6 15  2  0  0  0  0
  6 16  1  0  0  0  0
  9 17  2  0  0  0  0
  9 18  1  0  0  0  0
M  END
>  <Name>
EDDM

>  <LogK>
12.53

$$$$

  ACD/Labs01141817592D

 20 19  0  0  0  0  0  0  0  0  1 V2000
   13.2775   -7.7701    0.0000 N   0  0  0  0  0  0  0  0  0  0  0  0
   14.8095   -8.6546    0.0000 C   0  0  0  0  0  0  0  0  0  0  0  0
   16.3414   -7.7701    0.0000 C   0  0  0  0  0  0  0  0  0  0  0  0
   17.8733   -8.6546    0.0000 N   0  0  0  0  0  0  0  0  0  0  0  0
   19.4052   -7.7701    0.0000 C   0  0  0  0  0  0  0  0  0  0  0  0
   19.4052   -6.0012    0.0000 C   0  0  0  0  0  0  0  0  0  0  0  0
   20.9371   -8.6546    0.0000 C   0  0  0  0  0  0  0  0  0  0  0  0
   22.4690   -7.7701    0.0000 C   0  0  0  0  0  0  0  0  0  0  0  0
   11.7456   -8.6546    0.0000 C   0  0  0  0  0  0  0  0  0  0  0  0
   11.7456  -10.4235    0.0000 C   0  0  0  0  0  0  0  0  0  0  0  0
   10.2137   -7.7701    0.0000 C   0  0  0  0  0  0  0  0  0  0  0  0
    8.6818   -8.6546    0.0000 C   0  0  0  0  0  0  0  0  0  0  0  0
   17.8733   -5.1168    0.0000 O   0  0  0  0  0  0  0  0  0  0  0  0
   20.9371   -5.1168    0.0000 O   0  0  0  0  0  0  0  0  0  0  0  0
   22.4690   -6.0012    0.0000 O   0  0  0  0  0  0  0  0  0  0  0  0
   24.0010   -8.6546    0.0000 O   0  0  0  0  0  0  0  0  0  0  0  0
   13.2775  -11.3079    0.0000 O   0  0  0  0  0  0  0  0  0  0  0  0
   10.2137  -11.3079    0.0000 O   0  0  0  0  0  0  0  0  0  0  0  0
    8.6818  -10.4235    0.0000 O   0  0  0  0  0  0  0  0  0  0  0  0
    7.1499   -7.7701    0.0000 O   0  0  0  0  0  0  0  0  0  0  0  0
  1  2  1  0  0  0  0
  2  3  1  0  0  0  0
  3  4  1  0  0  0  0
  4  5  1  0  0  0  0
  5  6  1  0  0  0  0
  5  7  1  0  0  0  0
  7  8  1  0  0  0  0
  1  9  1  0  0  0  0
  9 10  1  0  0  0  0
  9 11  1  0  0  0  0
 11 12  1  0  0  0  0
  6 13  2  0  0  0  0
  6 14  1  0  0  0  0
  8 15  2  0  0  0  0
  8 16  1  0  0  0  0
 10 17  2  0  0  0  0
 10 18  1  0  0  0  0
 12 19  2  0  0  0  0
 12 20  1  0  0  0  0
M  END
>  <Name>
EDDS

>  <LogK>
13.6

$$$$

  ACD/Labs01141817552D

 20 19  0  0  0  0  0  0  0  0  1 V2000
   11.9258  -14.5437    0.0000 C   0  0  0  0  0  0  0  0  0  0  0  0
    9.6209  -15.8744    0.0000 C   0  0  0  0  0  0  0  0  0  0  0  0
    9.6209  -10.5515    0.0000 C   0  0  0  0  0  0  0  0  0  0  0  0
    9.6209   -7.8901    0.0000 C   0  0  0  0  0  0  0  0  0  0  0  0
   21.1453  -11.8822    0.0000 C   0  0  0  0  0  0  0  0  0  0  0  0
   21.1453  -14.5437    0.0000 C   0  0  0  0  0  0  0  0  0  0  0  0
   14.2307  -10.5515    0.0000 C   0  0  0  0  0  0  0  0  0  0  0  0
   16.5356  -11.8822    0.0000 C   0  0  0  0  0  0  0  0  0  0  0  0
   18.8405   -7.8901    0.0000 C   0  0  0  0  0  0  0  0  0  0  0  0
   21.1453   -6.5593    0.0000 C   0  0  0  0  0  0  0  0  0  0  0  0
   18.8405  -10.5515    0.0000 N   0  0  0  0  0  0  0  0  0  0  0  0
   11.9258  -11.8822    0.0000 N   0  0  0  0  0  0  0  0  0  0  0  0
   21.1453   -3.8979    0.0000 O   0  0  0  0  0  0  0  0  0  0  0  0
   23.4502   -7.8901    0.0000 O   0  0  0  0  0  0  0  0  0  0  0  0
   23.4502  -15.8744    0.0000 O   0  0  0  0  0  0  0  0  0  0  0  0
   18.8405  -15.8744    0.0000 O   0  0  0  0  0  0  0  0  0  0  0  0
   11.9258   -6.5593    0.0000 O   0  0  0  0  0  0  0  0  0  0  0  0
    7.3160   -6.5593    0.0000 O   0  0  0  0  0  0  0  0  0  0  0  0
    9.6209  -18.5359    0.0000 O   0  0  0  0  0  0  0  0  0  0  0  0
    7.3160  -14.5437    0.0000 O   0  0  0  0  0  0  0  0  0  0  0  0
  1  2  1  0  0  0  0
  3  4  1  0  0  0  0
  5  6  1  0  0  0  0
  7  8  1  0  0  0  0
  9 10  1  0  0  0  0
  9 11  1  0  0  0  0
  8 11  1  0  0  0  0
  5 11  1  0  0  0  0
  7 12  1  0  0  0  0
  3 12  1  0  0  0  0
  1 12  1  0  0  0  0
 10 13  2  0  0  0  0
 10 14  1  0  0  0  0
  6 15  1  0  0  0  0
  6 16  2  0  0  0  0
  4 17  1  0  0  0  0
  4 18  2  0  0  0  0
  2 19  1  0  0  0  0
  2 20  2  0  0  0  0
M  END
>  <Name>
EDTA

>  <LogK>
18.6

$$$$

  ACD/Labs01281813412D

 26 25  0  0  0  0  0  0  0  0  1 V2000
   13.4083  -11.6736    0.0000 C   0  0  0  0  0  0  0  0  0  0  0  0
   15.2517  -11.6736    0.0000 C   0  0  0  0  0  0  0  0  0  0  0  0
   16.1734  -10.0771    0.0000 O   0  0  0  0  0  0  0  0  0  0  0  0
   12.4866  -13.2700    0.0000 O   0  0  0  0  0  0  0  0  0  0  0  0
   18.0168  -10.0771    0.0000 C   0  0  0  0  0  0  0  0  0  0  0  0
   18.9385   -8.4807    0.0000 C   0  0  0  0  0  0  0  0  0  0  0  0
   10.6432  -13.2700    0.0000 C   0  0  0  0  0  0  0  0  0  0  0  0
    9.7215  -14.8664    0.0000 C   0  0  0  0  0  0  0  0  0  0  0  0
   20.7819   -8.4807    0.0000 N   0  0  0  0  0  0  0  0  0  0  0  0
    7.8781  -14.8664    0.0000 N   0  0  0  0  0  0  0  0  0  0  0  0
   21.7036   -6.8843    0.0000 C   0  0  0  0  0  0  0  0  0  0  0  0
   20.7819   -5.2878    0.0000 C   0  0  0  0  0  0  0  0  0  0  0  0
   21.7036  -10.0771    0.0000 C   0  0  0  0  0  0  0  0  0  0  0  0
   20.7819  -11.6736    0.0000 C   0  0  0  0  0  0  0  0  0  0  0  0
    6.9564  -13.2700    0.0000 C   0  0  0  0  0  0  0  0  0  0  0  0
    5.1130  -13.2700    0.0000 C   0  0  0  0  0  0  0  0  0  0  0  0
    6.9564  -16.4628    0.0000 C   0  0  0  0  0  0  0  0  0  0  0  0
    7.8781  -18.0593    0.0000 C   0  0  0  0  0  0  0  0  0  0  0  0
   21.7036   -3.6914    0.0000 O   0  0  0  0  0  0  0  0  0  0  0  0
   18.9385   -5.2878    0.0000 O   0  0  0  0  0  0  0  0  0  0  0  0
   21.7036  -13.2700    0.0000 O   0  0  0  0  0  0  0  0  0  0  0  0
   18.9385  -11.6736    0.0000 O   0  0  0  0  0  0  0  0  0  0  0  0
    9.7215  -18.0593    0.0000 O   0  0  0  0  0  0  0  0  0  0  0  0
    6.9564  -19.6557    0.0000 O   0  0  0  0  0  0  0  0  0  0  0  0
    4.1913  -11.6736    0.0000 O   0  0  0  0  0  0  0  0  0  0  0  0
    4.1913  -14.8664    0.0000 O   0  0  0  0  0  0  0  0  0  0  0  0
  1  2  1  0  0  0  0
  2  3  1  0  0  0  0
  1  4  1  0  0  0  0
  3  5  1  0  0  0  0
  5  6  1  0  0  0  0
  4  7  1  0  0  0  0
  7  8  1  0  0  0  0
  6  9  1  0  0  0  0
  8 10  1  0  0  0  0
  9 11  1  0  0  0  0
 11 12  1  0  0  0  0
  9 13  1  0  0  0  0
 13 14  1  0  0  0  0
 10 15  1  0  0  0  0
 15 16  1  0  0  0  0
 10 17  1  0  0  0  0
 17 18  1  0  0  0  0
 12 19  2  0  0  0  0
 12 20  1  0  0  0  0
 14 21  2  0  0  0  0
 14 22  1  0  0  0  0
 18 23  1  0  0  0  0
 18 24  2  0  0  0  0
 16 25  2  0  0  0  0
 16 26  1  0  0  0  0
M  END
>  <Name>
EGTA

>  <LogK>
18.1

$$$$

  ACD/Labs03101817082D

  9  8  0  0  0  0  0  0  0  0  1 V2000
   16.3286  -10.9124    0.0000 C   0  0  0  0  0  0  0  0  0  0  0  0
   17.6586  -10.9124    0.0000 C   0  0  0  0  0  0  0  0  0  0  0  0
   15.6636   -9.7606    0.0000 C   0  0  0  0  0  0  0  0  0  0  0  0
   15.6636  -12.0642    0.0000 C   0  0  0  0  0  0  0  0  0  0  0  0
   16.3286   -8.6088    0.0000 O   0  0  0  0  0  0  0  0  0  0  0  0
   14.3336   -9.7606    0.0000 O   0  0  0  0  0  0  0  0  0  0  0  0
   14.3336  -12.0642    0.0000 O   0  0  0  0  0  0  0  0  0  0  0  0
   16.3285  -13.2160    0.0000 O   0  0  0  0  0  0  0  0  0  0  0  0
   18.3236  -12.0642    0.0000 C   0  0  0  0  0  0  0  0  0  0  0  0
  1  2  1  0  0  0  0
  1  3  1  0  0  0  0
  1  4  1  0  0  0  0
  3  5  1  0  0  0  0
  3  6  2  0  0  0  0
  4  7  2  0  0  0  0
  4  8  1  0  0  0  0
  2  9  1  0  0  0  0
M  END
>  <Name>
Ethylmalonic

>  <LogK>
4.4

$$$$

  ACD/Labs01281813412D

  1  0  0  0  0  0  0  0  0  0  2 V2000
   13.3801   -9.8708    0.0000 F   0  5  0  0  0  0  0  0  0  0  0  0
M  CHG  1   1  -1
M  END
>  <Name>
Fluoride

>  <LogK>
3.31

$$$$

  ACD/Labs03041819152D

  8  7  0  0  0  0  0  0  0  0  1 V2000
   10.0185   -8.2204    0.0000 C   0  0  0  0  0  0  0  0  0  0  0  0
   11.6560   -9.1658    0.0000 C   0  0  0  0  0  0  0  0  0  0  0  0
   13.2935   -8.2204    0.0000 C   0  0  0  0  0  0  0  0  0  0  0  0
   14.9310   -9.1658    0.0000 C   0  0  0  0  0  0  0  0  0  0  0  0
   16.5686   -8.2204    0.0000 O   0  0  0  0  0  0  0  0  0  0  0  0
   14.9310  -11.0566    0.0000 O   0  0  0  0  0  0  0  0  0  0  0  0
    8.3810   -9.1658    0.0000 O   0  0  0  0  0  0  0  0  0  0  0  0
   10.0185   -6.3295    0.0000 O   0  0  0  0  0  0  0  0  0  0  0  0
  1  2  1  0  0  0  0
  2  3  2  0  0  0  0
  3  4  1  0  0  0  0
  4  5  1  0  0  0  0
  4  6  2  0  0  0  0
  1  7  2  0  0  0  0
  1  8  1  0  0  0  0
M  END
>  <Name>
Fumaric

>  <LogK>
2.51

$$$$

  ACD/Labs01281813262D

 13 12  0  0  1  0  0  0  0  0  1 V2000
    9.1176  -11.2524    0.0000 C   0  0  0  0  0  0  0  0  0  0  0  0
   11.2424  -12.4792    0.0000 C   0  0  0  0  0  0  0  0  0  0  0  0
   13.3673  -11.2524    0.0000 C   0  0  0  0  0  0  0  0  0  0  0  0
   15.4921  -12.4792    0.0000 C   0  0  0  0  0  0  0  0  0  0  0  0
   17.6170  -11.2524    0.0000 C   0  0  0  0  0  0  0  0  0  0  0  0
   19.7418  -12.4792    0.0000 C   0  0  0  0  0  0  0  0  0  0  0  0
   21.8667  -11.2524    0.0000 O   0  0  0  0  0  0  0  0  0  0  0  0
   19.7418  -14.9328    0.0000 O   0  0  0  0  0  0  0  0  0  0  0  0
    6.9927  -12.4792    0.0000 O   0  0  0  0  0  0  0  0  0  0  0  0
   17.6170   -8.7989    0.0000 O   0  0  0  0  0  0  0  0  0  0  0  0
   13.3673   -8.7989    0.0000 O   0  0  0  0  0  0  0  0  0  0  0  0
   15.4921  -14.9328    0.0000 O   0  0  0  0  0  0  0  0  0  0  0  0
   11.2424  -14.9328    0.0000 O   0  0  0  0  0  0  0  0  0  0  0  0
  1  2  1  0  0  0  0
  2  3  1  0  0  0  0
  3  4  1  0  0  0  0
  4  5  1  0  0  0  0
  5  6  1  0  0  0  0
  6  7  1  0  0  0  0
  6  8  2  0  0  0  0
  1  9  1  0  0  0  0
  5 10  1  1  0  0  0
  3 11  1  1  0  0  0
  4 12  1  1  0  0  0
  2 13  1  6  0  0  0
M  END
>  <Name>
Gluconic

>  <LogK>
2.36

$$$$

  ACD/Labs01291801292D

  5  4  0  0  0  0  0  0  0  0  1 V2000
   15.8520  -11.6235    0.0000 C   0  0  0  0  0  0  0  0  0  0  0  0
   19.0465  -11.6235    0.0000 C   0  0  0  0  0  0  0  0  0  0  0  0
   14.2548  -14.3899    0.0000 N   0  0  0  0  0  0  0  0  0  0  0  0
   20.6437  -14.3899    0.0000 O   0  0  0  0  0  0  0  0  0  0  0  0
   20.6437   -8.8570    0.0000 O   0  0  0  0  0  0  0  0  0  0  0  0
  1  2  1  0  0  0  0
  1  3  1  0  0  0  0
  2  4  2  0  0  0  0
  2  5  1  0  0  0  0
M  END
>  <Name>
Glycine

>  <LogK>
3.7

$$$$

  ACD/Labs11231716272D

  5  4  0  0  0  0  0  0  0  0  1 V2000
   11.1820   -5.7751    0.0000 C   0  0  0  0  0  0  0  0  0  0  0  0
   12.8862   -6.7590    0.0000 C   0  0  0  0  0  0  0  0  0  0  0  0
    9.4779   -6.7590    0.0000 O   0  0  0  0  0  0  0  0  0  0  0  0
   14.5903   -5.7751    0.0000 O   0  0  0  0  0  0  0  0  0  0  0  0
   12.8862   -8.7267    0.0000 O   0  0  0  0  0  0  0  0  0  0  0  0
  1  2  1  0  0  0  0
  1  3  1  0  0  0  0
  2  4  2  0  0  0  0
  2  5  1  0  0  0  0
M  END
>  <Name>
Glycolic

>  <LogK>
2.99

$$$$

  ACD/Labs03081816132D

 31 31  0  0  0  0  0  0  0  0  1 V2000
   11.5593  -12.9247    0.0000 N   0  0  0  0  0  0  0  0  0  0  0  0
   12.3703  -14.3295    0.0000 C   0  0  0  0  0  0  0  0  0  0  0  0
   13.7178  -15.2485    0.0000 C   0  0  0  0  0  0  0  0  0  0  0  0
   15.3277  -15.4882    0.0000 C   0  0  0  0  0  0  0  0  0  0  0  0
   16.8892  -15.0145    0.0000 N   0  0  0  0  0  0  0  0  0  0  0  0
   18.0802  -13.8990    0.0000 C   0  0  0  0  0  0  0  0  0  0  0  0
   18.6775  -12.3850    0.0000 C   0  0  0  0  0  0  0  0  0  0  0  0
   18.5554  -10.7585    0.0000 N   0  0  0  0  0  0  0  0  0  0  0  0
   17.7443   -9.3537    0.0000 C   0  0  0  0  0  0  0  0  0  0  0  0
   16.3912   -8.4249    0.0000 C   0  0  0  0  0  0  0  0  0  0  0  0
   14.7813   -8.1852    0.0000 C   0  0  0  0  0  0  0  0  0  0  0  0
   13.2255   -8.6687    0.0000 N   0  0  0  0  0  0  0  0  0  0  0  0
   12.0288   -9.7744    0.0000 C   0  0  0  0  0  0  0  0  0  0  0  0
   11.4315  -11.2884    0.0000 C   0  0  0  0  0  0  0  0  0  0  0  0
    9.9976  -13.3991    0.0000 C   0  0  0  0  0  0  0  0  0  0  0  0
    9.6290  -14.9816    0.0000 C   0  0  0  0  0  0  0  0  0  0  0  0
   20.1117  -10.2747    0.0000 C   0  0  0  0  0  0  0  0  0  0  0  0
   20.4746   -8.6824    0.0000 C   0  0  0  0  0  0  0  0  0  0  0  0
   12.4090   -7.2545    0.0000 C   0  0  0  0  0  0  0  0  0  0  0  0
   13.2167   -5.8452    0.0000 C   0  0  0  0  0  0  0  0  0  0  0  0
   17.7057  -16.4286    0.0000 C   0  0  0  0  0  0  0  0  0  0  0  0
   16.8980  -17.8380    0.0000 P   0  0  0  0  0  0  0  0  0  0  0  0
   15.4829  -17.0205    0.0000 O   0  0  0  0  0  0  0  0  0  0  0  0
   18.3072  -18.6464    0.0000 O   0  0  0  0  0  0  0  0  0  0  0  0
   16.0805  -19.2531    0.0000 O   0  0  0  0  0  0  0  0  0  0  0  0
   19.2871   -7.5830    0.0000 O   0  0  0  0  0  0  0  0  0  0  0  0
   22.0407   -8.1930    0.0000 O   0  0  0  0  0  0  0  0  0  0  0  0
   14.8509   -5.8447    0.0000 O   0  0  0  0  0  0  0  0  0  0  0  0
   12.4000   -4.4305    0.0000 O   0  0  0  0  0  0  0  0  0  0  0  0
   10.8222  -16.0908    0.0000 O   0  0  0  0  0  0  0  0  0  0  0  0
    8.0686  -15.4809    0.0000 O   0  0  0  0  0  0  0  0  0  0  0  0
  1  2  1  0  0  0  0
  2  3  1  0  0  0  0
  3  4  1  0  0  0  0
  4  5  1  0  0  0  0
  5  6  1  0  0  0  0
  6  7  1  0  0  0  0
  7  8  1  0  0  0  0
  8  9  1  0  0  0  0
  9 10  1  0  0  0  0
 10 11  1  0  0  0  0
 11 12  1  0  0  0  0
 12 13  1  0  0  0  0
 13 14  1  0  0  0  0
 14  1  1  0  0  0  0
  1 15  1  0  0  0  0
 15 16  1  0  0  0  0
  8 17  1  0  0  0  0
 17 18  1  0  0  0  0
 12 19  1  0  0  0  0
 19 20  1  0  0  0  0
  5 21  1  0  0  0  0
 21 22  1  0  0  0  0
 22 23  2  0  0  0  0
 22 24  1  0  0  0  0
 22 25  1  0  0  0  0
 18 26  1  0  0  0  0
 18 27  2  0  0  0  0
 20 28  1  0  0  0  0
 20 29  2  0  0  0  0
 16 30  1  0  0  0  0
 16 31  2  0  0  0  0
M  END
>  <Name>
H5te3a1p

>  <LogK>
15.21

$$$$

  ACD/Labs03081816162D

 33 33  0  0  0  0  0  0  0  0  1 V2000
    9.5614  -10.2994    0.0000 N   0  0  0  0  0  0  0  0  0  0  0  0
   11.4753   -9.5444    0.0000 C   0  0  0  0  0  0  0  0  0  0  0  0
   12.5188   -7.8769    0.0000 C   0  0  0  0  0  0  0  0  0  0  0  0
   14.1704   -6.8052    0.0000 C   0  0  0  0  0  0  0  0  0  0  0  0
   16.2558   -7.1844    0.0000 N   0  0  0  0  0  0  0  0  0  0  0  0
   16.8577   -9.1660    0.0000 C   0  0  0  0  0  0  0  0  0  0  0  0
   18.6404  -10.1630    0.0000 C   0  0  0  0  0  0  0  0  0  0  0  0
   18.9026  -12.2774    0.0000 N   0  0  0  0  0  0  0  0  0  0  0  0
   17.4464  -13.7451    0.0000 C   0  0  0  0  0  0  0  0  0  0  0  0
   15.3997  -13.7909    0.0000 C   0  0  0  0  0  0  0  0  0  0  0  0
   14.2241  -15.5463    0.0000 C   0  0  0  0  0  0  0  0  0  0  0  0
   12.0542  -15.4020    0.0000 N   0  0  0  0  0  0  0  0  0  0  0  0
   11.4057  -13.4459    0.0000 C   0  0  0  0  0  0  0  0  0  0  0  0
    9.5614  -12.5088    0.0000 C   0  0  0  0  0  0  0  0  0  0  0  0
   17.2757   -5.3507    0.0000 C   0  0  0  0  0  0  0  0  0  0  0  0
   19.3311   -5.0498    0.0000 C   0  0  0  0  0  0  0  0  0  0  0  0
   20.9247  -12.9162    0.0000 C   0  0  0  0  0  0  0  0  0  0  0  0
   11.1180  -17.2542    0.0000 C   0  0  0  0  0  0  0  0  0  0  0  0
    7.5957   -9.6517    0.0000 C   0  0  0  0  0  0  0  0  0  0  0  0
   21.6198  -14.9040    0.0000 P   0  0  0  0  0  0  0  0  0  0  0  0
    9.0872  -17.7672    0.0000 P   0  0  0  0  0  0  0  0  0  0  0  0
    6.7976   -7.7186    0.0000 P   0  0  0  0  0  0  0  0  0  0  0  0
   20.0993   -3.0735    0.0000 O   0  0  0  0  0  0  0  0  0  0  0  0
   20.7073   -6.6723    0.0000 O   0  0  0  0  0  0  0  0  0  0  0  0
   22.5912  -16.8415    0.0000 O   0  0  0  0  0  0  0  0  0  0  0  0
   23.6392  -14.1358    0.0000 O   0  0  0  0  0  0  0  0  0  0  0  0
   19.8133  -16.0390    0.0000 O   0  0  0  0  0  0  0  0  0  0  0  0
    7.0352  -18.4500    0.0000 O   0  0  0  0  0  0  0  0  0  0  0  0
    9.6160  -19.8570    0.0000 O   0  0  0  0  0  0  0  0  0  0  0  0
    8.2671  -15.7953    0.0000 O   0  0  0  0  0  0  0  0  0  0  0  0
    5.8121   -5.7977    0.0000 O   0  0  0  0  0  0  0  0  0  0  0  0
    4.8196   -8.5650    0.0000 O   0  0  0  0  0  0  0  0  0  0  0  0
    8.6701   -6.6732    0.0000 O   0  0  0  0  0  0  0  0  0  0  0  0
  1  2  1  0  0  0  0
  2  3  1  0  0  0  0
  3  4  1  0  0  0  0
  4  5  1  0  0  0  0
  5  6  1  0  0  0  0
  6  7  1  0  0  0  0
  7  8  1  0  0  0  0
  8  9  1  0  0  0  0
  9 10  1  0  0  0  0
 10 11  1  0  0  0  0
 11 12  1  0  0  0  0
 12 13  1  0  0  0  0
 13 14  1  0  0  0  0
 14  1  1  0  0  0  0
  5 15  1  0  0  0  0
 15 16  1  0  0  0  0
  8 17  1  0  0  0  0
 12 18  1  0  0  0  0
  1 19  1  0  0  0  0
 17 20  1  0  0  0  0
 18 21  1  0  0  0  0
 19 22  1  0  0  0  0
 16 23  1  0  0  0  0
 16 24  2  0  0  0  0
 20 25  2  0  0  0  0
 20 26  1  0  0  0  0
 20 27  1  0  0  0  0
 21 28  2  0  0  0  0
 21 29  1  0  0  0  0
 21 30  1  0  0  0  0
 22 31  2  0  0  0  0
 22 32  1  0  0  0  0
 22 33  1  0  0  0  0
M  END
>  <Name>
H7te3p1a

>  <LogK>
19.5

$$$$

  ACD/Labs03201817562D

 34 34  0  0  0  0  0  0  0  0  1 V2000
   11.6034   -9.8159    0.0000 N   0  0  0  0  0  0  0  0  0  0  0  0
   12.8938   -8.4380    0.0000 C   0  0  0  0  0  0  0  0  0  0  0  0
   14.6447   -7.7475    0.0000 C   0  0  0  0  0  0  0  0  0  0  0  0
   16.5373   -7.8950    0.0000 C   0  0  0  0  0  0  0  0  0  0  0  0
   18.1620   -8.8329    0.0000 N   0  0  0  0  0  0  0  0  0  0  0  0
   19.2252  -10.3920    0.0000 C   0  0  0  0  0  0  0  0  0  0  0  0
   19.5026  -12.2536    0.0000 C   0  0  0  0  0  0  0  0  0  0  0  0
   18.9546  -14.0600    0.0000 N   0  0  0  0  0  0  0  0  0  0  0  0
   17.6641  -15.4379    0.0000 C   0  0  0  0  0  0  0  0  0  0  0  0
   15.9132  -16.1284    0.0000 C   0  0  0  0  0  0  0  0  0  0  0  0
   14.0315  -15.9872    0.0000 C   0  0  0  0  0  0  0  0  0  0  0  0
   12.4068  -15.0492    0.0000 N   0  0  0  0  0  0  0  0  0  0  0  0
   11.3328  -13.4839    0.0000 C   0  0  0  0  0  0  0  0  0  0  0  0
   11.0554  -11.6223    0.0000 C   0  0  0  0  0  0  0  0  0  0  0  0
    9.9675   -8.8713    0.0000 C   0  0  0  0  0  0  0  0  0  0  0  0
   19.4413   -7.4481    0.0000 C   0  0  0  0  0  0  0  0  0  0  0  0
   20.5905  -15.0046    0.0000 C   0  0  0  0  0  0  0  0  0  0  0  0
   11.1166  -16.4278    0.0000 C   0  0  0  0  0  0  0  0  0  0  0  0
    9.9613   -6.9924    0.0000 P   0  0  0  0  0  0  0  0  0  0  0  0
   11.6627  -18.2266    0.0000 P   0  0  0  0  0  0  0  0  0  0  0  0
   18.8953   -5.6494    0.0000 P   0  0  0  0  0  0  0  0  0  0  0  0
   20.5966  -16.8835    0.0000 P   0  0  0  0  0  0  0  0  0  0  0  0
   11.8520   -6.9931    0.0000 O   0  0  0  0  0  0  0  0  0  0  0  0
    8.0822   -6.9978    0.0000 O   0  0  0  0  0  0  0  0  0  0  0  0
    9.9625   -5.1020    0.0000 O   0  0  0  0  0  0  0  0  0  0  0  0
   17.0904   -6.2070    0.0000 O   0  0  0  0  0  0  0  0  0  0  0  0
   20.6892   -5.0854    0.0000 O   0  0  0  0  0  0  0  0  0  0  0  0
   18.3376   -3.8445    0.0000 O   0  0  0  0  0  0  0  0  0  0  0  0
   18.7059  -16.8828    0.0000 O   0  0  0  0  0  0  0  0  0  0  0  0
   22.4758  -16.8781    0.0000 O   0  0  0  0  0  0  0  0  0  0  0  0
   20.5955  -18.7739    0.0000 O   0  0  0  0  0  0  0  0  0  0  0  0
   13.4675  -17.6689    0.0000 O   0  0  0  0  0  0  0  0  0  0  0  0
    9.8687  -18.7905    0.0000 O   0  0  0  0  0  0  0  0  0  0  0  0
   12.2204  -20.0314    0.0000 O   0  0  0  0  0  0  0  0  0  0  0  0
  1  2  1  0  0  0  0
  2  3  1  0  0  0  0
  3  4  1  0  0  0  0
  4  5  1  0  0  0  0
  5  6  1  0  0  0  0
  6  7  1  0  0  0  0
  7  8  1  0  0  0  0
  8  9  1  0  0  0  0
  9 10  1  0  0  0  0
 10 11  1  0  0  0  0
 11 12  1  0  0  0  0
 12 13  1  0  0  0  0
 13 14  1  0  0  0  0
 14  1  1  0  0  0  0
  1 15  1  0  0  0  0
  5 16  1  0  0  0  0
  8 17  1  0  0  0  0
 12 18  1  0  0  0  0
 15 19  1  0  0  0  0
 18 20  1  0  0  0  0
 16 21  1  0  0  0  0
 17 22  1  0  0  0  0
 19 23  1  0  0  0  0
 19 24  1  0  0  0  0
 19 25  2  0  0  0  0
 21 26  1  0  0  0  0
 21 27  1  0  0  0  0
 21 28  2  0  0  0  0
 22 29  1  0  0  0  0
 22 30  1  0  0  0  0
 22 31  2  0  0  0  0
 20 32  1  0  0  0  0
 20 33  1  0  0  0  0
 20 34  2  0  0  0  0
M  END
>  <Name>
H8tetp

>  <LogK>
20.03

$$$$

  ACD/Labs01281814042D

 28 29  0  0  0  0  0  0  0  0  1 V2000
   14.6781  -17.4703    0.0000 C   0  0  0  0  0  0  0  0  0  0  0  0
   14.6781  -18.8003    0.0000 C   0  0  0  0  0  0  0  0  0  0  0  0
   13.5263  -16.8053    0.0000 C   0  0  0  0  0  0  0  0  0  0  0  0
   13.5263  -19.4653    0.0000 C   0  0  0  0  0  0  0  0  0  0  0  0
   12.3744  -17.4703    0.0000 C   0  0  0  0  0  0  0  0  0  0  0  0
   12.3744  -18.8003    0.0000 C   0  0  0  0  0  0  0  0  0  0  0  0
   18.1335   -7.4953    0.0000 C   0  0  0  0  0  0  0  0  0  0  0  0
   18.1335   -8.8253    0.0000 C   0  0  0  0  0  0  0  0  0  0  0  0
   16.9817   -6.8303    0.0000 C   0  0  0  0  0  0  0  0  0  0  0  0
   16.9817   -9.4903    0.0000 C   0  0  0  0  0  0  0  0  0  0  0  0
   15.8299   -7.4953    0.0000 C   0  0  0  0  0  0  0  0  0  0  0  0
   15.8299   -8.8253    0.0000 C   0  0  0  0  0  0  0  0  0  0  0  0
   16.9817  -10.8203    0.0000 C   0  0  0  0  0  0  0  0  0  0  0  0
   15.8299  -11.4853    0.0000 N   0  0  0  0  0  0  0  0  0  0  0  0
   14.6781  -10.8203    0.0000 C   0  0  0  0  0  0  0  0  0  0  0  0
   13.5263  -11.4853    0.0000 C   0  0  0  0  0  0  0  0  0  0  0  0
   15.8299  -12.8153    0.0000 C   0  0  0  0  0  0  0  0  0  0  0  0
   14.6781  -13.4803    0.0000 C   0  0  0  0  0  0  0  0  0  0  0  0
   14.6781  -14.8103    0.0000 N   0  0  0  0  0  0  0  0  0  0  0  0
   15.8299  -15.4753    0.0000 C   0  0  0  0  0  0  0  0  0  0  0  0
   16.9817  -14.8103    0.0000 C   0  0  0  0  0  0  0  0  0  0  0  0
   13.5263  -15.4753    0.0000 C   0  0  0  0  0  0  0  0  0  0  0  0
   11.2226  -16.8053    0.0000 O   0  0  0  0  0  0  0  0  0  0  0  0
   16.9817  -13.4803    0.0000 O   0  0  0  0  0  0  0  0  0  0  0  0
   18.1335  -15.4753    0.0000 O   0  0  0  0  0  0  0  0  0  0  0  0
   13.5263  -12.8153    0.0000 O   0  0  0  0  0  0  0  0  0  0  0  0
   12.3744  -10.8203    0.0000 O   0  0  0  0  0  0  0  0  0  0  0  0
   14.6781   -9.4903    0.0000 O   0  0  0  0  0  0  0  0  0  0  0  0
  2  1  1  0  0  0  0
  3  1  2  0  0  0  0
  4  2  2  0  0  0  0
  5  3  1  0  0  0  0
  6  4  1  0  0  0  0
  6  5  2  0  0  0  0
  8  7  1  0  0  0  0
  9  7  2  0  0  0  0
 10  8  2  0  0  0  0
 11  9  1  0  0  0  0
 12 10  1  0  0  0  0
 12 11  2  0  0  0  0
 10 13  1  0  0  0  0
 13 14  1  0  0  0  0
 14 15  1  0  0  0  0
 15 16  1  0  0  0  0
 14 17  1  0  0  0  0
 17 18  1  0  0  0  0
 18 19  1  0  0  0  0
 19 20  1  0  0  0  0
 20 21  1  0  0  0  0
 19 22  1  0  0  0  0
  3 22  1  0  0  0  0
  5 23  1  0  0  0  0
 21 24  2  0  0  0  0
 21 25  1  0  0  0  0
 16 26  2  0  0  0  0
 16 27  1  0  0  0  0
 12 28  1  0  0  0  0
M  END
>  <Name>
HBED

>  <LogK>
19.97

$$$$

  ACD/Labs01281813512D

 17 17  0  0  0  0  0  0  0  0  1 V2000
   19.4786  -12.6150    0.0000 C   0  0  0  0  0  0  0  0  0  0  0  0
   19.4786  -13.9450    0.0000 C   0  0  0  0  0  0  0  0  0  0  0  0
   18.3268  -11.9500    0.0000 C   0  0  0  0  0  0  0  0  0  0  0  0
   18.3268  -14.6100    0.0000 C   0  0  0  0  0  0  0  0  0  0  0  0
   17.1750  -12.6150    0.0000 C   0  0  0  0  0  0  0  0  0  0  0  0
   17.1750  -13.9450    0.0000 C   0  0  0  0  0  0  0  0  0  0  0  0
   16.0232  -11.9500    0.0000 C   0  0  0  0  0  0  0  0  0  0  0  0
   18.3268  -10.6200    0.0000 O   0  0  0  0  0  0  0  0  0  0  0  0
   14.8713  -12.6150    0.0000 N   0  0  0  0  0  0  0  0  0  0  0  0
   13.7195  -11.9500    0.0000 C   0  0  0  0  0  0  0  0  0  0  0  0
   13.7195  -10.6200    0.0000 C   0  0  0  0  0  0  0  0  0  0  0  0
   14.8713  -13.9450    0.0000 C   0  0  0  0  0  0  0  0  0  0  0  0
   13.7195  -14.6100    0.0000 C   0  0  0  0  0  0  0  0  0  0  0  0
   14.8713   -9.9550    0.0000 O   0  0  0  0  0  0  0  0  0  0  0  0
   12.5677   -9.9550    0.0000 O   0  0  0  0  0  0  0  0  0  0  0  0
   12.5677  -13.9450    0.0000 O   0  0  0  0  0  0  0  0  0  0  0  0
   13.7195  -15.9400    0.0000 O   0  0  0  0  0  0  0  0  0  0  0  0
  2  1  1  0  0  0  0
  3  1  2  0  0  0  0
  4  2  2  0  0  0  0
  5  3  1  0  0  0  0
  6  4  1  0  0  0  0
  6  5  2  0  0  0  0
  5  7  1  0  0  0  0
  3  8  1  0  0  0  0
  7  9  1  0  0  0  0
  9 10  1  0  0  0  0
 10 11  1  0  0  0  0
  9 12  1  0  0  0  0
 12 13  1  0  0  0  0
 11 14  2  0  0  0  0
 11 15  1  0  0  0  0
 13 16  2  0  0  0  0
 13 17  1  0  0  0  0
M  END
>  <Name>
HBIDA

>  <LogK>
14.14

$$$$

  ACD/Labs01281813552D

 19 18  0  0  0  0  0  0  0  0  1 V2000
   13.4993  -14.2775    0.0000 C   0  0  0  0  0  0  0  0  0  0  0  0
   14.4628  -12.6087    0.0000 C   0  0  0  0  0  0  0  0  0  0  0  0
   16.3897  -12.6087    0.0000 N   0  0  0  0  0  0  0  0  0  0  0  0
   11.5723  -14.2775    0.0000 N   0  0  0  0  0  0  0  0  0  0  0  0
   17.3532  -10.9399    0.0000 C   0  0  0  0  0  0  0  0  0  0  0  0
   19.2802  -10.9399    0.0000 C   0  0  0  0  0  0  0  0  0  0  0  0
   17.3532  -14.2775    0.0000 C   0  0  0  0  0  0  0  0  0  0  0  0
   16.3897  -15.9463    0.0000 C   0  0  0  0  0  0  0  0  0  0  0  0
   10.6088  -12.6087    0.0000 C   0  0  0  0  0  0  0  0  0  0  0  0
    8.6819  -12.6087    0.0000 C   0  0  0  0  0  0  0  0  0  0  0  0
   10.6088  -15.9463    0.0000 C   0  0  0  0  0  0  0  0  0  0  0  0
   11.5723  -17.6151    0.0000 C   0  0  0  0  0  0  0  0  0  0  0  0
   20.2436   -9.2711    0.0000 O   0  0  0  0  0  0  0  0  0  0  0  0
   17.3532  -17.6151    0.0000 O   0  0  0  0  0  0  0  0  0  0  0  0
   14.4628  -15.9463    0.0000 O   0  0  0  0  0  0  0  0  0  0  0  0
   13.4993  -17.6151    0.0000 O   0  0  0  0  0  0  0  0  0  0  0  0
   10.6088  -19.2839    0.0000 O   0  0  0  0  0  0  0  0  0  0  0  0
    7.7184  -10.9399    0.0000 O   0  0  0  0  0  0  0  0  0  0  0  0
    7.7184  -14.2775    0.0000 O   0  0  0  0  0  0  0  0  0  0  0  0
  1  2  1  0  0  0  0
  2  3  1  0  0  0  0
  1  4  1  0  0  0  0
  3  5  1  0  0  0  0
  5  6  1  0  0  0  0
  3  7  1  0  0  0  0
  7  8  1  0  0  0  0
  4  9  1  0  0  0  0
  9 10  1  0  0  0  0
  4 11  1  0  0  0  0
 11 12  1  0  0  0  0
  6 13  1  0  0  0  0
  8 14  1  0  0  0  0
  8 15  2  0  0  0  0
 12 16  2  0  0  0  0
 12 17  1  0  0  0  0
 10 18  1  0  0  0  0
 10 19  2  0  0  0  0
M  END
>  <Name>
HEDTA

>  <LogK>
15.32

$$$$

  ACD/Labs03191818462D

  8  7  0  0  0  0  0  0  0  0  1 V2000
    8.5433   -9.3339    0.0000 C   0  0  0  0  0  0  0  0  0  0  0  0
   10.6710   -8.1055    0.0000 C   0  0  0  0  0  0  0  0  0  0  0  0
   12.7987   -9.3339    0.0000 C   0  0  0  0  0  0  0  0  0  0  0  0
   14.9264   -8.1055    0.0000 C   0  0  0  0  0  0  0  0  0  0  0  0
   17.0542   -9.3339    0.0000 C   0  0  0  0  0  0  0  0  0  0  0  0
   19.1819   -8.1055    0.0000 C   0  0  0  0  0  0  0  0  0  0  0  0
   19.1819   -5.6486    0.0000 O   0  0  0  0  0  0  0  0  0  0  0  0
   21.3096   -9.3339    0.0000 O   0  0  0  0  0  0  0  0  0  0  0  0
  1  2  1  0  0  0  0
  2  3  1  0  0  0  0
  3  4  1  0  0  0  0
  4  5  1  0  0  0  0
  5  6  1  0  0  0  0
  6  7  1  0  0  0  0
  6  8  2  0  0  0  0
M  END
>  <Name>
Hexanoic

>  <LogK>
2.53

$$$$

  ACD/Labs01291823172D

 12 11  0  0  0  0  0  0  0  0  1 V2000
   20.9335  -11.4964    0.0000 N   0  0  0  0  0  0  0  0  0  0  0  0
   23.2741  -10.1451    0.0000 C   0  0  0  0  0  0  0  0  0  0  0  0
   25.6147  -11.4964    0.0000 C   0  0  0  0  0  0  0  0  0  0  0  0
   18.5928  -10.1451    0.0000 C   0  0  0  0  0  0  0  0  0  0  0  0
   16.2522  -11.4964    0.0000 C   0  0  0  0  0  0  0  0  0  0  0  0
   20.9335  -14.1992    0.0000 C   0  0  0  0  0  0  0  0  0  0  0  0
   23.2741  -15.5505    0.0000 C   0  0  0  0  0  0  0  0  0  0  0  0
   27.9553  -10.1451    0.0000 O   0  0  0  0  0  0  0  0  0  0  0  0
   25.6147  -14.1992    0.0000 O   0  0  0  0  0  0  0  0  0  0  0  0
   13.9116  -10.1451    0.0000 O   0  0  0  0  0  0  0  0  0  0  0  0
   16.2522  -14.1992    0.0000 O   0  0  0  0  0  0  0  0  0  0  0  0
   23.2741  -18.2533    0.0000 O   0  0  0  0  0  0  0  0  0  0  0  0
  1  2  1  0  0  0  0
  2  3  1  0  0  0  0
  1  4  1  0  0  0  0
  4  5  1  0  0  0  0
  1  6  1  0  0  0  0
  6  7  1  0  0  0  0
  3  8  1  0  0  0  0
  3  9  2  0  0  0  0
  5 10  1  0  0  0  0
  5 11  2  0  0  0  0
  7 12  1  0  0  0  0
M  END
>  <Name>
HIMDA

>  <LogK>
9.18

$$$$

  ACD/Labs01281823402D

  9  8  0  0  0  0  0  0  0  0  1 V2000
   18.0674  -11.6002    0.0000 N   0  0  0  0  0  0  0  0  0  0  0  0
   20.1740  -10.3751    0.0000 C   0  0  0  0  0  0  0  0  0  0  0  0
   22.2973  -11.6002    0.0000 C   0  0  0  0  0  0  0  0  0  0  0  0
   15.9608  -10.3751    0.0000 C   0  0  0  0  0  0  0  0  0  0  0  0
   13.8375  -11.6002    0.0000 C   0  0  0  0  0  0  0  0  0  0  0  0
   22.2973  -14.0332    0.0000 O   0  0  0  0  0  0  0  0  0  0  0  0
   24.4210  -10.3751    0.0000 O   0  0  0  0  0  0  0  0  0  0  0  0
   13.8375  -14.0332    0.0000 O   0  0  0  0  0  0  0  0  0  0  0  0
   11.7138  -10.3751    0.0000 O   0  0  0  0  0  0  0  0  0  0  0  0
  1  2  1  0  0  0  0
  2  3  1  0  0  0  0
  1  4  1  0  0  0  0
  4  5  1  0  0  0  0
  3  6  2  0  0  0  0
  3  7  1  0  0  0  0
  5  8  1  0  0  0  0
  5  9  2  0  0  0  0
M  END
>  <Name>
IDA

>  <LogK>
7.0

$$$$

  ACD/Labs03101815322D

 12 12  0  0  0  0  0  0  0  0  1 V2000
   15.8780   -7.9560    0.0000 C   0  0  0  0  0  0  0  0  0  0  0  0
   15.8780   -9.2860    0.0000 C   0  0  0  0  0  0  0  0  0  0  0  0
   14.7261   -7.2910    0.0000 C   0  0  0  0  0  0  0  0  0  0  0  0
   14.7261   -9.9510    0.0000 C   0  0  0  0  0  0  0  0  0  0  0  0
   13.5743   -7.9560    0.0000 C   0  0  0  0  0  0  0  0  0  0  0  0
   13.5743   -9.2860    0.0000 C   0  0  0  0  0  0  0  0  0  0  0  0
   12.4225   -7.2910    0.0000 C   0  0  0  0  0  0  0  0  0  0  0  0
   17.0298   -7.2910    0.0000 C   0  0  0  0  0  0  0  0  0  0  0  0
   12.4225   -5.9610    0.0000 O   0  0  0  0  0  0  0  0  0  0  0  0
   11.2707   -7.9560    0.0000 O   0  0  0  0  0  0  0  0  0  0  0  0
   17.0298   -5.9610    0.0000 O   0  0  0  0  0  0  0  0  0  0  0  0
   18.1816   -7.9560    0.0000 O   0  0  0  0  0  0  0  0  0  0  0  0
  2  1  1  0  0  0  0
  3  1  2  0  0  0  0
  4  2  2  0  0  0  0
  5  3  1  0  0  0  0
  6  4  1  0  0  0  0
  6  5  2  0  0  0  0
  5  7  1  0  0  0  0
  1  8  1  0  0  0  0
  7  9  1  0  0  0  0
  7 10  2  0  0  0  0
  8 11  1  0  0  0  0
  8 12  2  0  0  0  0
M  END
>  <Name>
isophthalic

>  <LogK>
2.55

$$$$

  ACD/Labs03041819162D

  9  8  0  0  0  0  0  0  0  0  1 V2000
    7.7018  -10.4764    0.0000 C   0  0  0  0  0  0  0  0  0  0  0  0
    9.6606   -9.3454    0.0000 C   0  0  0  0  0  0  0  0  0  0  0  0
   11.6194  -10.4764    0.0000 C   0  0  0  0  0  0  0  0  0  0  0  0
   11.6194  -12.7382    0.0000 C   0  0  0  0  0  0  0  0  0  0  0  0
   13.5782   -9.3454    0.0000 C   0  0  0  0  0  0  0  0  0  0  0  0
   13.5782   -7.0836    0.0000 O   0  0  0  0  0  0  0  0  0  0  0  0
   15.5370  -10.4764    0.0000 O   0  0  0  0  0  0  0  0  0  0  0  0
    5.7430   -9.3454    0.0000 O   0  0  0  0  0  0  0  0  0  0  0  0
    7.7018  -12.7382    0.0000 O   0  0  0  0  0  0  0  0  0  0  0  0
  1  2  1  0  0  0  0
  2  3  1  0  0  0  0
  3  4  2  0  0  0  0
  3  5  1  0  0  0  0
  5  6  2  0  0  0  0
  5  7  1  0  0  0  0
  1  8  1  0  0  0  0
  1  9  2  0  0  0  0
M  END
>  <Name>
Itaconic

>  <LogK>
2.66

$$$$

  ACD/Labs03101814042D

 23 23  0  0  0  0  0  0  0  0  1 V2000
   10.6038  -12.9664    0.0000 N   0  0  0  0  0  0  0  0  0  0  0  0
   10.7526  -11.3546    0.0000 C   0  0  0  0  0  0  0  0  0  0  0  0
   12.3001  -10.9563    0.0000 C   0  0  0  0  0  0  0  0  0  0  0  0
   12.4925   -9.3356    0.0000 O   0  0  0  0  0  0  0  0  0  0  0  0
   14.1455   -8.9656    0.0000 C   0  0  0  0  0  0  0  0  0  0  0  0
   14.9714  -10.3960    0.0000 C   0  0  0  0  0  0  0  0  0  0  0  0
   16.5914  -10.0532    0.0000 O   0  0  0  0  0  0  0  0  0  0  0  0
   17.4172  -11.4836    0.0000 C   0  0  0  0  0  0  0  0  0  0  0  0
   16.3471  -12.7507    0.0000 C   0  0  0  0  0  0  0  0  0  0  0  0
   17.1249  -14.1683    0.0000 N   0  0  0  0  0  0  0  0  0  0  0  0
   16.0372  -15.4050    0.0000 C   0  0  0  0  0  0  0  0  0  0  0  0
   14.5183  -14.7562    0.0000 C   0  0  0  0  0  0  0  0  0  0  0  0
   13.3884  -15.9198    0.0000 O   0  0  0  0  0  0  0  0  0  0  0  0
   11.9469  -15.2506    0.0000 C   0  0  0  0  0  0  0  0  0  0  0  0
   12.0740  -13.6433    0.0000 C   0  0  0  0  0  0  0  0  0  0  0  0
    8.9844  -13.1886    0.0000 C   0  0  0  0  0  0  0  0  0  0  0  0
    7.9822  -11.8974    0.0000 C   0  0  0  0  0  0  0  0  0  0  0  0
   18.5607  -14.9495    0.0000 C   0  0  0  0  0  0  0  0  0  0  0  0
   19.9551  -14.0968    0.0000 C   0  0  0  0  0  0  0  0  0  0  0  0
   19.9138  -12.4628    0.0000 O   0  0  0  0  0  0  0  0  0  0  0  0
   21.3909  -14.8780    0.0000 O   0  0  0  0  0  0  0  0  0  0  0  0
    8.5994  -10.3838    0.0000 O   0  0  0  0  0  0  0  0  0  0  0  0
    6.3629  -12.1196    0.0000 O   0  0  0  0  0  0  0  0  0  0  0  0
  1  2  1  0  0  0  0
  2  3  1  0  0  0  0
  3  4  1  0  0  0  0
  4  5  1  0  0  0  0
  5  6  1  0  0  0  0
  6  7  1  0  0  0  0
  7  8  1  0  0  0  0
  8  9  1  0  0  0  0
  9 10  1  0  0  0  0
 10 11  1  0  0  0  0
 11 12  1  0  0  0  0
 12 13  1  0  0  0  0
 13 14  1  0  0  0  0
 14 15  1  0  0  0  0
 15  1  1  0  0  0  0
  1 16  1  0  0  0  0
 16 17  1  0  0  0  0
 10 18  1  0  0  0  0
 18 19  1  0  0  0  0
 19 20  1  0  0  0  0
 19 21  2  0  0  0  0
 17 22  1  0  0  0  0
 17 23  2  0  0  0  0
M  END
>  <Name>
K21DA

>  <LogK>
11.34

$$$$

  ACD/Labs03101813592D

 26 26  0  0  0  0  0  0  0  0  1 V2000
   10.6977   -9.1423    0.0000 N   0  0  0  0  0  0  0  0  0  0  0  0
   11.9830   -8.4123    0.0000 C   0  0  0  0  0  0  0  0  0  0  0  0
   11.9726   -6.9342    0.0000 C   0  0  0  0  0  0  0  0  0  0  0  0
   13.2579   -6.2042    0.0000 O   0  0  0  0  0  0  0  0  0  0  0  0
   14.5272   -6.9370    0.0000 C   0  0  0  0  0  0  0  0  0  0  0  0
   15.7927   -6.1956    0.0000 C   0  0  0  0  0  0  0  0  0  0  0  0
   17.0686   -6.9322    0.0000 O   0  0  0  0  0  0  0  0  0  0  0  0
   17.0592   -8.3989    0.0000 C   0  0  0  0  0  0  0  0  0  0  0  0
   18.3484   -9.1432    0.0000 C   0  0  0  0  0  0  0  0  0  0  0  0
   18.3390  -10.6098    0.0000 N   0  0  0  0  0  0  0  0  0  0  0  0
   17.0735  -11.3513    0.0000 C   0  0  0  0  0  0  0  0  0  0  0  0
   17.0641  -12.8179    0.0000 C   0  0  0  0  0  0  0  0  0  0  0  0
   15.8063  -13.5461    0.0000 O   0  0  0  0  0  0  0  0  0  0  0  0
   14.5172  -12.8018    0.0000 C   0  0  0  0  0  0  0  0  0  0  0  0
   13.2517  -13.5433    0.0000 C   0  0  0  0  0  0  0  0  0  0  0  0
   11.9758  -12.8066    0.0000 O   0  0  0  0  0  0  0  0  0  0  0  0
   11.9851  -11.3400    0.0000 C   0  0  0  0  0  0  0  0  0  0  0  0
   10.7158  -10.6071    0.0000 C   0  0  0  0  0  0  0  0  0  0  0  0
    9.2531   -8.8662    0.0000 C   0  0  0  0  0  0  0  0  0  0  0  0
    8.2916   -9.9792    0.0000 C   0  0  0  0  0  0  0  0  0  0  0  0
   19.7831  -10.8886    0.0000 C   0  0  0  0  0  0  0  0  0  0  0  0
   20.2638  -12.2786    0.0000 C   0  0  0  0  0  0  0  0  0  0  0  0
    6.8469   -9.7032    0.0000 O   0  0  0  0  0  0  0  0  0  0  0  0
    8.7749  -11.3684    0.0000 O   0  0  0  0  0  0  0  0  0  0  0  0
   21.7080  -12.5573    0.0000 O   0  0  0  0  0  0  0  0  0  0  0  0
   19.3004  -13.3899    0.0000 O   0  0  0  0  0  0  0  0  0  0  0  0
  1  2  1  0  0  0  0
  2  3  1  0  0  0  0
  3  4  1  0  0  0  0
  4  5  1  0  0  0  0
  5  6  1  0  0  0  0
  6  7  1  0  0  0  0
  7  8  1  0  0  0  0
  8  9  1  0  0  0  0
  9 10  1  0  0  0  0
 10 11  1  0  0  0  0
 11 12  1  0  0  0  0
 12 13  1  0  0  0  0
 13 14  1  0  0  0  0
 14 15  1  0  0  0  0
 15 16  1  0  0  0  0
 16 17  1  0  0  0  0
 17 18  1  0  0  0  0
 18  1  1  0  0  0  0
  1 19  1  0  0  0  0
 19 20  1  0  0  0  0
 10 21  1  0  0  0  0
 21 22  1  0  0  0  0
 20 23  2  0  0  0  0
 20 24  1  0  0  0  0
 22 25  2  0  0  0  0
 22 26  1  0  0  0  0
M  END
>  <Name>
K22DA

>  <LogK>
11.18

$$$$

  ACD/Labs01131818382D

 22 22  0  0  0  0  0  0  0  0  1 V2000
    9.5951  -14.3194    0.0000 C   0  0  0  0  0  0  0  0  0  0  0  0
   11.2972  -14.7755    0.0000 C   0  0  0  0  0  0  0  0  0  0  0  0
    8.3586   -9.6857    0.0000 C   0  0  0  0  0  0  0  0  0  0  0  0
    7.9025  -11.3878    0.0000 C   0  0  0  0  0  0  0  0  0  0  0  0
   14.6849  -11.3808    0.0000 C   0  0  0  0  0  0  0  0  0  0  0  0
   14.2288  -13.0829    0.0000 C   0  0  0  0  0  0  0  0  0  0  0  0
   11.2902   -7.9931    0.0000 C   0  0  0  0  0  0  0  0  0  0  0  0
   12.9923   -8.4492    0.0000 C   0  0  0  0  0  0  0  0  0  0  0  0
   14.2294   -9.6754    0.0000 N   0  0  0  0  0  0  0  0  0  0  0  0
    9.6057   -8.4365    0.0000 N   0  0  0  0  0  0  0  0  0  0  0  0
    8.3459  -13.0723    0.0000 O   0  0  0  0  0  0  0  0  0  0  0  0
   13.0026  -14.3201    0.0000 O   0  0  0  0  0  0  0  0  0  0  0  0
    6.1382  -11.3884    0.0000 O   0  0  0  0  0  0  0  0  0  0  0  0
   15.7565   -8.7937    0.0000 C   0  0  0  0  0  0  0  0  0  0  0  0
   17.2842   -9.6764    0.0000 C   0  0  0  0  0  0  0  0  0  0  0  0
    8.7241   -6.9094    0.0000 C   0  0  0  0  0  0  0  0  0  0  0  0
    9.5964   -5.3877    0.0000 C   0  0  0  0  0  0  0  0  0  0  0  0
   17.2848  -11.4408    0.0000 O   0  0  0  0  0  0  0  0  0  0  0  0
   18.8113   -8.7948    0.0000 O   0  0  0  0  0  0  0  0  0  0  0  0
   11.3502   -5.3932    0.0000 O   0  0  0  0  0  0  0  0  0  0  0  0
    8.7148   -3.8606    0.0000 O   0  0  0  0  0  0  0  0  0  0  0  0
   15.7565  -13.9656    0.0000 O   0  0  0  0  0  0  0  0  0  0  0  0
  1  2  1  0  0  0  0
  3  4  1  0  0  0  0
  5  6  1  0  0  0  0
  7  8  1  0  0  0  0
  8  9  1  0  0  0  0
  5  9  1  0  0  0  0
  7 10  1  0  0  0  0
  3 10  1  0  0  0  0
  4 11  1  0  0  0  0
  1 11  1  0  0  0  0
  6 12  1  0  0  0  0
  2 12  1  0  0  0  0
  4 13  2  0  0  0  0
  9 14  1  0  0  0  0
 14 15  1  0  0  0  0
 10 16  1  0  0  0  0
 16 17  1  0  0  0  0
 15 18  1  0  0  0  0
 15 19  2  0  0  0  0
 17 20  1  0  0  0  0
 17 21  2  0  0  0  0
  6 22  2  0  0  0  0
M  END
>  <Name>
K2-A2-12C4-1

>  <LogK>
6.3

$$$$

  ACD/Labs01131818492D

 25 25  0  0  0  0  0  0  0  0  1 V2000
    7.0914   -9.6842    0.0000 C   0  0  0  0  0  0  0  0  0  0  0  0
    8.5103   -8.1115    0.0000 C   0  0  0  0  0  0  0  0  0  0  0  0
   12.5655   -7.2452    0.0000 C   0  0  0  0  0  0  0  0  0  0  0  0
   14.5250   -8.1133    0.0000 C   0  0  0  0  0  0  0  0  0  0  0  0
   16.3617  -13.8205    0.0000 C   0  0  0  0  0  0  0  0  0  0  0  0
   16.6041  -11.7144    0.0000 C   0  0  0  0  0  0  0  0  0  0  0  0
   11.5194  -17.3537    0.0000 C   0  0  0  0  0  0  0  0  0  0  0  0
   13.5909  -16.9113    0.0000 C   0  0  0  0  0  0  0  0  0  0  0  0
   15.3208  -15.6502    0.0000 N   0  0  0  0  0  0  0  0  0  0  0  0
   15.9421   -9.6873    0.0000 N   0  0  0  0  0  0  0  0  0  0  0  0
   16.9011  -17.0813    0.0000 C   0  0  0  0  0  0  0  0  0  0  0  0
   16.4670  -19.1676    0.0000 C   0  0  0  0  0  0  0  0  0  0  0  0
   17.7857   -8.6229    0.0000 C   0  0  0  0  0  0  0  0  0  0  0  0
   19.6302   -9.6885    0.0000 C   0  0  0  0  0  0  0  0  0  0  0  0
   10.4602   -7.2314    0.0000 O   0  0  0  0  0  0  0  0  0  0  0  0
    7.7112  -15.6687    0.0000 C   0  0  0  0  0  0  0  0  0  0  0  0
    6.6469  -13.8252    0.0000 C   0  0  0  0  0  0  0  0  0  0  0  0
    9.4259  -16.9071    0.0000 O   0  0  0  0  0  0  0  0  0  0  0  0
    6.4243  -11.7081    0.0000 O   0  0  0  0  0  0  0  0  0  0  0  0
   13.0193   -5.1642    0.0000 O   0  0  0  0  0  0  0  0  0  0  0  0
   11.5200  -19.4839    0.0000 O   0  0  0  0  0  0  0  0  0  0  0  0
   14.4329  -19.8176    0.0000 O   0  0  0  0  0  0  0  0  0  0  0  0
   18.0397  -20.5865    0.0000 O   0  0  0  0  0  0  0  0  0  0  0  0
   19.6235  -11.8062    0.0000 O   0  0  0  0  0  0  0  0  0  0  0  0
   21.4737   -8.6241    0.0000 O   0  0  0  0  0  0  0  0  0  0  0  0
  1  2  1  0  0  0  0
  3  4  1  0  0  0  0
  5  6  1  0  0  0  0
  7  8  1  0  0  0  0
  8  9  1  0  0  0  0
  5  9  1  0  0  0  0
  6 10  1  0  0  0  0
  4 10  1  0  0  0  0
  9 11  1  0  0  0  0
 11 12  1  0  0  0  0
 10 13  1  0  0  0  0
 13 14  1  0  0  0  0
  3 15  1  0  0  0  0
  2 15  1  0  0  0  0
 16 17  1  0  0  0  0
 16 18  1  0  0  0  0
  7 18  1  0  0  0  0
 17 19  1  0  0  0  0
  1 19  1  0  0  0  0
  3 20  2  0  0  0  0
  7 21  2  0  0  0  0
 12 22  1  0  0  0  0
 12 23  2  0  0  0  0
 14 24  2  0  0  0  0
 14 25  1  0  0  0  0
M  END
>  <Name>
K2-A2-15C5-2

>  <LogK>
8.48

$$$$

  ACD/Labs01131820592D

 28 28  0  0  0  0  0  0  0  0  1 V2000
   13.2252  -18.6816    0.0000 C   0  0  0  0  0  0  0  0  0  0  0  0
   11.5017  -18.6869    0.0000 C   0  0  0  0  0  0  0  0  0  0  0  0
    7.6818  -15.4811    0.0000 C   0  0  0  0  0  0  0  0  0  0  0  0
    8.5494  -16.9824    0.0000 C   0  0  0  0  0  0  0  0  0  0  0  0
    8.5468  -10.5632    0.0000 C   0  0  0  0  0  0  0  0  0  0  0  0
    7.6800  -12.0645    0.0000 C   0  0  0  0  0  0  0  0  0  0  0  0
   17.0521  -15.4737    0.0000 C   0  0  0  0  0  0  0  0  0  0  0  0
   16.1853  -16.9751    0.0000 C   0  0  0  0  0  0  0  0  0  0  0  0
   13.2344   -8.8676    0.0000 C   0  0  0  0  0  0  0  0  0  0  0  0
   11.5005   -8.8669    0.0000 C   0  0  0  0  0  0  0  0  0  0  0  0
   16.1867  -10.5721    0.0000 C   0  0  0  0  0  0  0  0  0  0  0  0
   17.0439  -12.0674    0.0000 C   0  0  0  0  0  0  0  0  0  0  0  0
   14.8557   -9.4568    0.0000 N   0  0  0  0  0  0  0  0  0  0  0  0
   17.3402  -13.7731    0.0000 N   0  0  0  0  0  0  0  0  0  0  0  0
    9.8654   -9.4575    0.0000 O   0  0  0  0  0  0  0  0  0  0  0  0
    7.3757  -13.7698    0.0000 O   0  0  0  0  0  0  0  0  0  0  0  0
    9.8701  -18.0922    0.0000 O   0  0  0  0  0  0  0  0  0  0  0  0
   14.8505  -18.0854    0.0000 O   0  0  0  0  0  0  0  0  0  0  0  0
   17.5058  -18.0843    0.0000 O   0  0  0  0  0  0  0  0  0  0  0  0
   11.1942   -7.1560    0.0000 O   0  0  0  0  0  0  0  0  0  0  0  0
   19.0744  -13.7734    0.0000 C   0  0  0  0  0  0  0  0  0  0  0  0
   19.9418  -15.2751    0.0000 C   0  0  0  0  0  0  0  0  0  0  0  0
   15.7225   -7.9555    0.0000 C   0  0  0  0  0  0  0  0  0  0  0  0
   17.4565   -7.9563    0.0000 C   0  0  0  0  0  0  0  0  0  0  0  0
   18.3140   -9.4517    0.0000 O   0  0  0  0  0  0  0  0  0  0  0  0
   18.3232   -6.4550    0.0000 O   0  0  0  0  0  0  0  0  0  0  0  0
   19.0812  -16.7655    0.0000 O   0  0  0  0  0  0  0  0  0  0  0  0
   21.6759  -15.2754    0.0000 O   0  0  0  0  0  0  0  0  0  0  0  0
  1  2  1  0  0  0  0
  3  4  1  0  0  0  0
  5  6  1  0  0  0  0
  7  8  1  0  0  0  0
  9 10  1  0  0  0  0
 11 12  1  0  0  0  0
 11 13  1  0  0  0  0
  9 13  1  0  0  0  0
 12 14  1  0  0  0  0
  7 14  1  0  0  0  0
 10 15  1  0  0  0  0
  5 15  1  0  0  0  0
  6 16  1  0  0  0  0
  3 16  1  0  0  0  0
  4 17  1  0  0  0  0
  2 17  1  0  0  0  0
  1 18  1  0  0  0  0
  8 18  1  0  0  0  0
  8 19  2  0  0  0  0
 10 20  2  0  0  0  0
 14 21  1  0  0  0  0
 21 22  1  0  0  0  0
 13 23  1  0  0  0  0
 23 24  1  0  0  0  0
 24 25  1  0  0  0  0
 24 26  2  0  0  0  0
 22 27  1  0  0  0  0
 22 28  2  0  0  0  0
M  END
>  <Name>
K2-A2-18C6-3

>  <LogK>
9.44

$$$$

  ACD/Labs01131819112D

 28 28  0  0  0  0  0  0  0  0  1 V2000
   12.7316  -16.6173    0.0000 C   0  0  0  0  0  0  0  0  0  0  0  0
   11.0413  -17.5937    0.0000 C   0  0  0  0  0  0  0  0  0  0  0  0
   10.8176  -14.3409    0.0000 C   0  0  0  0  0  0  0  0  0  0  0  0
    9.1277  -13.3653    0.0000 C   0  0  0  0  0  0  0  0  0  0  0  0
    7.8791  -14.8517    0.0000 O   0  0  0  0  0  0  0  0  0  0  0  0
    7.8779  -11.8628    0.0000 O   0  0  0  0  0  0  0  0  0  0  0  0
   16.3451   -4.7670    0.0000 C   0  0  0  0  0  0  0  0  0  0  0  0
   14.6552   -3.7913    0.0000 C   0  0  0  0  0  0  0  0  0  0  0  0
   19.2804  -12.8443    0.0000 C   0  0  0  0  0  0  0  0  0  0  0  0
   19.2796  -14.7961    0.0000 C   0  0  0  0  0  0  0  0  0  0  0  0
   18.2537  -10.0436    0.0000 C   0  0  0  0  0  0  0  0  0  0  0  0
   18.2545   -8.0918    0.0000 C   0  0  0  0  0  0  0  0  0  0  0  0
   14.6520  -14.3317    0.0000 C   0  0  0  0  0  0  0  0  0  0  0  0
   16.3351  -13.3668    0.0000 C   0  0  0  0  0  0  0  0  0  0  0  0
   17.5905  -11.8686    0.0000 N   0  0  0  0  0  0  0  0  0  0  0  0
   17.5963  -15.7614    0.0000 O   0  0  0  0  0  0  0  0  0  0  0  0
   20.9695  -15.7718    0.0000 O   0  0  0  0  0  0  0  0  0  0  0  0
   20.1804   -7.7471    0.0000 O   0  0  0  0  0  0  0  0  0  0  0  0
   17.5897   -6.2514    0.0000 O   0  0  0  0  0  0  0  0  0  0  0  0
   12.7357   -3.4489    0.0000 O   0  0  0  0  0  0  0  0  0  0  0  0
   12.7320  -14.6653    0.0000 N   0  0  0  0  0  0  0  0  0  0  0  0
    9.3635  -16.6250    0.0000 O   0  0  0  0  0  0  0  0  0  0  0  0
   11.0409  -19.5457    0.0000 O   0  0  0  0  0  0  0  0  0  0  0  0
    7.2068  -10.0332    0.0000 C   0  0  0  0  0  0  0  0  0  0  0  0
   10.8094   -3.7934    0.0000 C   0  0  0  0  0  0  0  0  0  0  0  0
    7.2008   -8.0932    0.0000 O   0  0  0  0  0  0  0  0  0  0  0  0
    9.1195   -4.7700    0.0000 O   0  0  0  0  0  0  0  0  0  0  0  0
    7.8702   -6.2566    0.0000 C   0  0  0  0  0  0  0  0  0  0  0  0
  1  2  1  0  0  0  0
  3  4  1  0  0  0  0
  4  5  2  0  0  0  0
  4  6  1  0  0  0  0
  7  8  1  0  0  0  0
  9 10  1  0  0  0  0
 11 12  1  0  0  0  0
 13 14  1  0  0  0  0
 14 15  1  0  0  0  0
 11 15  1  0  0  0  0
  9 15  1  0  0  0  0
 10 16  1  0  0  0  0
 10 17  2  0  0  0  0
 12 18  2  0  0  0  0
 12 19  1  0  0  0  0
  7 19  1  0  0  0  0
  8 20  1  0  0  0  0
 13 21  1  0  0  0  0
  3 21  1  0  0  0  0
  1 21  1  0  0  0  0
  2 22  1  0  0  0  0
  2 23  2  0  0  0  0
  6 24  1  0  0  0  0
 20 25  1  0  0  0  0
 24 26  1  0  0  0  0
 25 27  1  0  0  0  0
 26 28  1  0  0  0  0
 27 28  1  0  0  0  0
M  END
>  <Name>
K2-A2-21C7-1

>  <LogK>
9.13

$$$$

  ACD/Labs03101818342D

 34 35  0  0  0  0  0  0  0  0  1 V2000
   12.2823   -8.2808    0.0000 C   0  0  0  0  0  0  0  0  0  0  0  0
   11.6173   -9.4326    0.0000 N   0  0  0  0  0  0  0  0  0  0  0  0
   11.6173   -7.1290    0.0000 C   0  0  0  0  0  0  0  0  0  0  0  0
   10.2873   -9.4326    0.0000 C   0  0  0  0  0  0  0  0  0  0  0  0
   10.2873   -7.1290    0.0000 C   0  0  0  0  0  0  0  0  0  0  0  0
    9.6223   -8.2808    0.0000 C   0  0  0  0  0  0  0  0  0  0  0  0
   13.6123   -8.2808    0.0000 C   0  0  0  0  0  0  0  0  0  0  0  0
   14.2773   -7.1290    0.0000 C   0  0  0  0  0  0  0  0  0  0  0  0
   14.2773   -9.4326    0.0000 N   0  0  0  0  0  0  0  0  0  0  0  0
   15.6073   -7.1290    0.0000 C   0  0  0  0  0  0  0  0  0  0  0  0
   15.6073   -9.4326    0.0000 C   0  0  0  0  0  0  0  0  0  0  0  0
   16.2723   -8.2808    0.0000 C   0  0  0  0  0  0  0  0  0  0  0  0
   16.2723  -10.5844    0.0000 C   0  0  0  0  0  0  0  0  0  0  0  0
    9.6223  -10.5844    0.0000 C   0  0  0  0  0  0  0  0  0  0  0  0
    8.2923  -10.5844    0.0000 N   0  0  0  0  0  0  0  0  0  0  0  0
    7.6273  -11.7362    0.0000 C   0  0  0  0  0  0  0  0  0  0  0  0
    6.2973  -11.7362    0.0000 C   0  0  0  0  0  0  0  0  0  0  0  0
    5.6323  -12.8881    0.0000 C   0  0  0  0  0  0  0  0  0  0  0  0
   15.6073  -11.7362    0.0000 O   0  0  0  0  0  0  0  0  0  0  0  0
   17.6023  -10.5844    0.0000 N   0  0  0  0  0  0  0  0  0  0  0  0
   10.2873  -11.7362    0.0000 O   0  0  0  0  0  0  0  0  0  0  0  0
    4.3023  -12.8880    0.0000 C   0  0  0  0  0  0  0  0  0  0  0  0
    7.6273   -9.4326    0.0000 C   0  0  0  0  0  0  0  0  0  0  0  0
    8.2923   -8.2808    0.0000 C   0  0  0  0  0  0  0  0  0  0  0  0
    7.6273   -7.1290    0.0000 C   0  0  0  0  0  0  0  0  0  0  0  0
    8.2923   -5.9772    0.0000 C   0  0  0  0  0  0  0  0  0  0  0  0
   18.2673   -9.4326    0.0000 C   0  0  0  0  0  0  0  0  0  0  0  0
   18.2673  -11.7362    0.0000 C   0  0  0  0  0  0  0  0  0  0  0  0
   19.5973   -9.4326    0.0000 C   0  0  0  0  0  0  0  0  0  0  0  0
   20.2623   -8.2808    0.0000 C   0  0  0  0  0  0  0  0  0  0  0  0
   21.5923   -8.2808    0.0000 C   0  0  0  0  0  0  0  0  0  0  0  0
   17.6023  -12.8881    0.0000 C   0  0  0  0  0  0  0  0  0  0  0  0
   18.2673  -14.0399    0.0000 C   0  0  0  0  0  0  0  0  0  0  0  0
   17.6023  -15.1917    0.0000 C   0  0  0  0  0  0  0  0  0  0  0  0
  2  1  1  0  0  0  0
  3  1  2  0  0  0  0
  4  2  2  0  0  0  0
  5  3  1  0  0  0  0
  6  4  1  0  0  0  0
  6  5  2  0  0  0  0
  8  7  1  0  0  0  0
  9  7  2  0  0  0  0
 10  8  2  0  0  0  0
 11  9  1  0  0  0  0
 12 10  1  0  0  0  0
 12 11  2  0  0  0  0
  1  7  1  0  0  0  0
 11 13  1  0  0  0  0
  4 14  1  0  0  0  0
 14 15  1  0  0  0  0
 15 16  1  0  0  0  0
 16 17  1  0  0  0  0
 17 18  1  0  0  0  0
 13 19  2  0  0  0  0
 13 20  1  0  0  0  0
 14 21  2  0  0  0  0
 18 22  1  0  0  0  0
 15 23  1  0  0  0  0
 23 24  1  0  0  0  0
 24 25  1  0  0  0  0
 25 26  1  0  0  0  0
 20 27  1  0  0  0  0
 20 28  1  0  0  0  0
 27 29  1  0  0  0  0
 29 30  1  0  0  0  0
 30 31  1  0  0  0  0
 28 32  1  0  0  0  0
 32 33  1  0  0  0  0
 33 34  1  0  0  0  0
M  END
>  <Name>
LBu2

>  <LogK>
5.4

$$$$

  ACD/Labs03041819172D

  6  5  0  0  1  0  0  0  0  0  1 V2000
    8.8033   -5.1220    0.0000 C   0  0  0  0  0  0  0  0  0  0  0  0
   10.6886   -8.3876    0.0000 C   0  0  0  0  0  0  0  0  0  0  0  0
   14.4051   -8.3896    0.0000 C   0  0  0  0  0  0  0  0  0  0  0  0
    8.7886  -11.6323    0.0000 O   0  0  0  0  0  0  0  0  0  0  0  0
   16.2905  -11.6552    0.0000 O   0  0  0  0  0  0  0  0  0  0  0  0
   16.3052   -5.1449    0.0000 O   0  0  0  0  0  0  0  0  0  0  0  0
  1  2  1  0  0  0  0
  2  3  1  0  0  0  0
  2  4  1  1  0  0  0
  3  5  1  0  0  0  0
  3  6  2  0  0  0  0
M  END
>  <Name>
L-Lactic

>  <LogK>
3.02

$$$$

  ACD/Labs03101818352D

 50 51  0  0  0  0  0  0  0  0  1 V2000
   14.6378  -10.6684    0.0000 C   0  0  0  0  0  0  0  0  0  0  0  0
   13.9728  -11.8202    0.0000 N   0  0  0  0  0  0  0  0  0  0  0  0
   13.9728   -9.5166    0.0000 C   0  0  0  0  0  0  0  0  0  0  0  0
   12.6428  -11.8202    0.0000 C   0  0  0  0  0  0  0  0  0  0  0  0
   12.6428   -9.5166    0.0000 C   0  0  0  0  0  0  0  0  0  0  0  0
   11.9778  -10.6684    0.0000 C   0  0  0  0  0  0  0  0  0  0  0  0
   15.9678  -10.6684    0.0000 C   0  0  0  0  0  0  0  0  0  0  0  0
   16.6329   -9.5166    0.0000 C   0  0  0  0  0  0  0  0  0  0  0  0
   16.6329  -11.8202    0.0000 N   0  0  0  0  0  0  0  0  0  0  0  0
   17.9629   -9.5166    0.0000 C   0  0  0  0  0  0  0  0  0  0  0  0
   17.9629  -11.8202    0.0000 C   0  0  0  0  0  0  0  0  0  0  0  0
   18.6278  -10.6684    0.0000 C   0  0  0  0  0  0  0  0  0  0  0  0
   18.6279  -12.9720    0.0000 C   0  0  0  0  0  0  0  0  0  0  0  0
   11.9778  -12.9720    0.0000 C   0  0  0  0  0  0  0  0  0  0  0  0
   10.6479  -12.9720    0.0000 N   0  0  0  0  0  0  0  0  0  0  0  0
    9.9829  -14.1238    0.0000 C   0  0  0  0  0  0  0  0  0  0  0  0
    8.6529  -14.1238    0.0000 C   0  0  0  0  0  0  0  0  0  0  0  0
    7.9878  -15.2756    0.0000 C   0  0  0  0  0  0  0  0  0  0  0  0
   17.9629  -14.1238    0.0000 O   0  0  0  0  0  0  0  0  0  0  0  0
   19.9579  -12.9720    0.0000 N   0  0  0  0  0  0  0  0  0  0  0  0
   12.6428  -14.1238    0.0000 O   0  0  0  0  0  0  0  0  0  0  0  0
    6.6578  -15.2756    0.0000 C   0  0  0  0  0  0  0  0  0  0  0  0
    9.9829  -11.8202    0.0000 C   0  0  0  0  0  0  0  0  0  0  0  0
   10.6479  -10.6684    0.0000 C   0  0  0  0  0  0  0  0  0  0  0  0
    9.9829   -9.5166    0.0000 C   0  0  0  0  0  0  0  0  0  0  0  0
   10.6478   -8.3648    0.0000 C   0  0  0  0  0  0  0  0  0  0  0  0
   20.6229  -11.8202    0.0000 C   0  0  0  0  0  0  0  0  0  0  0  0
   20.6229  -14.1238    0.0000 C   0  0  0  0  0  0  0  0  0  0  0  0
   21.9529  -11.8202    0.0000 C   0  0  0  0  0  0  0  0  0  0  0  0
   22.6179  -10.6684    0.0000 C   0  0  0  0  0  0  0  0  0  0  0  0
   23.9479  -10.6684    0.0000 C   0  0  0  0  0  0  0  0  0  0  0  0
   19.9579  -15.2756    0.0000 C   0  0  0  0  0  0  0  0  0  0  0  0
   20.6229  -16.4275    0.0000 C   0  0  0  0  0  0  0  0  0  0  0  0
   19.9579  -17.5793    0.0000 C   0  0  0  0  0  0  0  0  0  0  0  0
    9.9829   -7.2129    0.0000 C   0  0  0  0  0  0  0  0  0  0  0  0
   10.6479   -6.0611    0.0000 C   0  0  0  0  0  0  0  0  0  0  0  0
    9.9829   -4.9093    0.0000 C   0  0  0  0  0  0  0  0  0  0  0  0
   10.6479   -3.7575    0.0000 C   0  0  0  0  0  0  0  0  0  0  0  0
    5.9928  -16.4275    0.0000 C   0  0  0  0  0  0  0  0  0  0  0  0
    4.6628  -16.4274    0.0000 C   0  0  0  0  0  0  0  0  0  0  0  0
    3.9978  -17.5793    0.0000 C   0  0  0  0  0  0  0  0  0  0  0  0
    2.6678  -17.5792    0.0000 C   0  0  0  0  0  0  0  0  0  0  0  0
   24.6129   -9.5166    0.0000 C   0  0  0  0  0  0  0  0  0  0  0  0
   25.9429   -9.5166    0.0000 C   0  0  0  0  0  0  0  0  0  0  0  0
   26.6079   -8.3648    0.0000 C   0  0  0  0  0  0  0  0  0  0  0  0
   27.9379   -8.3648    0.0000 C   0  0  0  0  0  0  0  0  0  0  0  0
   20.6228  -18.7311    0.0000 C   0  0  0  0  0  0  0  0  0  0  0  0
   19.9578  -19.8829    0.0000 C   0  0  0  0  0  0  0  0  0  0  0  0
   20.6228  -21.0347    0.0000 C   0  0  0  0  0  0  0  0  0  0  0  0
   19.9578  -22.1865    0.0000 C   0  0  0  0  0  0  0  0  0  0  0  0
  2  1  1  0  0  0  0
  3  1  2  0  0  0  0
  4  2  2  0  0  0  0
  5  3  1  0  0  0  0
  6  4  1  0  0  0  0
  6  5  2  0  0  0  0
  8  7  1  0  0  0  0
  9  7  2  0  0  0  0
 10  8  2  0  0  0  0
 11  9  1  0  0  0  0
 12 10  1  0  0  0  0
 12 11  2  0  0  0  0
  1  7  1  0  0  0  0
 11 13  1  0  0  0  0
  4 14  1  0  0  0  0
 14 15  1  0  0  0  0
 15 16  1  0  0  0  0
 16 17  1  0  0  0  0
 17 18  1  0  0  0  0
 13 19  2  0  0  0  0
 13 20  1  0  0  0  0
 14 21  2  0  0  0  0
 18 22  1  0  0  0  0
 15 23  1  0  0  0  0
 23 24  1  0  0  0  0
 24 25  1  0  0  0  0
 25 26  1  0  0  0  0
 20 27  1  0  0  0  0
 20 28  1  0  0  0  0
 27 29  1  0  0  0  0
 29 30  1  0  0  0  0
 30 31  1  0  0  0  0
 28 32  1  0  0  0  0
 32 33  1  0  0  0  0
 33 34  1  0  0  0  0
 26 35  1  0  0  0  0
 35 36  1  0  0  0  0
 36 37  1  0  0  0  0
 37 38  1  0  0  0  0
 22 39  1  0  0  0  0
 39 40  1  0  0  0  0
 40 41  1  0  0  0  0
 41 42  1  0  0  0  0
 31 43  1  0  0  0  0
 43 44  1  0  0  0  0
 44 45  1  0  0  0  0
 45 46  1  0  0  0  0
 34 47  1  0  0  0  0
 47 48  1  0  0  0  0
 48 49  1  0  0  0  0
 49 50  1  0  0  0  0
M  END
>  <Name>
LOct2

>  <LogK>
6.3

$$$$

  ACD/Labs03101818362D

 34 37  0  0  0  0  0  0  0  0  1 V2000
   13.8366  -10.5082    0.0000 C   0  0  0  0  0  0  0  0  0  0  0  0
   13.1716  -11.6600    0.0000 N   0  0  0  0  0  0  0  0  0  0  0  0
   13.1716   -9.3564    0.0000 C   0  0  0  0  0  0  0  0  0  0  0  0
   11.8416  -11.6600    0.0000 C   0  0  0  0  0  0  0  0  0  0  0  0
   11.8416   -9.3564    0.0000 C   0  0  0  0  0  0  0  0  0  0  0  0
   11.1766  -10.5082    0.0000 C   0  0  0  0  0  0  0  0  0  0  0  0
   15.1666  -10.5082    0.0000 C   0  0  0  0  0  0  0  0  0  0  0  0
   15.8316   -9.3564    0.0000 C   0  0  0  0  0  0  0  0  0  0  0  0
   15.8316  -11.6600    0.0000 N   0  0  0  0  0  0  0  0  0  0  0  0
   17.1616   -9.3564    0.0000 C   0  0  0  0  0  0  0  0  0  0  0  0
   17.1616  -11.6600    0.0000 C   0  0  0  0  0  0  0  0  0  0  0  0
   17.8266  -10.5082    0.0000 C   0  0  0  0  0  0  0  0  0  0  0  0
   17.8266  -12.8118    0.0000 C   0  0  0  0  0  0  0  0  0  0  0  0
   11.1766  -12.8118    0.0000 C   0  0  0  0  0  0  0  0  0  0  0  0
    9.8466  -12.8118    0.0000 N   0  0  0  0  0  0  0  0  0  0  0  0
   17.1616  -13.9636    0.0000 O   0  0  0  0  0  0  0  0  0  0  0  0
   19.1566  -12.8118    0.0000 N   0  0  0  0  0  0  0  0  0  0  0  0
   11.8416  -13.9636    0.0000 O   0  0  0  0  0  0  0  0  0  0  0  0
    9.1816  -11.6600    0.0000 C   0  0  0  0  0  0  0  0  0  0  0  0
   19.8216  -11.6600    0.0000 C   0  0  0  0  0  0  0  0  0  0  0  0
    9.8466  -10.5082    0.0000 C   0  0  0  0  0  0  0  0  0  0  0  0
   21.1516  -11.6600    0.0000 C   0  0  0  0  0  0  0  0  0  0  0  0
   19.8216  -13.9636    0.0000 C   0  0  0  0  0  0  0  0  0  0  0  0
   21.1516  -13.9636    0.0000 C   0  0  0  0  0  0  0  0  0  0  0  0
   19.1566  -15.1154    0.0000 C   0  0  0  0  0  0  0  0  0  0  0  0
   21.8166  -15.1154    0.0000 C   0  0  0  0  0  0  0  0  0  0  0  0
   19.8216  -16.2673    0.0000 C   0  0  0  0  0  0  0  0  0  0  0  0
   21.1516  -16.2673    0.0000 C   0  0  0  0  0  0  0  0  0  0  0  0
    9.1816  -13.9636    0.0000 C   0  0  0  0  0  0  0  0  0  0  0  0
    9.8466  -15.1154    0.0000 C   0  0  0  0  0  0  0  0  0  0  0  0
    7.8516  -13.9636    0.0000 C   0  0  0  0  0  0  0  0  0  0  0  0
    9.1816  -16.2673    0.0000 C   0  0  0  0  0  0  0  0  0  0  0  0
    7.1866  -15.1154    0.0000 C   0  0  0  0  0  0  0  0  0  0  0  0
    7.8516  -16.2673    0.0000 C   0  0  0  0  0  0  0  0  0  0  0  0
  2  1  1  0  0  0  0
  3  1  2  0  0  0  0
  4  2  2  0  0  0  0
  5  3  1  0  0  0  0
  6  4  1  0  0  0  0
  6  5  2  0  0  0  0
  8  7  1  0  0  0  0
  9  7  2  0  0  0  0
 10  8  2  0  0  0  0
 11  9  1  0  0  0  0
 12 10  1  0  0  0  0
 12 11  2  0  0  0  0
  1  7  1  0  0  0  0
 11 13  1  0  0  0  0
  4 14  1  0  0  0  0
 14 15  1  0  0  0  0
 13 16  2  0  0  0  0
 13 17  1  0  0  0  0
 14 18  2  0  0  0  0
 15 19  1  0  0  0  0
 17 20  1  0  0  0  0
 19 21  1  0  0  0  0
 20 22  1  0  0  0  0
 24 23  1  0  0  0  0
 25 23  2  0  0  0  0
 26 24  2  0  0  0  0
 27 25  1  0  0  0  0
 28 26  1  0  0  0  0
 28 27  2  0  0  0  0
 17 23  1  0  0  0  0
 30 29  1  0  0  0  0
 31 29  2  0  0  0  0
 32 30  2  0  0  0  0
 33 31  1  0  0  0  0
 34 32  1  0  0  0  0
 34 33  2  0  0  0  0
 15 29  1  0  0  0  0
M  END
>  <Name>
LPh

>  <LogK>
5.7

$$$$

  ACD/Labs01301802212D

 10  9  0  0  1  0  0  0  0  0  1 V2000
   21.5046   -5.3149    0.0000 C   0  0  0  0  0  0  0  0  0  0  0  0
   22.6564   -5.9799    0.0000 C   0  0  0  0  0  0  0  0  0  0  0  0
   23.8082   -5.3149    0.0000 C   0  0  0  0  0  0  0  0  0  0  0  0
   24.9600   -5.9799    0.0000 C   0  0  0  0  0  0  0  0  0  0  0  0
   26.1118   -5.3149    0.0000 O   0  0  0  0  0  0  0  0  0  0  0  0
   24.9600   -7.3099    0.0000 O   0  0  0  0  0  0  0  0  0  0  0  0
   21.5046   -3.9849    0.0000 O   0  0  0  0  0  0  0  0  0  0  0  0
   20.3528   -5.9799    0.0000 O   0  0  0  0  0  0  0  0  0  0  0  0
   23.8082   -3.9849    0.0000 O   0  0  0  0  0  0  0  0  0  0  0  0
   22.6564   -7.3099    0.0000 O   0  0  0  0  0  0  0  0  0  0  0  0
  1  2  1  0  0  0  0
  2  3  1  0  0  0  0
  3  4  1  0  0  0  0
  4  5  1  0  0  0  0
  4  6  2  0  0  0  0
  1  7  2  0  0  0  0
  1  8  1  0  0  0  0
  3  9  1  1  0  0  0
  2 10  1  1  0  0  0
M  END
>  <Name>
L-Tartaric

>  <LogK>
5.14

$$$$

  ACD/Labs11231716322D

  8  7  0  0  0  0  0  0  0  0  1 V2000
   14.4143   -7.8539    0.0000 C   0  0  0  0  0  0  0  0  0  0  0  0
   16.6332   -7.9182    0.0000 C   0  0  0  0  0  0  0  0  0  0  0  0
   13.2959   -9.7911    0.0000 C   0  0  0  0  0  0  0  0  0  0  0  0
   17.8782   -9.7247    0.0000 C   0  0  0  0  0  0  0  0  0  0  0  0
   11.0501   -9.4801    0.0000 O   0  0  0  0  0  0  0  0  0  0  0  0
   13.9011  -11.9038    0.0000 O   0  0  0  0  0  0  0  0  0  0  0  0
   20.1168   -9.3723    0.0000 O   0  0  0  0  0  0  0  0  0  0  0  0
   17.3252  -11.8649    0.0000 O   0  0  0  0  0  0  0  0  0  0  0  0
  1  2  2  0  0  0  0
  1  3  1  0  0  0  0
  2  4  1  0  0  0  0
  3  5  1  0  0  0  0
  3  6  2  0  0  0  0
  4  7  1  0  0  0  0
  4  8  2  0  0  0  0
M  END
>  <Name>
Maleic

>  <LogK>
3.67

$$$$

  ACD/Labs01261816102D

  9  8  0  0  0  0  0  0  0  0  1 V2000
    8.8045   -8.8614    0.0000 C   0  0  0  0  0  0  0  0  0  0  0  0
   11.2193   -7.4672    0.0000 C   0  0  0  0  0  0  0  0  0  0  0  0
   13.6341   -8.8614    0.0000 C   0  0  0  0  0  0  0  0  0  0  0  0
   16.0489   -7.4672    0.0000 C   0  0  0  0  0  0  0  0  0  0  0  0
   16.0489   -4.6788    0.0000 O   0  0  0  0  0  0  0  0  0  0  0  0
   18.4637   -8.8614    0.0000 O   0  0  0  0  0  0  0  0  0  0  0  0
   13.6341  -11.6497    0.0000 O   0  0  0  0  0  0  0  0  0  0  0  0
    8.8045  -11.6497    0.0000 O   0  0  0  0  0  0  0  0  0  0  0  0
    6.3897   -7.4672    0.0000 O   0  0  0  0  0  0  0  0  0  0  0  0
  1  2  1  0  0  0  0
  2  3  1  0  0  0  0
  3  4  1  0  0  0  0
  4  5  2  0  0  0  0
  4  6  1  0  0  0  0
  3  7  1  0  0  0  0
  1  8  2  0  0  0  0
  1  9  1  0  0  0  0
M  END
>  <Name>
Malic

>  <LogK>
4.61

$$$$

  ACD/Labs01291822292D

 11 11  0  0  0  0  0  0  0  0  1 V2000
   20.8213  -12.2135    0.0000 C   0  0  0  0  0  0  0  0  0  0  0  0
   20.8213  -13.5435    0.0000 C   0  0  0  0  0  0  0  0  0  0  0  0
   19.6695  -11.5485    0.0000 C   0  0  0  0  0  0  0  0  0  0  0  0
   19.6695  -14.2085    0.0000 C   0  0  0  0  0  0  0  0  0  0  0  0
   18.5176  -12.2135    0.0000 C   0  0  0  0  0  0  0  0  0  0  0  0
   18.5176  -13.5435    0.0000 C   0  0  0  0  0  0  0  0  0  0  0  0
   21.9731  -11.5485    0.0000 C   0  0  0  0  0  0  0  0  0  0  0  0
   23.1249  -12.2135    0.0000 C   0  0  0  0  0  0  0  0  0  0  0  0
   21.9731  -10.2185    0.0000 O   0  0  0  0  0  0  0  0  0  0  0  0
   24.2767  -11.5485    0.0000 O   0  0  0  0  0  0  0  0  0  0  0  0
   23.1249  -13.5435    0.0000 O   0  0  0  0  0  0  0  0  0  0  0  0
  2  1  1  0  0  0  0
  3  1  2  0  0  0  0
  4  2  2  0  0  0  0
  5  3  1  0  0  0  0
  6  4  1  0  0  0  0
  6  5  2  0  0  0  0
  1  7  1  0  0  0  0
  7  8  1  0  0  0  0
  7  9  1  0  0  0  0
  8 10  1  0  0  0  0
  8 11  2  0  0  0  0
M  END
>  <Name>
Mandelic

>  <LogK>
3.05

$$$$

  ACD/Labs03041819182D

  6  5  0  0  0  0  0  0  0  0  1 V2000
   11.1304   -8.5546    0.0000 O   0  0  0  0  0  0  0  0  0  0  0  0
    9.4175   -9.5436    0.0000 C   0  0  0  0  0  0  0  0  0  0  0  0
   12.8433   -9.5436    0.0000 C   0  0  0  0  0  0  0  0  0  0  0  0
   14.5562   -8.5546    0.0000 C   0  0  0  0  0  0  0  0  0  0  0  0
   14.5562   -6.5767    0.0000 O   0  0  0  0  0  0  0  0  0  0  0  0
   16.2692   -9.5436    0.0000 O   0  0  0  0  0  0  0  0  0  0  0  0
  1  2  1  0  0  0  0
  1  3  1  0  0  0  0
  3  4  1  0  0  0  0
  4  5  1  0  0  0  0
  4  6  2  0  0  0  0
M  END
>  <Name>
Methoxyacetic

>  <LogK>
2.07

$$$$

  ACD/Labs03101817102D

  8  7  0  0  0  0  0  0  0  0  1 V2000
   15.5273  -10.0151    0.0000 C   0  0  0  0  0  0  0  0  0  0  0  0
   16.8573  -10.0151    0.0000 C   0  0  0  0  0  0  0  0  0  0  0  0
   14.8624   -8.8632    0.0000 C   0  0  0  0  0  0  0  0  0  0  0  0
   14.8623  -11.1669    0.0000 C   0  0  0  0  0  0  0  0  0  0  0  0
   15.5274   -7.7114    0.0000 O   0  0  0  0  0  0  0  0  0  0  0  0
   13.5324   -8.8632    0.0000 O   0  0  0  0  0  0  0  0  0  0  0  0
   17.5223  -11.1669    0.0000 O   0  0  0  0  0  0  0  0  0  0  0  0
   17.5224   -8.8632    0.0000 O   0  0  0  0  0  0  0  0  0  0  0  0
  1  2  1  0  0  0  0
  1  3  1  0  0  0  0
  1  4  1  0  0  0  0
  3  5  2  0  0  0  0
  3  6  1  0  0  0  0
  2  7  1  0  0  0  0
  2  8  2  0  0  0  0
M  END
>  <Name>
Methylmalonic

>  <LogK>
4.33

$$$$

  ACD/Labs01281813502D

  8  7  0  0  0  0  0  0  0  0  1 V2000
   13.6566  -10.3018    0.0000 C   0  0  0  0  0  0  0  0  0  0  0  0
   15.7998  -11.5391    0.0000 C   0  0  0  0  0  0  0  0  0  0  0  0
   17.9429  -10.3018    0.0000 C   0  0  0  0  0  0  0  0  0  0  0  0
   15.7998  -14.0138    0.0000 C   0  0  0  0  0  0  0  0  0  0  0  0
   17.9429   -7.8271    0.0000 O   0  0  0  0  0  0  0  0  0  0  0  0
   20.0860  -11.5391    0.0000 O   0  0  0  0  0  0  0  0  0  0  0  0
   13.6566   -7.8271    0.0000 O   0  0  0  0  0  0  0  0  0  0  0  0
   11.5135  -11.5391    0.0000 O   0  0  0  0  0  0  0  0  0  0  0  0
  1  2  1  0  0  0  0
  2  3  1  0  0  0  0
  2  4  1  0  0  0  0
  3  5  2  0  0  0  0
  3  6  1  0  0  0  0
  1  7  2  0  0  0  0
  1  8  1  0  0  0  0
M  END
>  <Name>
Methylpropanedioic

>  <LogK>
4.28

$$$$

  ACD/Labs03041820112D

  9  8  0  0  0  0  0  0  0  0  1 V2000
   11.0016   -8.3552    0.0000 C   0  0  0  0  0  0  0  0  0  0  0  0
   12.6994   -9.3354    0.0000 C   0  0  0  0  0  0  0  0  0  0  0  0
   12.6994  -11.2959    0.0000 C   0  0  0  0  0  0  0  0  0  0  0  0
   14.3973   -8.3552    0.0000 C   0  0  0  0  0  0  0  0  0  0  0  0
   16.0952   -9.3354    0.0000 C   0  0  0  0  0  0  0  0  0  0  0  0
   11.0016   -6.3947    0.0000 O   0  0  0  0  0  0  0  0  0  0  0  0
    9.3037   -9.3354    0.0000 O   0  0  0  0  0  0  0  0  0  0  0  0
   16.0952  -11.2959    0.0000 O   0  0  0  0  0  0  0  0  0  0  0  0
   17.7930   -8.3552    0.0000 O   0  0  0  0  0  0  0  0  0  0  0  0
  1  2  1  0  0  0  0
  2  3  1  0  0  0  0
  2  4  1  0  0  0  0
  4  5  1  0  0  0  0
  1  6  2  0  0  0  0
  1  7  1  0  0  0  0
  5  8  2  0  0  0  0
  5  9  1  0  0  0  0
M  END
>  <Name>
Methylsuccinic

>  <LogK>
3.08

$$$$

  ACD/Labs01281823392D

  9  8  0  0  0  0  0  0  0  0  1 V2000
   17.9175  -13.4402    0.0000 N   0  0  0  0  0  0  0  0  0  0  0  0
   19.8654  -12.3156    0.0000 C   0  0  0  0  0  0  0  0  0  0  0  0
   21.8133  -13.4402    0.0000 C   0  0  0  0  0  0  0  0  0  0  0  0
   15.9697  -12.3156    0.0000 C   0  0  0  0  0  0  0  0  0  0  0  0
   14.0218  -13.4402    0.0000 C   0  0  0  0  0  0  0  0  0  0  0  0
   21.8133  -15.6894    0.0000 O   0  0  0  0  0  0  0  0  0  0  0  0
   23.7612  -12.3156    0.0000 O   0  0  0  0  0  0  0  0  0  0  0  0
   14.0218  -15.6894    0.0000 O   0  0  0  0  0  0  0  0  0  0  0  0
   12.0739  -12.3156    0.0000 O   0  0  0  0  0  0  0  0  0  0  0  0
  1  2  1  0  0  0  0
  2  3  1  0  0  0  0
  1  4  1  0  0  0  0
  4  5  1  0  0  0  0
  3  6  2  0  0  0  0
  3  7  1  0  0  0  0
  5  8  2  0  0  0  0
  5  9  1  0  0  0  0
M  END
>  <Name>
MIDA

>  <LogK>
7.18

$$$$

  ACD/Labs03201817502D

 20 20  0  0  0  0  0  0  0  0  1 V2000
   15.8780   -9.8628    0.0000 C   0  0  0  0  0  0  0  0  0  0  0  0
   15.8780  -11.1928    0.0000 C   0  0  0  0  0  0  0  0  0  0  0  0
   14.7261   -9.1978    0.0000 C   0  0  0  0  0  0  0  0  0  0  0  0
   14.7261  -11.8578    0.0000 C   0  0  0  0  0  0  0  0  0  0  0  0
   13.5743   -9.8628    0.0000 C   0  0  0  0  0  0  0  0  0  0  0  0
   13.5743  -11.1928    0.0000 C   0  0  0  0  0  0  0  0  0  0  0  0
   17.0298  -11.8578    0.0000 C   0  0  0  0  0  0  0  0  0  0  0  0
   12.4225  -11.8578    0.0000 C   0  0  0  0  0  0  0  0  0  0  0  0
   12.4225  -13.1878    0.0000 O   0  0  0  0  0  0  0  0  0  0  0  0
   17.0298  -13.1878    0.0000 O   0  0  0  0  0  0  0  0  0  0  0  0
   18.1816  -11.1928    0.0000 N   0  0  0  0  0  0  0  0  0  0  0  0
   11.2707  -11.1928    0.0000 N   0  0  0  0  0  0  0  0  0  0  0  0
   11.2707   -9.8628    0.0000 C   0  0  0  0  0  0  0  0  0  0  0  0
   10.1189   -9.1978    0.0000 C   0  0  0  0  0  0  0  0  0  0  0  0
   10.1189  -11.8578    0.0000 C   0  0  0  0  0  0  0  0  0  0  0  0
    8.9671  -11.1928    0.0000 C   0  0  0  0  0  0  0  0  0  0  0  0
   18.1816   -9.8628    0.0000 C   0  0  0  0  0  0  0  0  0  0  0  0
   19.3334   -9.1978    0.0000 C   0  0  0  0  0  0  0  0  0  0  0  0
   19.3334  -11.8578    0.0000 C   0  0  0  0  0  0  0  0  0  0  0  0
   20.4852  -11.1928    0.0000 C   0  0  0  0  0  0  0  0  0  0  0  0
  2  1  1  0  0  0  0
  3  1  2  0  0  0  0
  4  2  2  0  0  0  0
  5  3  1  0  0  0  0
  6  4  1  0  0  0  0
  6  5  2  0  0  0  0
  2  7  1  0  0  0  0
  6  8  1  0  0  0  0
  8  9  2  0  0  0  0
  7 10  2  0  0  0  0
  7 11  1  0  0  0  0
  8 12  1  0  0  0  0
 12 13  1  0  0  0  0
 13 14  1  0  0  0  0
 12 15  1  0  0  0  0
 15 16  1  0  0  0  0
 11 17  1  0  0  0  0
 17 18  1  0  0  0  0
 11 19  1  0  0  0  0
 19 20  1  0  0  0  0
M  END
>  <Name>
N&N&N'&N'-tetraethylpyridine-2&6-dicarboxamide

>  <LogK>
7.3

$$$$

  ACD/Labs03101818022D

 20 20  0  0  0  0  0  0  0  0  1 V2000
   13.8750  -12.4107    0.0000 C   0  0  0  0  0  0  0  0  0  0  0  0
   13.8750  -13.7407    0.0000 C   0  0  0  0  0  0  0  0  0  0  0  0
   12.7231  -11.7457    0.0000 C   0  0  0  0  0  0  0  0  0  0  0  0
   12.7231  -14.4057    0.0000 N   0  0  0  0  0  0  0  0  0  0  0  0
   11.5713  -12.4107    0.0000 C   0  0  0  0  0  0  0  0  0  0  0  0
   11.5713  -13.7407    0.0000 C   0  0  0  0  0  0  0  0  0  0  0  0
   15.0268  -14.4057    0.0000 C   0  0  0  0  0  0  0  0  0  0  0  0
   15.0267  -15.7357    0.0000 O   0  0  0  0  0  0  0  0  0  0  0  0
   16.1786  -13.7407    0.0000 N   0  0  0  0  0  0  0  0  0  0  0  0
   17.3304  -14.4058    0.0000 C   0  0  0  0  0  0  0  0  0  0  0  0
   16.1786  -12.4107    0.0000 C   0  0  0  0  0  0  0  0  0  0  0  0
   17.3305  -11.7458    0.0000 C   0  0  0  0  0  0  0  0  0  0  0  0
   17.3304  -15.7357    0.0000 C   0  0  0  0  0  0  0  0  0  0  0  0
   10.4195  -14.4057    0.0000 C   0  0  0  0  0  0  0  0  0  0  0  0
    9.2677  -13.7406    0.0000 N   0  0  0  0  0  0  0  0  0  0  0  0
   10.4194  -15.7357    0.0000 O   0  0  0  0  0  0  0  0  0  0  0  0
    9.2677  -12.4106    0.0000 C   0  0  0  0  0  0  0  0  0  0  0  0
    8.1158  -14.4056    0.0000 C   0  0  0  0  0  0  0  0  0  0  0  0
   10.4195  -11.7457    0.0000 C   0  0  0  0  0  0  0  0  0  0  0  0
    6.9640  -13.7406    0.0000 C   0  0  0  0  0  0  0  0  0  0  0  0
  2  1  1  0  0  0  0
  3  1  2  0  0  0  0
  4  2  2  0  0  0  0
  5  3  1  0  0  0  0
  6  4  1  0  0  0  0
  6  5  2  0  0  0  0
  2  7  1  0  0  0  0
  7  8  2  0  0  0  0
  7  9  1  0  0  0  0
  9 10  1  0  0  0  0
  9 11  1  0  0  0  0
 11 12  1  0  0  0  0
 10 13  1  0  0  0  0
  6 14  1  0  0  0  0
 14 15  1  0  0  0  0
 14 16  2  0  0  0  0
 15 17  1  0  0  0  0
 15 18  1  0  0  0  0
 17 19  1  0  0  0  0
 18 20  1  0  0  0  0
M  END
>  <Name>
N&N&N'&N'-tetra-ethylpyridine-2&6-dicarboxamide

>  <LogK>
7.3

$$$$

  ACD/Labs03101813002D

 24 24  0  0  0  0  0  0  0  0  1 V2000
   15.3186   -7.4329    0.0000 C   0  0  0  0  0  0  0  0  0  0  0  0
   15.3186   -8.7629    0.0000 C   0  0  0  0  0  0  0  0  0  0  0  0
   14.1668   -6.7679    0.0000 C   0  0  0  0  0  0  0  0  0  0  0  0
   14.1668   -9.4279    0.0000 N   0  0  0  0  0  0  0  0  0  0  0  0
   13.0150   -7.4329    0.0000 C   0  0  0  0  0  0  0  0  0  0  0  0
   13.0150   -8.7629    0.0000 C   0  0  0  0  0  0  0  0  0  0  0  0
   16.4704   -9.4279    0.0000 C   0  0  0  0  0  0  0  0  0  0  0  0
   11.8632   -9.4279    0.0000 C   0  0  0  0  0  0  0  0  0  0  0  0
   17.6222   -8.7629    0.0000 N   0  0  0  0  0  0  0  0  0  0  0  0
   10.7113   -8.7629    0.0000 N   0  0  0  0  0  0  0  0  0  0  0  0
   10.7113   -7.4329    0.0000 C   0  0  0  0  0  0  0  0  0  0  0  0
   11.8632   -6.7679    0.0000 C   0  0  0  0  0  0  0  0  0  0  0  0
    9.5595   -6.7679    0.0000 C   0  0  0  0  0  0  0  0  0  0  0  0
    9.5595   -9.4279    0.0000 C   0  0  0  0  0  0  0  0  0  0  0  0
    8.4077   -8.7629    0.0000 C   0  0  0  0  0  0  0  0  0  0  0  0
    9.5595  -10.7579    0.0000 C   0  0  0  0  0  0  0  0  0  0  0  0
   17.6222   -7.4329    0.0000 C   0  0  0  0  0  0  0  0  0  0  0  0
   18.7740   -6.7679    0.0000 C   0  0  0  0  0  0  0  0  0  0  0  0
   16.4704   -6.7679    0.0000 C   0  0  0  0  0  0  0  0  0  0  0  0
   18.7740   -9.4279    0.0000 C   0  0  0  0  0  0  0  0  0  0  0  0
   18.7740  -10.7579    0.0000 C   0  0  0  0  0  0  0  0  0  0  0  0
   19.9259   -8.7629    0.0000 C   0  0  0  0  0  0  0  0  0  0  0  0
   11.8632  -10.7579    0.0000 O   0  0  0  0  0  0  0  0  0  0  0  0
   16.4704  -10.7579    0.0000 O   0  0  0  0  0  0  0  0  0  0  0  0
  2  1  1  0  0  0  0
  3  1  2  0  0  0  0
  4  2  2  0  0  0  0
  5  3  1  0  0  0  0
  6  4  1  0  0  0  0
  6  5  2  0  0  0  0
  2  7  1  0  0  0  0
  6  8  1  0  0  0  0
  7  9  1  0  0  0  0
  8 10  1  0  0  0  0
 10 11  1  0  0  0  0
 11 12  1  0  0  0  0
 11 13  1  0  0  0  0
 10 14  1  0  0  0  0
 14 15  1  0  0  0  0
 14 16  1  0  0  0  0
  9 17  1  0  0  0  0
 17 18  1  0  0  0  0
 17 19  1  0  0  0  0
  9 20  1  0  0  0  0
 20 21  1  0  0  0  0
 20 22  1  0  0  0  0
  8 23  2  0  0  0  0
  7 24  2  0  0  0  0
M  END
>  <Name>
N&N&N'&N'-tetraisopropylpyridine-2&6-dicarboxamide

>  <LogK>
8.3

$$$$

  ACD/Labs03201814232D

 12 11  0  0  0  0  0  0  0  0  1 V2000
   13.0206  -13.6045    0.0000 N   0  0  0  0  0  0  0  0  0  0  0  0
   15.9008  -13.6045    0.0000 C   0  0  0  0  0  0  0  0  0  0  0  0
   17.3410  -11.1101    0.0000 C   0  0  0  0  0  0  0  0  0  0  0  0
   11.5805  -11.1101    0.0000 C   0  0  0  0  0  0  0  0  0  0  0  0
    8.7002  -11.1101    0.0000 C   0  0  0  0  0  0  0  0  0  0  0  0
   11.5805  -16.0988    0.0000 C   0  0  0  0  0  0  0  0  0  0  0  0
    8.7002  -16.0988    0.0000 C   0  0  0  0  0  0  0  0  0  0  0  0
   15.9008   -8.6157    0.0000 O   0  0  0  0  0  0  0  0  0  0  0  0
   20.2212  -11.1101    0.0000 O   0  0  0  0  0  0  0  0  0  0  0  0
    7.2601   -8.6157    0.0000 O   0  0  0  0  0  0  0  0  0  0  0  0
    7.2601  -18.5932    0.0000 O   0  0  0  0  0  0  0  0  0  0  0  0
   17.3410  -16.0988    0.0000 C   0  0  0  0  0  0  0  0  0  0  0  0
  1  2  1  0  0  0  0
  2  3  1  0  0  0  0
  1  4  1  0  0  0  0
  4  5  1  0  0  0  0
  1  6  1  0  0  0  0
  6  7  1  0  0  0  0
  3  8  2  0  0  0  0
  3  9  1  0  0  0  0
  5 10  1  0  0  0  0
  7 11  1  0  0  0  0
  2 12  1  0  0  0  0
M  END
>  <Name>
N&N-Bis(2-hydroxyethyl)-alanine

>  <LogK>
5.1

$$$$

  ACD/Labs03101817162D

 11 10  0  0  0  0  0  0  0  0  1 V2000
   17.8508  -10.2955    0.0000 N   0  0  0  0  0  0  0  0  0  0  0  0
   17.1858   -9.1437    0.0000 C   0  0  0  0  0  0  0  0  0  0  0  0
   17.8508   -7.9919    0.0000 C   0  0  0  0  0  0  0  0  0  0  0  0
   17.1858  -11.4473    0.0000 C   0  0  0  0  0  0  0  0  0  0  0  0
   17.8508  -12.5991    0.0000 C   0  0  0  0  0  0  0  0  0  0  0  0
   19.1808  -10.2955    0.0000 C   0  0  0  0  0  0  0  0  0  0  0  0
   19.8458  -11.4473    0.0000 C   0  0  0  0  0  0  0  0  0  0  0  0
   21.1758  -11.4473    0.0000 O   0  0  0  0  0  0  0  0  0  0  0  0
   19.1808  -12.5991    0.0000 O   0  0  0  0  0  0  0  0  0  0  0  0
   17.1858   -6.8400    0.0000 O   0  0  0  0  0  0  0  0  0  0  0  0
   17.1858  -13.7509    0.0000 O   0  0  0  0  0  0  0  0  0  0  0  0
  1  2  1  0  0  0  0
  2  3  1  0  0  0  0
  1  4  1  0  0  0  0
  4  5  1  0  0  0  0
  1  6  1  0  0  0  0
  6  7  1  0  0  0  0
  7  8  2  0  0  0  0
  7  9  1  0  0  0  0
  3 10  1  0  0  0  0
  5 11  1  0  0  0  0
M  END
>  <Name>
N&N-Bis(2-hydroxyethyl)-glycine

>  <LogK>
5.36

$$$$

  ACD/Labs03201814132D

 14 13  0  0  0  0  0  0  0  0  1 V2000
   20.5639   -6.8079    0.0000 N   0  0  0  0  0  0  0  0  0  0  0  0
   19.6919   -8.3183    0.0000 C   0  0  0  0  0  0  0  0  0  0  0  0
   20.5709   -9.8398    0.0000 C   0  0  0  0  0  0  0  0  0  0  0  0
   22.3211   -6.8084    0.0000 C   0  0  0  0  0  0  0  0  0  0  0  0
   23.1992   -5.2874    0.0000 C   0  0  0  0  0  0  0  0  0  0  0  0
   19.6952   -5.2924    0.0000 C   0  0  0  0  0  0  0  0  0  0  0  0
   17.9484   -5.2979    0.0000 C   0  0  0  0  0  0  0  0  0  0  0  0
   17.0693   -3.7764    0.0000 C   0  0  0  0  0  0  0  0  0  0  0  0
   22.3283   -9.8405    0.0000 O   0  0  0  0  0  0  0  0  0  0  0  0
   19.6928  -11.3608    0.0000 O   0  0  0  0  0  0  0  0  0  0  0  0
   22.3202   -3.7659    0.0000 O   0  0  0  0  0  0  0  0  0  0  0  0
   24.9566   -5.2881    0.0000 O   0  0  0  0  0  0  0  0  0  0  0  0
   17.0764   -6.8082    0.0000 O   0  0  0  0  0  0  0  0  0  0  0  0
   15.3119   -3.7757    0.0000 O   0  0  0  0  0  0  0  0  0  0  0  0
  1  2  1  0  0  0  0
  2  3  1  0  0  0  0
  1  4  1  0  0  0  0
  4  5  1  0  0  0  0
  1  6  1  0  0  0  0
  6  7  1  0  0  0  0
  7  8  1  0  0  0  0
  3  9  2  0  0  0  0
  3 10  1  0  0  0  0
  5 11  2  0  0  0  0
  5 12  1  0  0  0  0
  7 13  1  0  0  0  0
  8 14  1  0  0  0  0
M  END
>  <Name>
N-(2&3-Dihydroxypropyl)iminodiacetic

>  <LogK>
8.84

$$$$

  ACD/Labs03101817132D

 24 23  0  0  0  0  0  0  0  0  1 V2000
   15.3742  -11.3210    0.0000 O   0  0  0  0  0  0  0  0  0  0  0  0
   16.5260  -10.6560    0.0000 C   0  0  0  0  0  0  0  0  0  0  0  0
   17.6778  -11.3210    0.0000 C   0  0  0  0  0  0  0  0  0  0  0  0
   14.2223  -10.6560    0.0000 C   0  0  0  0  0  0  0  0  0  0  0  0
   13.0705  -11.3210    0.0000 C   0  0  0  0  0  0  0  0  0  0  0  0
   18.8296  -10.6560    0.0000 N   0  0  0  0  0  0  0  0  0  0  0  0
   11.9187  -10.6560    0.0000 N   0  0  0  0  0  0  0  0  0  0  0  0
   18.8296   -9.3260    0.0000 C   0  0  0  0  0  0  0  0  0  0  0  0
   19.9814   -8.6610    0.0000 C   0  0  0  0  0  0  0  0  0  0  0  0
   19.9814  -11.3210    0.0000 C   0  0  0  0  0  0  0  0  0  0  0  0
   19.9814  -12.6510    0.0000 C   0  0  0  0  0  0  0  0  0  0  0  0
   11.9187   -9.3260    0.0000 C   0  0  0  0  0  0  0  0  0  0  0  0
   10.7669   -8.6610    0.0000 C   0  0  0  0  0  0  0  0  0  0  0  0
   10.7669   -7.3310    0.0000 C   0  0  0  0  0  0  0  0  0  0  0  0
   10.7669  -11.3210    0.0000 C   0  0  0  0  0  0  0  0  0  0  0  0
    9.6151  -10.6560    0.0000 C   0  0  0  0  0  0  0  0  0  0  0  0
   19.9814   -7.3310    0.0000 O   0  0  0  0  0  0  0  0  0  0  0  0
   21.1332   -9.3260    0.0000 O   0  0  0  0  0  0  0  0  0  0  0  0
   21.1332  -13.3160    0.0000 O   0  0  0  0  0  0  0  0  0  0  0  0
   18.8296  -13.3160    0.0000 O   0  0  0  0  0  0  0  0  0  0  0  0
    9.6151   -9.3260    0.0000 O   0  0  0  0  0  0  0  0  0  0  0  0
    8.4633  -11.3210    0.0000 O   0  0  0  0  0  0  0  0  0  0  0  0
   11.9187   -6.6660    0.0000 O   0  0  0  0  0  0  0  0  0  0  0  0
    9.6151   -6.6660    0.0000 O   0  0  0  0  0  0  0  0  0  0  0  0
  1  2  1  0  0  0  0
  2  3  1  0  0  0  0
  1  4  1  0  0  0  0
  4  5  1  0  0  0  0
  3  6  1  0  0  0  0
  5  7  1  0  0  0  0
  6  8  1  0  0  0  0
  8  9  1  0  0  0  0
  6 10  1  0  0  0  0
 10 11  1  0  0  0  0
  7 12  1  0  0  0  0
 12 13  1  0  0  0  0
 13 14  1  0  0  0  0
  7 15  1  0  0  0  0
 15 16  1  0  0  0  0
  9 17  1  0  0  0  0
  9 18  2  0  0  0  0
 11 19  2  0  0  0  0
 11 20  1  0  0  0  0
 16 21  1  0  0  0  0
 16 22  2  0  0  0  0
 14 23  2  0  0  0  0
 14 24  1  0  0  0  0
M  END
>  <Name>
N-(2-Carboxyethyl)oxybis(ethyleneamine)-N&N'&N'-triacetic

>  <LogK>
15.01

$$$$

  ACD/Labs03101817142D

 17 17  0  0  0  0  0  0  0  0  1 V2000
   14.6186   -9.1570    0.0000 C   0  0  0  0  0  0  0  0  0  0  0  0
   15.2735   -7.9962    0.0000 C   0  0  0  0  0  0  0  0  0  0  0  0
   13.2947   -9.1570    0.0000 C   0  0  0  0  0  0  0  0  0  0  0  0
   14.6075   -6.8498    0.0000 C   0  0  0  0  0  0  0  0  0  0  0  0
   12.6215   -8.0099    0.0000 C   0  0  0  0  0  0  0  0  0  0  0  0
   13.2778   -6.8547    0.0000 C   0  0  0  0  0  0  0  0  0  0  0  0
   15.3595  -10.2659    0.0000 C   0  0  0  0  0  0  0  0  0  0  0  0
   16.7026  -10.2763    0.0000 N   0  0  0  0  0  0  0  0  0  0  0  0
   17.3752   -9.1615    0.0000 C   0  0  0  0  0  0  0  0  0  0  0  0
   17.3354  -11.4198    0.0000 C   0  0  0  0  0  0  0  0  0  0  0  0
   18.6150   -8.8407    0.0000 C   0  0  0  0  0  0  0  0  0  0  0  0
   18.5720  -11.7670    0.0000 C   0  0  0  0  0  0  0  0  0  0  0  0
   12.6238  -10.3056    0.0000 O   0  0  0  0  0  0  0  0  0  0  0  0
   18.7508   -7.4761    0.0000 O   0  0  0  0  0  0  0  0  0  0  0  0
   19.8292   -9.3390    0.0000 O   0  0  0  0  0  0  0  0  0  0  0  0
   18.6782  -13.1322    0.0000 O   0  0  0  0  0  0  0  0  0  0  0  0
   19.7927  -11.2941    0.0000 O   0  0  0  0  0  0  0  0  0  0  0  0
  2  1  1  0  0  0  0
  3  1  2  0  0  0  0
  4  2  2  0  0  0  0
  5  3  1  0  0  0  0
  6  4  1  0  0  0  0
  6  5  2  0  0  0  0
  1  7  1  0  0  0  0
  7  8  1  0  0  0  0
  8  9  1  0  0  0  0
  8 10  1  0  0  0  0
  9 11  1  0  0  0  0
 10 12  1  0  0  0  0
  3 13  1  0  0  0  0
 11 14  2  0  0  0  0
 11 15  1  0  0  0  0
 12 16  2  0  0  0  0
 12 17  1  0  0  0  0
M  END
>  <Name>
N-(2-Hydroxybenzyl)iminodiacetic

>  <LogK>
13.67

$$$$

  ACD/Labs01301802592D

 17 17  0  0  0  0  0  0  0  0  1 V2000
   26.0827  -10.4970    0.0000 C   0  0  0  0  0  0  0  0  0  0  0  0
   25.4249  -11.6444    0.0000 C   0  0  0  0  0  0  0  0  0  0  0  0
   25.4177   -9.3452    0.0000 C   0  0  0  0  0  0  0  0  0  0  0  0
   24.0987  -11.6526    0.0000 N   0  0  0  0  0  0  0  0  0  0  0  0
   24.0995   -9.3487    0.0000 C   0  0  0  0  0  0  0  0  0  0  0  0
   23.4338  -10.5010    0.0000 C   0  0  0  0  0  0  0  0  0  0  0  0
   26.0898  -12.7960    0.0000 C   0  0  0  0  0  0  0  0  0  0  0  0
   22.1033  -10.5012    0.0000 C   0  0  0  0  0  0  0  0  0  0  0  0
   27.4079  -12.7922    0.0000 N   0  0  0  0  0  0  0  0  0  0  0  0
   28.0702  -11.6526    0.0000 C   0  0  0  0  0  0  0  0  0  0  0  0
   29.3963  -11.6442    0.0000 C   0  0  0  0  0  0  0  0  0  0  0  0
   28.0729  -13.9440    0.0000 C   0  0  0  0  0  0  0  0  0  0  0  0
   27.4150  -15.0914    0.0000 C   0  0  0  0  0  0  0  0  0  0  0  0
   30.0613  -12.7960    0.0000 O   0  0  0  0  0  0  0  0  0  0  0  0
   30.0664  -10.5001    0.0000 O   0  0  0  0  0  0  0  0  0  0  0  0
   26.0888  -15.0996    0.0000 O   0  0  0  0  0  0  0  0  0  0  0  0
   28.0800  -16.2433    0.0000 O   0  0  0  0  0  0  0  0  0  0  0  0
  2  1  1  0  0  0  0
  3  1  2  0  0  0  0
  4  2  2  0  0  0  0
  5  3  1  0  0  0  0
  6  4  1  0  0  0  0
  6  5  2  0  0  0  0
  2  7  1  0  0  0  0
  6  8  1  0  0  0  0
  7  9  1  0  0  0  0
  9 10  1  0  0  0  0
 10 11  1  0  0  0  0
  9 12  1  0  0  0  0
 12 13  1  0  0  0  0
 11 14  1  0  0  0  0
 11 15  2  0  0  0  0
 13 16  2  0  0  0  0
 13 17  1  0  0  0  0
M  END
>  <Name>
N-(6-Methyl-2-pyridylmethyl)iminodiacetic

>  <LogK>
7.3

$$$$

  ACD/Labs03101817182D

 25 24  0  0  0  0  0  0  0  0  1 V2000
   14.7546  -12.6817    0.0000 N   0  0  0  0  0  0  0  0  0  0  0  0
   15.6746  -13.6146    0.0000 C   0  0  0  0  0  0  0  0  0  0  0  0
   15.2999  -14.8981    0.0000 C   0  0  0  0  0  0  0  0  0  0  0  0
   14.7546  -11.3859    0.0000 C   0  0  0  0  0  0  0  0  0  0  0  0
   15.9694  -10.8009    0.0000 C   0  0  0  0  0  0  0  0  0  0  0  0
   17.1605  -11.3783    0.0000 N   0  0  0  0  0  0  0  0  0  0  0  0
   13.5203  -13.2137    0.0000 C   0  0  0  0  0  0  0  0  0  0  0  0
   12.4248  -12.5100    0.0000 C   0  0  0  0  0  0  0  0  0  0  0  0
   12.3439  -11.1843    0.0000 N   0  0  0  0  0  0  0  0  0  0  0  0
   11.1312  -10.6331    0.0000 C   0  0  0  0  0  0  0  0  0  0  0  0
   10.8646   -9.3638    0.0000 C   0  0  0  0  0  0  0  0  0  0  0  0
   13.2907  -10.3414    0.0000 C   0  0  0  0  0  0  0  0  0  0  0  0
   13.7593   -9.1803    0.0000 C   0  0  0  0  0  0  0  0  0  0  0  0
   18.2326  -10.5912    0.0000 C   0  0  0  0  0  0  0  0  0  0  0  0
   19.4764  -10.9251    0.0000 C   0  0  0  0  0  0  0  0  0  0  0  0
   17.3887  -12.6238    0.0000 C   0  0  0  0  0  0  0  0  0  0  0  0
   18.1967  -13.5849    0.0000 C   0  0  0  0  0  0  0  0  0  0  0  0
    9.5162   -9.1416    0.0000 O   0  0  0  0  0  0  0  0  0  0  0  0
   11.4179   -8.1912    0.0000 O   0  0  0  0  0  0  0  0  0  0  0  0
   15.1021   -8.9755    0.0000 O   0  0  0  0  0  0  0  0  0  0  0  0
   13.2841   -7.9362    0.0000 O   0  0  0  0  0  0  0  0  0  0  0  0
   17.5942  -14.8105    0.0000 O   0  0  0  0  0  0  0  0  0  0  0  0
   19.4959  -13.8347    0.0000 O   0  0  0  0  0  0  0  0  0  0  0  0
   20.3367   -9.8631    0.0000 O   0  0  0  0  0  0  0  0  0  0  0  0
   20.1518  -12.0314    0.0000 O   0  0  0  0  0  0  0  0  0  0  0  0
  1  2  1  0  0  0  0
  2  3  1  0  0  0  0
  1  4  1  0  0  0  0
  4  5  1  0  0  0  0
  5  6  1  0  0  0  0
  1  7  1  0  0  0  0
  7  8  1  0  0  0  0
  8  9  1  0  0  0  0
  9 10  1  0  0  0  0
 10 11  1  0  0  0  0
  9 12  1  0  0  0  0
 12 13  1  0  0  0  0
  6 14  1  0  0  0  0
 14 15  1  0  0  0  0
  6 16  1  0  0  0  0
 16 17  1  0  0  0  0
 11 18  1  0  0  0  0
 11 19  2  0  0  0  0
 13 20  1  0  0  0  0
 13 21  2  0  0  0  0
 17 22  1  0  0  0  0
 17 23  2  0  0  0  0
 15 24  1  0  0  0  0
 15 25  2  0  0  0  0
M  END
>  <Name>
N-Ethyl-iminobis(ethylenenitrilo)tetraacetic

>  <LogK>
17.72

$$$$

  ACD/Labs03041819212D

  9  9  0  0  0  0  0  0  0  0  1 V2000
   12.3715   -8.7732    0.0000 C   0  0  0  0  0  0  0  0  0  0  0  0
   12.3715  -10.1032    0.0000 C   0  0  0  0  0  0  0  0  0  0  0  0
   11.2197   -8.1082    0.0000 C   0  0  0  0  0  0  0  0  0  0  0  0
   11.2197  -10.7682    0.0000 C   0  0  0  0  0  0  0  0  0  0  0  0
   10.0679   -8.7732    0.0000 C   0  0  0  0  0  0  0  0  0  0  0  0
   10.0679  -10.1032    0.0000 N   0  0  0  0  0  0  0  0  0  0  0  0
   13.5234  -10.7682    0.0000 C   0  0  0  0  0  0  0  0  0  0  0  0
   14.6752  -10.1032    0.0000 O   0  0  0  0  0  0  0  0  0  0  0  0
   13.5234  -12.0982    0.0000 O   0  0  0  0  0  0  0  0  0  0  0  0
  2  1  1  0  0  0  0
  3  1  2  0  0  0  0
  4  2  2  0  0  0  0
  5  3  1  0  0  0  0
  6  4  1  0  0  0  0
  6  5  2  0  0  0  0
  2  7  1  0  0  0  0
  7  8  1  0  0  0  0
  7  9  2  0  0  0  0
M  END
>  <Name>
Nicotinic

>  <LogK>
1.63

$$$$

  ACD/Labs03101817202D

 29 29  0  0  0  0  0  0  0  0  1 V2000
    8.3822  -11.5553    0.0000 N   0  0  0  0  0  0  0  0  0  0  0  0
    9.7125  -11.5557    0.0000 C   0  0  0  0  0  0  0  0  0  0  0  0
   10.3726  -10.4124    0.0000 C   0  0  0  0  0  0  0  0  0  0  0  0
   11.7026  -10.4127    0.0000 N   0  0  0  0  0  0  0  0  0  0  0  0
    7.7324  -10.4125    0.0000 C   0  0  0  0  0  0  0  0  0  0  0  0
    8.3925   -9.2692    0.0000 C   0  0  0  0  0  0  0  0  0  0  0  0
    7.7270   -8.1174    0.0000 N   0  0  0  0  0  0  0  0  0  0  0  0
    6.3970   -8.1171    0.0000 C   0  0  0  0  0  0  0  0  0  0  0  0
    5.7315   -6.9653    0.0000 C   0  0  0  0  0  0  0  0  0  0  0  0
    8.3916   -6.9662    0.0000 C   0  0  0  0  0  0  0  0  0  0  0  0
    9.7219   -6.9667    0.0000 C   0  0  0  0  0  0  0  0  0  0  0  0
   12.1600  -11.6592    0.0000 C   0  0  0  0  0  0  0  0  0  0  0  0
   11.3167  -12.6765    0.0000 C   0  0  0  0  0  0  0  0  0  0  0  0
   12.3672   -9.2616    0.0000 C   0  0  0  0  0  0  0  0  0  0  0  0
   13.6975   -9.2620    0.0000 C   0  0  0  0  0  0  0  0  0  0  0  0
    6.3961   -5.8141    0.0000 O   0  0  0  0  0  0  0  0  0  0  0  0
    4.4015   -6.9650    0.0000 O   0  0  0  0  0  0  0  0  0  0  0  0
   10.3717   -8.1094    0.0000 O   0  0  0  0  0  0  0  0  0  0  0  0
   10.3867   -5.8152    0.0000 O   0  0  0  0  0  0  0  0  0  0  0  0
   14.3628  -10.4137    0.0000 O   0  0  0  0  0  0  0  0  0  0  0  0
   14.3623   -8.1106    0.0000 O   0  0  0  0  0  0  0  0  0  0  0  0
   10.0042  -12.4507    0.0000 O   0  0  0  0  0  0  0  0  0  0  0  0
   11.7741  -13.9230    0.0000 O   0  0  0  0  0  0  0  0  0  0  0  0
    7.7175  -12.7067    0.0000 C   0  0  0  0  0  0  0  0  0  0  0  0
    8.3831  -13.8583    0.0000 C   0  0  0  0  0  0  0  0  0  0  0  0
    6.4030  -12.7151    0.0000 C   0  0  0  0  0  0  0  0  0  0  0  0
    7.7184  -15.0097    0.0000 C   0  0  0  0  0  0  0  0  0  0  0  0
    5.7383  -13.8665    0.0000 C   0  0  0  0  0  0  0  0  0  0  0  0
    6.3881  -15.0093    0.0000 C   0  0  0  0  0  0  0  0  0  0  0  0
  1  2  1  0  0  0  0
  2  3  1  0  0  0  0
  3  4  1  0  0  0  0
  1  5  1  0  0  0  0
  5  6  1  0  0  0  0
  6  7  1  0  0  0  0
  7  8  1  0  0  0  0
  8  9  1  0  0  0  0
  7 10  1  0  0  0  0
 10 11  1  0  0  0  0
  4 12  1  0  0  0  0
 12 13  1  0  0  0  0
  4 14  1  0  0  0  0
 14 15  1  0  0  0  0
  9 16  1  0  0  0  0
  9 17  2  0  0  0  0
 11 18  1  0  0  0  0
 11 19  2  0  0  0  0
 15 20  1  0  0  0  0
 15 21  2  0  0  0  0
 13 22  1  0  0  0  0
 13 23  2  0  0  0  0
 25 24  1  0  0  0  0
 26 24  2  0  0  0  0
 27 25  2  0  0  0  0
 28 26  1  0  0  0  0
 29 27  1  0  0  0  0
 29 28  2  0  0  0  0
  1 24  1  0  0  0  0
M  END
>  <Name>
N-Phenyl-iminobis(ethylenenitrilo)tetraacetic

>  <LogK>
15.02

$$$$

  ACD/Labs01281814232D

 13 12  0  0  0  0  0  0  0  0  1 V2000
   17.1075  -10.7892    0.0000 N   0  0  0  0  0  0  0  0  0  0  0  0
   18.0084   -9.2287    0.0000 C   0  0  0  0  0  0  0  0  0  0  0  0
   19.8103   -9.2287    0.0000 C   0  0  0  0  0  0  0  0  0  0  0  0
   18.0084  -12.3496    0.0000 C   0  0  0  0  0  0  0  0  0  0  0  0
   17.1075  -13.9101    0.0000 C   0  0  0  0  0  0  0  0  0  0  0  0
   15.3057  -10.7892    0.0000 C   0  0  0  0  0  0  0  0  0  0  0  0
   14.4048   -9.2287    0.0000 C   0  0  0  0  0  0  0  0  0  0  0  0
   20.7112  -10.7892    0.0000 O   0  0  0  0  0  0  0  0  0  0  0  0
   20.7112   -7.6683    0.0000 O   0  0  0  0  0  0  0  0  0  0  0  0
   15.3057  -13.9101    0.0000 O   0  0  0  0  0  0  0  0  0  0  0  0
   18.0084  -15.4705    0.0000 O   0  0  0  0  0  0  0  0  0  0  0  0
   15.3057   -7.6683    0.0000 O   0  0  0  0  0  0  0  0  0  0  0  0
   12.6029   -9.2287    0.0000 O   0  0  0  0  0  0  0  0  0  0  0  0
  1  2  1  0  0  0  0
  2  3  1  0  0  0  0
  1  4  1  0  0  0  0
  4  5  1  0  0  0  0
  1  6  1  0  0  0  0
  6  7  1  0  0  0  0
  3  8  2  0  0  0  0
  3  9  1  0  0  0  0
  5 10  2  0  0  0  0
  5 11  1  0  0  0  0
  7 12  2  0  0  0  0
  7 13  1  0  0  0  0
M  END
>  <Name>
NTA

>  <LogK>
11.9

$$$$

  ACD/Labs03081818082D

 23 22  0  0  0  0  0  0  0  0  1 V2000
   13.8389  -13.4961    0.0000 C   0  0  0  0  0  0  0  0  0  0  0  0
   12.2447  -14.4165    0.0000 C   0  0  0  0  0  0  0  0  0  0  0  0
   15.4564  -10.7362    0.0000 C   0  0  0  0  0  0  0  0  0  0  0  0
   15.4554   -8.8815    0.0000 C   0  0  0  0  0  0  0  0  0  0  0  0
   13.8509  -11.6631    0.0000 O   0  0  0  0  0  0  0  0  0  0  0  0
   17.0609   -7.9546    0.0000 N   0  0  0  0  0  0  0  0  0  0  0  0
   12.2453  -16.2714    0.0000 N   0  0  0  0  0  0  0  0  0  0  0  0
   17.0605   -6.1000    0.0000 C   0  0  0  0  0  0  0  0  0  0  0  0
   15.4544   -5.1721    0.0000 C   0  0  0  0  0  0  0  0  0  0  0  0
   18.6670   -8.8825    0.0000 C   0  0  0  0  0  0  0  0  0  0  0  0
   18.6550  -10.7155    0.0000 C   0  0  0  0  0  0  0  0  0  0  0  0
   13.8511  -17.1990    0.0000 C   0  0  0  0  0  0  0  0  0  0  0  0
   13.8517  -19.0539    0.0000 C   0  0  0  0  0  0  0  0  0  0  0  0
   10.6402  -17.1981    0.0000 C   0  0  0  0  0  0  0  0  0  0  0  0
    9.0341  -16.2702    0.0000 C   0  0  0  0  0  0  0  0  0  0  0  0
   13.8489   -6.0990    0.0000 O   0  0  0  0  0  0  0  0  0  0  0  0
   15.4541   -3.3176    0.0000 O   0  0  0  0  0  0  0  0  0  0  0  0
   17.0495  -11.6425    0.0000 O   0  0  0  0  0  0  0  0  0  0  0  0
   20.2611  -11.6435    0.0000 O   0  0  0  0  0  0  0  0  0  0  0  0
   12.2466  -19.9806    0.0000 O   0  0  0  0  0  0  0  0  0  0  0  0
   15.4576  -19.9815    0.0000 O   0  0  0  0  0  0  0  0  0  0  0  0
    9.0461  -14.4371    0.0000 O   0  0  0  0  0  0  0  0  0  0  0  0
    7.4286  -17.1971    0.0000 O   0  0  0  0  0  0  0  0  0  0  0  0
  1  2  1  0  0  0  0
  3  4  1  0  0  0  0
  3  5  1  0  0  0  0
  1  5  1  0  0  0  0
  4  6  1  0  0  0  0
  2  7  1  0  0  0  0
  6  8  1  0  0  0  0
  8  9  1  0  0  0  0
  6 10  1  0  0  0  0
 10 11  1  0  0  0  0
  7 12  1  0  0  0  0
 12 13  1  0  0  0  0
  7 14  1  0  0  0  0
 14 15  1  0  0  0  0
  9 16  1  0  0  0  0
  9 17  2  0  0  0  0
 11 18  1  0  0  0  0
 11 19  2  0  0  0  0
 13 20  1  0  0  0  0
 13 21  2  0  0  0  0
 15 22  1  0  0  0  0
 15 23  2  0  0  0  0
M  END
>  <Name>
OBETA

>  <LogK>
18.93

$$$$

  ACD/Labs03101813502D

  6  5  0  0  0  0  0  0  0  0  1 V2000
   11.2810   -7.9880    0.0000 C   0  0  0  0  0  0  0  0  0  0  0  0
   12.6110   -7.9880    0.0000 C   0  0  0  0  0  0  0  0  0  0  0  0
   13.2760   -9.1398    0.0000 O   0  0  0  0  0  0  0  0  0  0  0  0
   13.2760   -6.8362    0.0000 C   0  0  0  0  0  0  0  0  0  0  0  0
   10.6160   -6.8362    0.0000 C   0  0  0  0  0  0  0  0  0  0  0  0
   10.6160   -9.1398    0.0000 O   0  0  0  0  0  0  0  0  0  0  0  0
  1  2  1  0  0  0  0
  2  3  2  0  0  0  0
  2  4  1  0  0  0  0
  1  5  1  0  0  0  0
  1  6  2  0  0  0  0
M  END
>  <Name>
Oxalic

>  <LogK>
5.85

$$$$

  ACD/Labs03101817242D

 25 24  0  0  0  0  0  0  0  0  1 V2000
   13.3321   -8.7141    0.0000 O   0  0  0  0  0  0  0  0  0  0  0  0
   14.4758   -8.0538    0.0000 C   0  0  0  0  0  0  0  0  0  0  0  0
   15.6231   -8.7117    0.0000 C   0  0  0  0  0  0  0  0  0  0  0  0
   16.7749   -8.0467    0.0000 C   0  0  0  0  0  0  0  0  0  0  0  0
   12.1845   -8.0564    0.0000 C   0  0  0  0  0  0  0  0  0  0  0  0
   11.0327   -8.7214    0.0000 C   0  0  0  0  0  0  0  0  0  0  0  0
    9.8730   -8.0600    0.0000 C   0  0  0  0  0  0  0  0  0  0  0  0
    8.7212   -8.7250    0.0000 N   0  0  0  0  0  0  0  0  0  0  0  0
   17.9272   -8.7125    0.0000 N   0  0  0  0  0  0  0  0  0  0  0  0
    7.5694   -8.0593    0.0000 C   0  0  0  0  0  0  0  0  0  0  0  0
    7.5686   -6.7287    0.0000 C   0  0  0  0  0  0  0  0  0  0  0  0
    8.7294  -10.0513    0.0000 C   0  0  0  0  0  0  0  0  0  0  0  0
    9.8770  -10.7089    0.0000 C   0  0  0  0  0  0  0  0  0  0  0  0
   17.9274  -10.0429    0.0000 C   0  0  0  0  0  0  0  0  0  0  0  0
   19.0797  -10.7087    0.0000 C   0  0  0  0  0  0  0  0  0  0  0  0
   19.0787   -8.0476    0.0000 C   0  0  0  0  0  0  0  0  0  0  0  0
   19.0782   -6.7169    0.0000 C   0  0  0  0  0  0  0  0  0  0  0  0
    8.7205   -6.0637    0.0000 O   0  0  0  0  0  0  0  0  0  0  0  0
    6.4169   -6.0631    0.0000 O   0  0  0  0  0  0  0  0  0  0  0  0
   11.0288  -10.0439    0.0000 O   0  0  0  0  0  0  0  0  0  0  0  0
    9.8728  -12.0316    0.0000 O   0  0  0  0  0  0  0  0  0  0  0  0
   17.9306   -6.0592    0.0000 O   0  0  0  0  0  0  0  0  0  0  0  0
   20.2297   -6.0520    0.0000 O   0  0  0  0  0  0  0  0  0  0  0  0
   20.2312  -10.0439    0.0000 O   0  0  0  0  0  0  0  0  0  0  0  0
   19.0800  -12.0392    0.0000 O   0  0  0  0  0  0  0  0  0  0  0  0
  1  2  1  0  0  0  0
  2  3  1  0  0  0  0
  3  4  1  0  0  0  0
  1  5  1  0  0  0  0
  5  6  1  0  0  0  0
  6  7  1  0  0  0  0
  7  8  1  0  0  0  0
  4  9  1  0  0  0  0
  8 10  1  0  0  0  0
 10 11  1  0  0  0  0
  8 12  1  0  0  0  0
 12 13  1  0  0  0  0
  9 14  1  0  0  0  0
 14 15  1  0  0  0  0
  9 16  1  0  0  0  0
 16 17  1  0  0  0  0
 11 18  1  0  0  0  0
 11 19  2  0  0  0  0
 13 20  1  0  0  0  0
 13 21  2  0  0  0  0
 17 22  1  0  0  0  0
 17 23  2  0  0  0  0
 15 24  1  0  0  0  0
 15 25  2  0  0  0  0
M  END
>  <Name>
Oxybis(trimethylenenitrilo)tetraacetic

>  <LogK>
11.75

$$$$

  ACD/Labs03081817212D

 18 20  0  0  0  0  0  0  0  0  1 V2000
   17.0325   -7.4901    0.0000 C   0  0  0  0  0  0  0  0  0  0  0  0
   16.3676   -8.6419    0.0000 C   0  0  0  0  0  0  0  0  0  0  0  0
   16.3676   -6.3383    0.0000 C   0  0  0  0  0  0  0  0  0  0  0  0
   15.0376   -8.6419    0.0000 C   0  0  0  0  0  0  0  0  0  0  0  0
   15.0376   -6.3383    0.0000 C   0  0  0  0  0  0  0  0  0  0  0  0
   14.3726   -7.4901    0.0000 C   0  0  0  0  0  0  0  0  0  0  0  0
   18.3625   -7.4901    0.0000 C   0  0  0  0  0  0  0  0  0  0  0  0
   19.0275   -8.6419    0.0000 C   0  0  0  0  0  0  0  0  0  0  0  0
   17.0325   -9.7937    0.0000 N   0  0  0  0  0  0  0  0  0  0  0  0
   18.3625   -9.7937    0.0000 C   0  0  0  0  0  0  0  0  0  0  0  0
   14.3726   -9.7937    0.0000 N   0  0  0  0  0  0  0  0  0  0  0  0
   13.0426   -9.7937    0.0000 C   0  0  0  0  0  0  0  0  0  0  0  0
   13.0426   -7.4901    0.0000 C   0  0  0  0  0  0  0  0  0  0  0  0
   12.3776   -8.6419    0.0000 C   0  0  0  0  0  0  0  0  0  0  0  0
   12.3776  -10.9454    0.0000 C   0  0  0  0  0  0  0  0  0  0  0  0
   19.0275  -10.9454    0.0000 C   0  0  0  0  0  0  0  0  0  0  0  0
   13.0426  -12.0972    0.0000 O   0  0  0  0  0  0  0  0  0  0  0  0
   18.3625  -12.0972    0.0000 O   0  0  0  0  0  0  0  0  0  0  0  0
  3  1  2  0  0  0  0
  4  2  2  0  0  0  0
  5  3  1  0  0  0  0
  6  5  2  0  0  0  0
  7  1  1  0  0  0  0
  2  1  1  0  0  0  0
  8  7  2  0  0  0  0
  9  2  1  0  0  0  0
 10  8  1  0  0  0  0
 10  9  2  0  0  0  0
 11  4  1  0  0  0  0
  6  4  1  0  0  0  0
 12 11  2  0  0  0  0
 13  6  1  0  0  0  0
 14 12  1  0  0  0  0
 14 13  2  0  0  0  0
 12 15  1  0  0  0  0
 10 16  1  0  0  0  0
 15 17  1  0  0  0  0
 16 18  1  0  0  0  0
M  END
>  <Name>
PDALC

>  <LogK>
5.96

$$$$

  ACD/Labs03081818142D

 20 22  0  0  0  0  0  0  0  0  1 V2000
   23.5554  -11.0314    0.0000 C   0  0  0  0  0  0  0  0  0  0  0  0
   22.8904  -12.1832    0.0000 C   0  0  0  0  0  0  0  0  0  0  0  0
   22.8904   -9.8796    0.0000 C   0  0  0  0  0  0  0  0  0  0  0  0
   21.5604  -12.1832    0.0000 C   0  0  0  0  0  0  0  0  0  0  0  0
   21.5604   -9.8796    0.0000 C   0  0  0  0  0  0  0  0  0  0  0  0
   20.8955  -11.0314    0.0000 C   0  0  0  0  0  0  0  0  0  0  0  0
   24.8854  -11.0314    0.0000 C   0  0  0  0  0  0  0  0  0  0  0  0
   25.5503  -12.1832    0.0000 C   0  0  0  0  0  0  0  0  0  0  0  0
   23.5554  -13.3350    0.0000 N   0  0  0  0  0  0  0  0  0  0  0  0
   24.8854  -13.3350    0.0000 C   0  0  0  0  0  0  0  0  0  0  0  0
   20.8955  -13.3350    0.0000 N   0  0  0  0  0  0  0  0  0  0  0  0
   19.5655  -13.3350    0.0000 C   0  0  0  0  0  0  0  0  0  0  0  0
   19.5655  -11.0314    0.0000 C   0  0  0  0  0  0  0  0  0  0  0  0
   18.9005  -12.1832    0.0000 C   0  0  0  0  0  0  0  0  0  0  0  0
   18.9005  -14.4868    0.0000 C   0  0  0  0  0  0  0  0  0  0  0  0
   25.5504  -14.4868    0.0000 C   0  0  0  0  0  0  0  0  0  0  0  0
   17.5705  -14.4868    0.0000 N   0  0  0  0  0  0  0  0  0  0  0  0
   26.8803  -14.4868    0.0000 N   0  0  0  0  0  0  0  0  0  0  0  0
   19.5655  -15.6386    0.0000 O   0  0  0  0  0  0  0  0  0  0  0  0
   24.8854  -15.6386    0.0000 O   0  0  0  0  0  0  0  0  0  0  0  0
  3  1  2  0  0  0  0
  4  2  2  0  0  0  0
  5  3  1  0  0  0  0
  6  5  2  0  0  0  0
  7  1  1  0  0  0  0
  2  1  1  0  0  0  0
  8  7  2  0  0  0  0
  9  2  1  0  0  0  0
 10  8  1  0  0  0  0
 10  9  2  0  0  0  0
 11  4  1  0  0  0  0
  6  4  1  0  0  0  0
 12 11  2  0  0  0  0
 13  6  1  0  0  0  0
 14 12  1  0  0  0  0
 14 13  2  0  0  0  0
 12 15  1  0  0  0  0
 10 16  1  0  0  0  0
 15 17  1  0  0  0  0
 16 18  1  0  0  0  0
 15 19  2  0  0  0  0
 16 20  2  0  0  0  0
M  END
>  <Name>
PDAM

>  <LogK>
3.89

$$$$

  ACD/Labs03041819232D

 21 20  0  0  0  0  0  0  0  0  1 V2000
   12.1290  -10.0629    0.0000 N   0  0  0  0  0  0  0  0  0  0  0  0
   14.3496  -11.3449    0.0000 C   0  0  0  0  0  0  0  0  0  0  0  0
   14.3496  -13.9090    0.0000 C   0  0  0  0  0  0  0  0  0  0  0  0
   16.5702  -15.1911    0.0000 N   0  0  0  0  0  0  0  0  0  0  0  0
   12.1290  -15.1911    0.0000 C   0  0  0  0  0  0  0  0  0  0  0  0
   12.1290   -7.4988    0.0000 C   0  0  0  0  0  0  0  0  0  0  0  0
   14.3496   -6.2167    0.0000 C   0  0  0  0  0  0  0  0  0  0  0  0
    9.9084  -11.3449    0.0000 C   0  0  0  0  0  0  0  0  0  0  0  0
    7.6878  -10.0629    0.0000 C   0  0  0  0  0  0  0  0  0  0  0  0
   18.7907  -13.9090    0.0000 C   0  0  0  0  0  0  0  0  0  0  0  0
   21.0113  -15.1911    0.0000 C   0  0  0  0  0  0  0  0  0  0  0  0
   16.5702  -17.7552    0.0000 C   0  0  0  0  0  0  0  0  0  0  0  0
   14.3496  -19.0373    0.0000 C   0  0  0  0  0  0  0  0  0  0  0  0
   14.3496   -3.6526    0.0000 O   0  0  0  0  0  0  0  0  0  0  0  0
   16.5702   -7.4988    0.0000 O   0  0  0  0  0  0  0  0  0  0  0  0
    7.6878   -7.4988    0.0000 O   0  0  0  0  0  0  0  0  0  0  0  0
    5.4673  -11.3449    0.0000 O   0  0  0  0  0  0  0  0  0  0  0  0
   23.2319  -13.9090    0.0000 O   0  0  0  0  0  0  0  0  0  0  0  0
   21.0113  -17.7552    0.0000 O   0  0  0  0  0  0  0  0  0  0  0  0
   12.1290  -17.7552    0.0000 O   0  0  0  0  0  0  0  0  0  0  0  0
   14.3496  -21.6014    0.0000 O   0  0  0  0  0  0  0  0  0  0  0  0
  1  2  1  0  0  0  0
  2  3  1  0  0  0  0
  3  4  1  0  0  0  0
  3  5  1  0  0  0  0
  1  6  1  0  0  0  0
  6  7  1  0  0  0  0
  1  8  1  0  0  0  0
  8  9  1  0  0  0  0
  4 10  1  0  0  0  0
 10 11  1  0  0  0  0
  4 12  1  0  0  0  0
 12 13  1  0  0  0  0
  7 14  1  0  0  0  0
  7 15  2  0  0  0  0
  9 16  2  0  0  0  0
  9 17  1  0  0  0  0
 11 18  1  0  0  0  0
 11 19  2  0  0  0  0
 13 20  2  0  0  0  0
 13 21  1  0  0  0  0
M  END
>  <Name>
PDTA

>  <LogK>
19.32

$$$$

  ACD/Labs03101818562D

 23 22  0  0  0  0  0  0  0  0  1 V2000
   11.9521  -11.3122    0.0000 C   0  0  0  0  0  0  0  0  0  0  0  0
   13.1909  -10.5970    0.0000 C   0  0  0  0  0  0  0  0  0  0  0  0
   14.4297  -11.3122    0.0000 C   0  0  0  0  0  0  0  0  0  0  0  0
   15.6685  -10.5970    0.0000 C   0  0  0  0  0  0  0  0  0  0  0  0
   16.9073  -11.3122    0.0000 C   0  0  0  0  0  0  0  0  0  0  0  0
   18.1461  -10.5970    0.0000 N   0  0  0  0  0  0  0  0  0  0  0  0
   10.7133  -10.5970    0.0000 N   0  0  0  0  0  0  0  0  0  0  0  0
   10.7133   -9.1666    0.0000 C   0  0  0  0  0  0  0  0  0  0  0  0
   11.9521   -8.4513    0.0000 C   0  0  0  0  0  0  0  0  0  0  0  0
    9.4744  -11.3122    0.0000 C   0  0  0  0  0  0  0  0  0  0  0  0
    9.4744  -12.7427    0.0000 C   0  0  0  0  0  0  0  0  0  0  0  0
   18.1461   -9.1666    0.0000 C   0  0  0  0  0  0  0  0  0  0  0  0
   19.3850   -8.4513    0.0000 C   0  0  0  0  0  0  0  0  0  0  0  0
   19.3850  -11.3122    0.0000 C   0  0  0  0  0  0  0  0  0  0  0  0
   19.3850  -12.7427    0.0000 C   0  0  0  0  0  0  0  0  0  0  0  0
   20.6238   -9.1666    0.0000 O   0  0  0  0  0  0  0  0  0  0  0  0
   19.3850   -7.0209    0.0000 O   0  0  0  0  0  0  0  0  0  0  0  0
   20.6238  -13.4579    0.0000 O   0  0  0  0  0  0  0  0  0  0  0  0
   18.1461  -13.4579    0.0000 O   0  0  0  0  0  0  0  0  0  0  0  0
   10.7133  -13.4579    0.0000 O   0  0  0  0  0  0  0  0  0  0  0  0
    8.2356  -13.4579    0.0000 O   0  0  0  0  0  0  0  0  0  0  0  0
   11.9521   -7.0209    0.0000 O   0  0  0  0  0  0  0  0  0  0  0  0
   13.1909   -9.1666    0.0000 O   0  0  0  0  0  0  0  0  0  0  0  0
  1  2  1  0  0  0  0
  2  3  1  0  0  0  0
  3  4  1  0  0  0  0
  4  5  1  0  0  0  0
  5  6  1  0  0  0  0
  1  7  1  0  0  0  0
  7  8  1  0  0  0  0
  8  9  1  0  0  0  0
  7 10  1  0  0  0  0
 10 11  1  0  0  0  0
  6 12  1  0  0  0  0
 12 13  1  0  0  0  0
  6 14  1  0  0  0  0
 14 15  1  0  0  0  0
 13 16  2  0  0  0  0
 13 17  1  0  0  0  0
 15 18  1  0  0  0  0
 15 19  2  0  0  0  0
 11 20  2  0  0  0  0
 11 21  1  0  0  0  0
  9 22  1  0  0  0  0
  9 23  2  0  0  0  0
M  END
>  <Name>
Pentamethylenedinitrilotetraacetic

>  <LogK>
10.83

$$$$

  ACD/Labs03101817262D

 12 11  0  0  0  0  0  0  0  0  1 V2000
    8.1082  -11.7136    0.0000 C   0  0  0  0  0  0  0  0  0  0  0  0
    9.4382  -11.7136    0.0000 C   0  0  0  0  0  0  0  0  0  0  0  0
   10.1032  -12.8654    0.0000 C   0  0  0  0  0  0  0  0  0  0  0  0
   11.4332  -12.8654    0.0000 C   0  0  0  0  0  0  0  0  0  0  0  0
   12.0982  -14.0173    0.0000 C   0  0  0  0  0  0  0  0  0  0  0  0
   13.4282  -14.0173    0.0000 C   0  0  0  0  0  0  0  0  0  0  0  0
   14.0932  -15.1691    0.0000 C   0  0  0  0  0  0  0  0  0  0  0  0
   14.0932  -12.8655    0.0000 C   0  0  0  0  0  0  0  0  0  0  0  0
   15.4232  -12.8655    0.0000 O   0  0  0  0  0  0  0  0  0  0  0  0
   13.4282  -11.7136    0.0000 O   0  0  0  0  0  0  0  0  0  0  0  0
   13.4282  -16.3209    0.0000 O   0  0  0  0  0  0  0  0  0  0  0  0
   15.4232  -15.1691    0.0000 O   0  0  0  0  0  0  0  0  0  0  0  0
  1  2  1  0  0  0  0
  2  3  1  0  0  0  0
  3  4  1  0  0  0  0
  4  5  1  0  0  0  0
  5  6  1  0  0  0  0
  6  7  1  0  0  0  0
  6  8  1  0  0  0  0
  8  9  2  0  0  0  0
  8 10  1  0  0  0  0
  7 11  1  0  0  0  0
  7 12  2  0  0  0  0
M  END
>  <Name>
Pentylmalonic

>  <LogK>
4.45

$$$$

  ACD/Labs01291822302D

  9  9  0  0  0  0  0  0  0  0  1 V2000
   16.6204  -11.0053    0.0000 C   0  0  0  0  0  0  0  0  0  0  0  0
   16.6204  -12.3353    0.0000 C   0  0  0  0  0  0  0  0  0  0  0  0
   15.4686  -10.3403    0.0000 N   0  0  0  0  0  0  0  0  0  0  0  0
   15.4686  -13.0003    0.0000 C   0  0  0  0  0  0  0  0  0  0  0  0
   14.3168  -11.0053    0.0000 C   0  0  0  0  0  0  0  0  0  0  0  0
   14.3168  -12.3353    0.0000 C   0  0  0  0  0  0  0  0  0  0  0  0
   17.7722  -10.3403    0.0000 C   0  0  0  0  0  0  0  0  0  0  0  0
   17.7722   -9.0103    0.0000 O   0  0  0  0  0  0  0  0  0  0  0  0
   18.9240  -11.0053    0.0000 O   0  0  0  0  0  0  0  0  0  0  0  0
  2  1  1  0  0  0  0
  3  1  2  0  0  0  0
  4  2  2  0  0  0  0
  5  3  1  0  0  0  0
  6  4  1  0  0  0  0
  6  5  2  0  0  0  0
  1  7  1  0  0  0  0
  7  8  2  0  0  0  0
  7  9  1  0  0  0  0
M  END
>  <Name>
Picolinic

>  <LogK>
4.19

$$$$

  ACD/Labs03041819252D

  5  4  0  0  0  0  0  0  0  0  1 V2000
   11.0910   -9.5072    0.0000 C   0  0  0  0  0  0  0  0  0  0  0  0
   12.8010  -10.4945    0.0000 C   0  0  0  0  0  0  0  0  0  0  0  0
   14.5110   -9.5072    0.0000 C   0  0  0  0  0  0  0  0  0  0  0  0
   11.0910   -7.5326    0.0000 O   0  0  0  0  0  0  0  0  0  0  0  0
    9.3810  -10.4945    0.0000 O   0  0  0  0  0  0  0  0  0  0  0  0
  1  2  1  0  0  0  0
  2  3  1  0  0  0  0
  1  4  1  0  0  0  0
  1  5  2  0  0  0  0
M  END
>  <Name>
Propionic

>  <LogK>
1.96

$$$$

  ACD/Labs03101817282D

 10  9  0  0  0  0  0  0  0  0  1 V2000
   12.3225   -9.5183    0.0000 C   0  0  0  0  0  0  0  0  0  0  0  0
   13.6525   -9.5183    0.0000 C   0  0  0  0  0  0  0  0  0  0  0  0
   11.6575   -8.3665    0.0000 C   0  0  0  0  0  0  0  0  0  0  0  0
   11.6575  -10.6701    0.0000 C   0  0  0  0  0  0  0  0  0  0  0  0
   10.3275  -10.6701    0.0000 C   0  0  0  0  0  0  0  0  0  0  0  0
    9.6625  -11.8219    0.0000 C   0  0  0  0  0  0  0  0  0  0  0  0
   12.3225   -7.2147    0.0000 O   0  0  0  0  0  0  0  0  0  0  0  0
   10.3275   -8.3665    0.0000 O   0  0  0  0  0  0  0  0  0  0  0  0
   14.3175  -10.6701    0.0000 O   0  0  0  0  0  0  0  0  0  0  0  0
   14.3175   -8.3665    0.0000 O   0  0  0  0  0  0  0  0  0  0  0  0
  1  2  1  0  0  0  0
  1  3  1  0  0  0  0
  1  4  1  0  0  0  0
  4  5  1  0  0  0  0
  5  6  1  0  0  0  0
  3  7  2  0  0  0  0
  3  8  1  0  0  0  0
  2  9  1  0  0  0  0
  2 10  2  0  0  0  0
M  END
>  <Name>
Propylmalonic

>  <LogK>
4.46

$$$$

  ACD/Labs03101818412D

 20 20  0  0  0  0  0  0  0  0  1 V2000
   15.0751   -8.7545    0.0000 C   0  0  0  0  0  0  0  0  0  0  0  0
   15.0791  -10.0767    0.0000 C   0  0  0  0  0  0  0  0  0  0  0  0
   13.9318   -8.0945    0.0000 C   0  0  0  0  0  0  0  0  0  0  0  0
   13.9320  -10.7343    0.0000 N   0  0  0  0  0  0  0  0  0  0  0  0
   12.7847   -8.7521    0.0000 C   0  0  0  0  0  0  0  0  0  0  0  0
   12.7888  -10.0743    0.0000 C   0  0  0  0  0  0  0  0  0  0  0  0
   16.2305  -10.7415    0.0000 C   0  0  0  0  0  0  0  0  0  0  0  0
   11.6372  -10.7397    0.0000 C   0  0  0  0  0  0  0  0  0  0  0  0
   10.4858  -10.0749    0.0000 N   0  0  0  0  0  0  0  0  0  0  0  0
   17.3775  -10.0839    0.0000 N   0  0  0  0  0  0  0  0  0  0  0  0
   11.6367  -12.0697    0.0000 O   0  0  0  0  0  0  0  0  0  0  0  0
   16.2345  -12.0637    0.0000 O   0  0  0  0  0  0  0  0  0  0  0  0
   10.4863   -8.7449    0.0000 C   0  0  0  0  0  0  0  0  0  0  0  0
    9.3352   -8.0803    0.0000 C   0  0  0  0  0  0  0  0  0  0  0  0
    9.3342  -10.7403    0.0000 C   0  0  0  0  0  0  0  0  0  0  0  0
    8.1831  -10.0758    0.0000 C   0  0  0  0  0  0  0  0  0  0  0  0
   17.3780   -8.7539    0.0000 C   0  0  0  0  0  0  0  0  0  0  0  0
   18.5296   -8.0885    0.0000 C   0  0  0  0  0  0  0  0  0  0  0  0
   18.5286  -10.7485    0.0000 C   0  0  0  0  0  0  0  0  0  0  0  0
   19.6802  -10.0830    0.0000 C   0  0  0  0  0  0  0  0  0  0  0  0
  2  1  1  0  0  0  0
  3  1  2  0  0  0  0
  4  2  2  0  0  0  0
  5  3  1  0  0  0  0
  6  4  1  0  0  0  0
  6  5  2  0  0  0  0
  2  7  1  0  0  0  0
  6  8  1  0  0  0  0
  8  9  1  0  0  0  0
  7 10  1  0  0  0  0
  8 11  2  0  0  0  0
  7 12  2  0  0  0  0
  9 13  1  0  0  0  0
 13 14  1  0  0  0  0
  9 15  1  0  0  0  0
 15 16  1  0  0  0  0
 10 17  1  0  0  0  0
 17 18  1  0  0  0  0
 10 19  1  0  0  0  0
 19 20  1  0  0  0  0
M  END
>  <Name>
PyEt2

>  <LogK>
7.3

$$$$

  ACD/Labs03101818462D

 24 24  0  0  0  0  0  0  0  0  1 V2000
   15.1316   -9.7748    0.0000 C   0  0  0  0  0  0  0  0  0  0  0  0
   15.1316  -11.1048    0.0000 C   0  0  0  0  0  0  0  0  0  0  0  0
   13.9797   -9.1098    0.0000 C   0  0  0  0  0  0  0  0  0  0  0  0
   13.9797  -11.7698    0.0000 N   0  0  0  0  0  0  0  0  0  0  0  0
   12.8279   -9.7748    0.0000 C   0  0  0  0  0  0  0  0  0  0  0  0
   12.8279  -11.1048    0.0000 C   0  0  0  0  0  0  0  0  0  0  0  0
   16.2834  -11.7698    0.0000 C   0  0  0  0  0  0  0  0  0  0  0  0
   11.6761  -11.7698    0.0000 C   0  0  0  0  0  0  0  0  0  0  0  0
   10.5243  -11.1048    0.0000 N   0  0  0  0  0  0  0  0  0  0  0  0
   17.4352  -11.1048    0.0000 N   0  0  0  0  0  0  0  0  0  0  0  0
   11.6761  -13.0998    0.0000 O   0  0  0  0  0  0  0  0  0  0  0  0
   16.2834  -13.0998    0.0000 O   0  0  0  0  0  0  0  0  0  0  0  0
   10.5243   -9.7748    0.0000 C   0  0  0  0  0  0  0  0  0  0  0  0
    9.3725   -9.1098    0.0000 C   0  0  0  0  0  0  0  0  0  0  0  0
    9.3725  -11.7698    0.0000 C   0  0  0  0  0  0  0  0  0  0  0  0
    8.2207  -11.1048    0.0000 C   0  0  0  0  0  0  0  0  0  0  0  0
   17.4352   -9.7748    0.0000 C   0  0  0  0  0  0  0  0  0  0  0  0
   18.5870   -9.1098    0.0000 C   0  0  0  0  0  0  0  0  0  0  0  0
   18.5870  -11.7698    0.0000 C   0  0  0  0  0  0  0  0  0  0  0  0
   19.7388  -11.1048    0.0000 C   0  0  0  0  0  0  0  0  0  0  0  0
   11.6761   -9.1098    0.0000 C   0  0  0  0  0  0  0  0  0  0  0  0
    9.3725  -13.0998    0.0000 C   0  0  0  0  0  0  0  0  0  0  0  0
   16.2834   -9.1098    0.0000 C   0  0  0  0  0  0  0  0  0  0  0  0
   18.5870  -13.0998    0.0000 C   0  0  0  0  0  0  0  0  0  0  0  0
  2  1  1  0  0  0  0
  3  1  2  0  0  0  0
  4  2  2  0  0  0  0
  5  3  1  0  0  0  0
  6  4  1  0  0  0  0
  6  5  2  0  0  0  0
  2  7  1  0  0  0  0
  6  8  1  0  0  0  0
  8  9  1  0  0  0  0
  7 10  1  0  0  0  0
  8 11  2  0  0  0  0
  7 12  2  0  0  0  0
  9 13  1  0  0  0  0
 13 14  1  0  0  0  0
  9 15  1  0  0  0  0
 15 16  1  0  0  0  0
 10 17  1  0  0  0  0
 17 18  1  0  0  0  0
 10 19  1  0  0  0  0
 19 20  1  0  0  0  0
 13 21  1  0  0  0  0
 15 22  1  0  0  0  0
 17 23  1  0  0  0  0
 19 24  1  0  0  0  0
M  END
>  <Name>
PyiPr2

>  <LogK>
8.3

$$$$

  ACD/Labs03191817352D

  8  8  0  0  0  0  0  0  0  0  1 V2000
   12.6190   -9.6665    0.0000 C   0  0  0  0  0  0  0  0  0  0  0  0
   12.6190  -10.9965    0.0000 C   0  0  0  0  0  0  0  0  0  0  0  0
   11.4672   -9.0015    0.0000 C   0  0  0  0  0  0  0  0  0  0  0  0
   11.4672  -11.6615    0.0000 C   0  0  0  0  0  0  0  0  0  0  0  0
   10.3154   -9.6665    0.0000 C   0  0  0  0  0  0  0  0  0  0  0  0
   10.3154  -10.9965    0.0000 C   0  0  0  0  0  0  0  0  0  0  0  0
   13.7708  -11.6615    0.0000 O   0  0  0  0  0  0  0  0  0  0  0  0
   11.4672  -12.9915    0.0000 O   0  0  0  0  0  0  0  0  0  0  0  0
  2  1  1  0  0  0  0
  3  1  2  0  0  0  0
  4  2  2  0  0  0  0
  5  3  1  0  0  0  0
  6  4  1  0  0  0  0
  6  5  2  0  0  0  0
  2  7  1  0  0  0  0
  4  8  1  0  0  0  0
M  END
>  <Name>
Pyrocatechol

>  <LogK>
11.42

$$$$

  ACD/Labs03041819272D

 13 13  0  0  1  0  0  0  0  0  1 V2000
   12.6171  -10.7102    0.0000 C   0  0  0  0  0  0  0  0  0  0  0  0
   12.6171  -12.0402    0.0000 C   0  0  0  0  0  0  0  0  0  0  0  0
   11.4652  -10.0452    0.0000 C   0  0  0  0  0  0  0  0  0  0  0  0
   11.4652  -12.7052    0.0000 C   0  0  0  0  0  0  0  0  0  0  0  0
   10.3134  -10.7102    0.0000 C   0  0  0  0  0  0  0  0  0  0  0  0
   10.3134  -12.0402    0.0000 C   0  0  0  0  0  0  0  0  0  0  0  0
   12.1302   -8.8934    0.0000 C   0  0  0  0  0  0  0  0  0  0  0  0
   13.7689  -12.7052    0.0000 O   0  0  0  0  0  0  0  0  0  0  0  0
   13.4602   -8.8934    0.0000 O   0  0  0  0  0  0  0  0  0  0  0  0
   11.4652   -7.7416    0.0000 O   0  0  0  0  0  0  0  0  0  0  0  0
   10.8002   -8.8934    0.0000 O   0  0  0  0  0  0  0  0  0  0  0  0
    9.1616  -12.7052    0.0000 O   0  0  0  0  0  0  0  0  0  0  0  0
   11.4652  -14.0352    0.0000 O   0  0  0  0  0  0  0  0  0  0  0  0
  2  1  1  0  0  0  0
  3  1  1  0  0  0  0
  4  2  1  0  0  0  0
  5  3  1  0  0  0  0
  6  4  1  0  0  0  0
  6  5  1  0  0  0  0
  3  7  1  1  0  0  0
  2  8  1  1  0  0  0
  7  9  1  0  0  0  0
  7 10  2  0  0  0  0
  3 11  1  6  0  0  0
  6 12  1  6  0  0  0
  4 13  1  6  0  0  0
M  END
>  <Name>
Quinic

>  <LogK>
2.94

$$$$

  ACD/Labs03041819282D

  7  6  0  0  1  0  0  0  0  0  1 V2000
   10.1670   -9.1163    0.0000 C   0  0  0  0  0  0  0  0  0  0  0  0
   11.1207  -10.7682    0.0000 C   0  0  0  0  0  0  0  0  0  0  0  0
   13.0282  -10.7682    0.0000 C   0  0  0  0  0  0  0  0  0  0  0  0
   10.1670  -12.4201    0.0000 N   0  0  0  0  0  0  0  0  0  0  0  0
    8.2595   -9.1163    0.0000 O   0  0  0  0  0  0  0  0  0  0  0  0
   13.9819   -9.1163    0.0000 O   0  0  0  0  0  0  0  0  0  0  0  0
   13.9819  -12.4201    0.0000 O   0  0  0  0  0  0  0  0  0  0  0  0
  1  2  1  0  0  0  0
  2  3  1  0  0  0  0
  2  4  1  1  0  0  0
  1  5  1  0  0  0  0
  3  6  2  0  0  0  0
  3  7  1  0  0  0  0
M  END
>  <Name>
Serine

>  <LogK>
4.0

$$$$

  ACD/Labs03041819412D

  8  8  0  0  0  0  0  0  0  0  1 V2000
   11.8552  -11.1822    0.0000 C   0  0  0  0  0  0  0  0  0  0  0  0
   10.3222  -11.1822    0.0000 C   0  0  0  0  0  0  0  0  0  0  0  0
   10.3222   -9.6491    0.0000 C   0  0  0  0  0  0  0  0  0  0  0  0
   11.8552   -9.6491    0.0000 C   0  0  0  0  0  0  0  0  0  0  0  0
   12.9392   -8.5651    0.0000 O   0  0  0  0  0  0  0  0  0  0  0  0
    9.2381   -8.5651    0.0000 O   0  0  0  0  0  0  0  0  0  0  0  0
   12.9392  -12.2662    0.0000 O   0  0  0  0  0  0  0  0  0  0  0  0
    9.2381  -12.2662    0.0000 O   0  0  0  0  0  0  0  0  0  0  0  0
  1  2  1  0  0  0  0
  2  3  1  0  0  0  0
  3  4  2  0  0  0  0
  4  1  1  0  0  0  0
  4  5  1  0  0  0  0
  3  6  1  0  0  0  0
  1  7  2  0  0  0  0
  2  8  2  0  0  0  0
M  END
>  <Name>
Squaric

>  <LogK>
2.85

$$$$

  ACD/Labs01281814322D

  5  4  0  0  0  0  0  0  0  0  2 V2000
   14.0772  -12.3706    0.0000 S   0  0  0  0  0  0  0  0  0  0  0  0
   14.0772  -10.7503    0.0000 O   0  5  0  0  0  0  0  0  0  0  0  0
   15.6975  -12.3706    0.0000 O   0  0  0  0  0  0  0  0  0  0  0  0
   12.4568  -12.3706    0.0000 O   0  5  0  0  0  0  0  0  0  0  0  0
   14.0772  -13.9909    0.0000 O   0  0  0  0  0  0  0  0  0  0  0  0
  1  2  1  0  0  0  0
  1  3  2  0  0  0  0
  1  4  1  0  0  0  0
  1  5  2  0  0  0  0
M  CHG  2   2  -1   4  -1
M  END
>  <Name>
Sulfate

>  <LogK>
3.38

$$$$

  ACD/Labs01291803192D

 23 22  0  0  0  0  0  0  0  0  1 V2000
   15.1790  -14.3033    0.0000 S   0  0  0  0  0  0  0  0  0  0  0  0
   15.1790  -12.2568    0.0000 C   0  0  0  0  0  0  0  0  0  0  0  0
   16.9514  -11.2335    0.0000 C   0  0  0  0  0  0  0  0  0  0  0  0
   13.4066  -15.3266    0.0000 C   0  0  0  0  0  0  0  0  0  0  0  0
   13.4066  -17.3732    0.0000 C   0  0  0  0  0  0  0  0  0  0  0  0
   16.9514   -9.1869    0.0000 N   0  0  0  0  0  0  0  0  0  0  0  0
   11.6343  -18.3964    0.0000 N   0  0  0  0  0  0  0  0  0  0  0  0
   18.7237   -8.1637    0.0000 C   0  0  0  0  0  0  0  0  0  0  0  0
   20.4961   -9.1869    0.0000 C   0  0  0  0  0  0  0  0  0  0  0  0
   15.1790   -8.1637    0.0000 C   0  0  0  0  0  0  0  0  0  0  0  0
   13.4066   -9.1869    0.0000 C   0  0  0  0  0  0  0  0  0  0  0  0
   11.6343  -20.4430    0.0000 C   0  0  0  0  0  0  0  0  0  0  0  0
   13.4066  -21.4663    0.0000 C   0  0  0  0  0  0  0  0  0  0  0  0
    9.8619  -17.3732    0.0000 C   0  0  0  0  0  0  0  0  0  0  0  0
    8.0895  -18.3964    0.0000 C   0  0  0  0  0  0  0  0  0  0  0  0
   22.2685   -8.1637    0.0000 O   0  0  0  0  0  0  0  0  0  0  0  0
   20.4961  -11.2335    0.0000 O   0  0  0  0  0  0  0  0  0  0  0  0
   11.6343   -8.1637    0.0000 O   0  0  0  0  0  0  0  0  0  0  0  0
   13.4066  -11.2335    0.0000 O   0  0  0  0  0  0  0  0  0  0  0  0
   15.1790  -20.4430    0.0000 O   0  0  0  0  0  0  0  0  0  0  0  0
   13.4066  -23.5128    0.0000 O   0  0  0  0  0  0  0  0  0  0  0  0
    6.3172  -17.3732    0.0000 O   0  0  0  0  0  0  0  0  0  0  0  0
    8.0895  -20.4430    0.0000 O   0  0  0  0  0  0  0  0  0  0  0  0
  1  2  1  0  0  0  0
  2  3  1  0  0  0  0
  1  4  1  0  0  0  0
  4  5  1  0  0  0  0
  3  6  1  0  0  0  0
  5  7  1  0  0  0  0
  6  8  1  0  0  0  0
  8  9  1  0  0  0  0
  6 10  1  0  0  0  0
 10 11  1  0  0  0  0
  7 12  1  0  0  0  0
 12 13  1  0  0  0  0
  7 14  1  0  0  0  0
 14 15  1  0  0  0  0
  9 16  1  0  0  0  0
  9 17  2  0  0  0  0
 11 18  1  0  0  0  0
 11 19  2  0  0  0  0
 13 20  2  0  0  0  0
 13 21  1  0  0  0  0
 15 22  1  0  0  0  0
 15 23  2  0  0  0  0
M  END
>  <Name>
TEDTA

>  <LogK>
14.67

$$$$

  ACD/Labs01141818312D

 30 30  0  0  0  0  0  0  0  0  1 V2000
   21.2241  -17.1588    0.0000 C   0  0  0  0  0  0  0  0  0  0  0  0
   21.2241  -15.2702    0.0000 C   0  0  0  0  0  0  0  0  0  0  0  0
   20.3894  -13.5585    0.0000 N   0  0  0  0  0  0  0  0  0  0  0  0
   18.9162  -12.3879    0.0000 C   0  0  0  0  0  0  0  0  0  0  0  0
   17.0700  -11.9694    0.0000 C   0  0  0  0  0  0  0  0  0  0  0  0
   15.2303  -12.3961    0.0000 C   0  0  0  0  0  0  0  0  0  0  0  0
   13.7470  -13.5727    0.0000 N   0  0  0  0  0  0  0  0  0  0  0  0
   12.9360  -15.2835    0.0000 C   0  0  0  0  0  0  0  0  0  0  0  0
   12.9360  -17.1721    0.0000 C   0  0  0  0  0  0  0  0  0  0  0  0
   13.7608  -18.8760    0.0000 N   0  0  0  0  0  0  0  0  0  0  0  0
   15.2340  -20.0466    0.0000 C   0  0  0  0  0  0  0  0  0  0  0  0
   17.0900  -20.4729    0.0000 C   0  0  0  0  0  0  0  0  0  0  0  0
   18.9298  -20.0462    0.0000 C   0  0  0  0  0  0  0  0  0  0  0  0
   20.4130  -18.8696    0.0000 N   0  0  0  0  0  0  0  0  0  0  0  0
   21.8735  -12.3818    0.0000 C   0  0  0  0  0  0  0  0  0  0  0  0
   21.5970  -10.5163    0.0000 C   0  0  0  0  0  0  0  0  0  0  0  0
   12.2631  -12.3936    0.0000 C   0  0  0  0  0  0  0  0  0  0  0  0
   12.5348  -10.5284    0.0000 C   0  0  0  0  0  0  0  0  0  0  0  0
   12.2865  -20.0605    0.0000 C   0  0  0  0  0  0  0  0  0  0  0  0
   12.5630  -21.9260    0.0000 C   0  0  0  0  0  0  0  0  0  0  0  0
   21.8969  -20.0487    0.0000 C   0  0  0  0  0  0  0  0  0  0  0  0
   21.6253  -21.9139    0.0000 C   0  0  0  0  0  0  0  0  0  0  0  0
   19.8373   -9.8275    0.0000 O   0  0  0  0  0  0  0  0  0  0  0  0
   23.0692   -9.3134    0.0000 O   0  0  0  0  0  0  0  0  0  0  0  0
   14.2985   -9.8321    0.0000 O   0  0  0  0  0  0  0  0  0  0  0  0
   11.0513   -9.3496    0.0000 O   0  0  0  0  0  0  0  0  0  0  0  0
   14.3228  -22.6148    0.0000 O   0  0  0  0  0  0  0  0  0  0  0  0
   11.0909  -23.1289    0.0000 O   0  0  0  0  0  0  0  0  0  0  0  0
   19.8615  -22.6102    0.0000 O   0  0  0  0  0  0  0  0  0  0  0  0
   23.1088  -23.0927    0.0000 O   0  0  0  0  0  0  0  0  0  0  0  0
  1  2  1  0  0  0  0
  3  4  1  0  0  0  0
  4  5  1  0  0  0  0
  5  6  1  0  0  0  0
  6  7  1  0  0  0  0
  7  8  1  0  0  0  0
  8  9  1  0  0  0  0
  9 10  1  0  0  0  0
 10 11  1  0  0  0  0
 11 12  1  0  0  0  0
 12 13  1  0  0  0  0
 13 14  1  0  0  0  0
  2  3  1  0  0  0  0
  3 15  1  0  0  0  0
 15 16  1  0  0  0  0
  7 17  1  0  0  0  0
 17 18  1  0  0  0  0
 10 19  1  0  0  0  0
 19 20  1  0  0  0  0
  1 14  1  0  0  0  0
 14 21  1  0  0  0  0
 21 22  1  0  0  0  0
 16 23  2  0  0  0  0
 16 24  1  0  0  0  0
 18 25  1  0  0  0  0
 18 26  2  0  0  0  0
 20 27  1  0  0  0  0
 20 28  2  0  0  0  0
 22 29  2  0  0  0  0
 22 30  1  0  0  0  0
M  END
>  <Name>
TETA

>  <LogK>
15.78

$$$$

  ACD/Labs03191818362D

 16 16  0  0  0  0  0  0  0  0  1 V2000
   16.3927   -8.3415    0.0000 C   0  0  0  0  0  0  0  0  0  0  0  0
   15.7277   -9.4933    0.0000 C   0  0  0  0  0  0  0  0  0  0  0  0
   15.7277   -7.1897    0.0000 C   0  0  0  0  0  0  0  0  0  0  0  0
   14.3977   -9.4933    0.0000 C   0  0  0  0  0  0  0  0  0  0  0  0
   14.3977   -7.1897    0.0000 C   0  0  0  0  0  0  0  0  0  0  0  0
   13.7326   -8.3415    0.0000 C   0  0  0  0  0  0  0  0  0  0  0  0
   16.3927  -10.6451    0.0000 S   0  0  0  0  0  0  0  0  0  0  0  0
   12.4026   -8.3415    0.0000 S   0  0  0  0  0  0  0  0  0  0  0  0
   16.3927   -6.0379    0.0000 O   0  0  0  0  0  0  0  0  0  0  0  0
   17.7227   -8.3415    0.0000 O   0  0  0  0  0  0  0  0  0  0  0  0
   17.5445   -9.9801    0.0000 O   0  0  0  0  0  0  0  0  0  0  0  0
   15.2408  -11.3101    0.0000 O   0  0  0  0  0  0  0  0  0  0  0  0
   17.0577  -11.7969    0.0000 O   0  0  0  0  0  0  0  0  0  0  0  0
   12.4026   -7.0115    0.0000 O   0  0  0  0  0  0  0  0  0  0  0  0
   12.4026   -9.6715    0.0000 O   0  0  0  0  0  0  0  0  0  0  0  0
   11.0726   -8.3415    0.0000 O   0  0  0  0  0  0  0  0  0  0  0  0
  2  1  1  0  0  0  0
  3  1  2  0  0  0  0
  4  2  2  0  0  0  0
  5  3  1  0  0  0  0
  6  4  1  0  0  0  0
  6  5  2  0  0  0  0
  2  7  1  0  0  0  0
  6  8  1  0  0  0  0
  3  9  1  0  0  0  0
  1 10  1  0  0  0  0
  7 11  2  0  0  0  0
  7 12  2  0  0  0  0
  7 13  1  0  0  0  0
  8 14  2  0  0  0  0
  8 15  2  0  0  0  0
  8 16  1  0  0  0  0
M  END
>  <Name>
Tiron

>  <LogK>
14.39

$$$$

  ACD/Labs03101817352D

 21 20  0  0  0  0  0  0  0  0  1 V2000
   10.1112  -11.1688    0.0000 N   0  0  0  0  0  0  0  0  0  0  0  0
   11.4412  -11.1688    0.0000 C   0  0  0  0  0  0  0  0  0  0  0  0
   12.1062  -12.3206    0.0000 C   0  0  0  0  0  0  0  0  0  0  0  0
   13.4362  -12.3206    0.0000 C   0  0  0  0  0  0  0  0  0  0  0  0
   14.1012  -13.4724    0.0000 N   0  0  0  0  0  0  0  0  0  0  0  0
   15.4312  -13.4724    0.0000 C   0  0  0  0  0  0  0  0  0  0  0  0
   13.4362  -14.6242    0.0000 C   0  0  0  0  0  0  0  0  0  0  0  0
   16.0962  -14.6242    0.0000 C   0  0  0  0  0  0  0  0  0  0  0  0
   17.4262  -14.6242    0.0000 O   0  0  0  0  0  0  0  0  0  0  0  0
   15.4312  -15.7761    0.0000 O   0  0  0  0  0  0  0  0  0  0  0  0
   12.1062  -14.6242    0.0000 C   0  0  0  0  0  0  0  0  0  0  0  0
   11.4412  -15.7761    0.0000 O   0  0  0  0  0  0  0  0  0  0  0  0
   11.4412  -13.4724    0.0000 O   0  0  0  0  0  0  0  0  0  0  0  0
    9.4462  -10.0170    0.0000 C   0  0  0  0  0  0  0  0  0  0  0  0
    9.4462  -12.3206    0.0000 C   0  0  0  0  0  0  0  0  0  0  0  0
    8.1162  -12.3206    0.0000 C   0  0  0  0  0  0  0  0  0  0  0  0
    7.4512  -13.4724    0.0000 O   0  0  0  0  0  0  0  0  0  0  0  0
    7.4512  -11.1688    0.0000 O   0  0  0  0  0  0  0  0  0  0  0  0
   10.1112   -8.8652    0.0000 C   0  0  0  0  0  0  0  0  0  0  0  0
    9.4462   -7.7134    0.0000 O   0  0  0  0  0  0  0  0  0  0  0  0
   11.4412   -8.8652    0.0000 O   0  0  0  0  0  0  0  0  0  0  0  0
  1  2  1  0  0  0  0
  2  3  1  0  0  0  0
  3  4  1  0  0  0  0
  4  5  1  0  0  0  0
  5  6  1  0  0  0  0
  5  7  1  0  0  0  0
  6  8  1  0  0  0  0
  8  9  2  0  0  0  0
  8 10  1  0  0  0  0
  7 11  1  0  0  0  0
 11 12  2  0  0  0  0
 11 13  1  0  0  0  0
  1 14  1  0  0  0  0
  1 15  1  0  0  0  0
 15 16  1  0  0  0  0
 16 17  2  0  0  0  0
 16 18  1  0  0  0  0
 14 19  1  0  0  0  0
 19 20  1  0  0  0  0
 19 21  2  0  0  0  0
M  END
>  <Name>
TMDTA

>  <LogK>
15.03

$$$$

  ACD/Labs03101817322D

 22 22  0  0  0  0  0  0  0  0  1 V2000
   14.4057  -10.1424    0.0000 C   0  0  0  0  0  0  0  0  0  0  0  0
   13.7407  -11.2942    0.0000 C   0  0  0  0  0  0  0  0  0  0  0  0
   13.7407   -8.9906    0.0000 C   0  0  0  0  0  0  0  0  0  0  0  0
   12.4107  -11.2942    0.0000 C   0  0  0  0  0  0  0  0  0  0  0  0
   12.4107   -8.9906    0.0000 C   0  0  0  0  0  0  0  0  0  0  0  0
   11.7457  -10.1424    0.0000 C   0  0  0  0  0  0  0  0  0  0  0  0
   14.4057   -7.8387    0.0000 N   0  0  0  0  0  0  0  0  0  0  0  0
   11.7457   -7.8387    0.0000 N   0  0  0  0  0  0  0  0  0  0  0  0
   15.7357   -7.8387    0.0000 C   0  0  0  0  0  0  0  0  0  0  0  0
   16.4007   -6.6869    0.0000 C   0  0  0  0  0  0  0  0  0  0  0  0
   16.4007   -8.9906    0.0000 C   0  0  0  0  0  0  0  0  0  0  0  0
   10.4157   -7.8387    0.0000 C   0  0  0  0  0  0  0  0  0  0  0  0
    9.7507   -6.6869    0.0000 C   0  0  0  0  0  0  0  0  0  0  0  0
    9.7507   -8.9906    0.0000 C   0  0  0  0  0  0  0  0  0  0  0  0
   10.4157   -5.5351    0.0000 O   0  0  0  0  0  0  0  0  0  0  0  0
    8.4207   -6.6869    0.0000 O   0  0  0  0  0  0  0  0  0  0  0  0
    8.4207   -8.9906    0.0000 O   0  0  0  0  0  0  0  0  0  0  0  0
   10.4157  -10.1424    0.0000 O   0  0  0  0  0  0  0  0  0  0  0  0
   17.7307   -6.6869    0.0000 O   0  0  0  0  0  0  0  0  0  0  0  0
   15.7357   -5.5351    0.0000 O   0  0  0  0  0  0  0  0  0  0  0  0
   17.7307   -8.9906    0.0000 O   0  0  0  0  0  0  0  0  0  0  0  0
   15.7357  -10.1424    0.0000 O   0  0  0  0  0  0  0  0  0  0  0  0
  2  1  1  0  0  0  0
  3  1  1  0  0  0  0
  4  2  1  0  0  0  0
  5  3  1  0  0  0  0
  6  4  1  0  0  0  0
  6  5  1  0  0  0  0
  3  7  1  0  0  0  0
  5  8  1  0  0  0  0
  7  9  1  0  0  0  0
  9 10  1  0  0  0  0
  9 11  1  0  0  0  0
  8 12  1  0  0  0  0
 12 13  1  0  0  0  0
 12 14  1  0  0  0  0
 13 15  2  0  0  0  0
 13 16  1  0  0  0  0
 14 17  1  0  0  0  0
 14 18  2  0  0  0  0
 10 19  2  0  0  0  0
 10 20  1  0  0  0  0
 11 21  1  0  0  0  0
 11 22  2  0  0  0  0
M  END
>  <Name>
trans-1&2-diaminocyclohexane-N&N'-dimalonic

>  <LogK>
15.62

$$$$

  ACD/Labs03101817332D

 24 24  0  0  0  0  0  0  0  0  1 V2000
   15.1187  -14.1842    0.0000 C   0  0  0  0  0  0  0  0  0  0  0  0
   14.4689  -15.3270    0.0000 C   0  0  0  0  0  0  0  0  0  0  0  0
   14.4540  -13.0328    0.0000 C   0  0  0  0  0  0  0  0  0  0  0  0
   13.1386  -15.3274    0.0000 C   0  0  0  0  0  0  0  0  0  0  0  0
   13.1395  -13.0245    0.0000 C   0  0  0  0  0  0  0  0  0  0  0  0
   12.4739  -14.1760    0.0000 C   0  0  0  0  0  0  0  0  0  0  0  0
   15.1196  -11.8813    0.0000 N   0  0  0  0  0  0  0  0  0  0  0  0
   12.4793  -11.8809    0.0000 N   0  0  0  0  0  0  0  0  0  0  0  0
   16.4451  -11.8731    0.0000 C   0  0  0  0  0  0  0  0  0  0  0  0
   17.1151  -10.7291    0.0000 C   0  0  0  0  0  0  0  0  0  0  0  0
   11.1492  -11.8816    0.0000 C   0  0  0  0  0  0  0  0  0  0  0  0
   10.4844  -10.7302    0.0000 C   0  0  0  0  0  0  0  0  0  0  0  0
   11.1499   -9.5783    0.0000 O   0  0  0  0  0  0  0  0  0  0  0  0
    9.1544  -10.7304    0.0000 O   0  0  0  0  0  0  0  0  0  0  0  0
   16.4505   -9.5780    0.0000 O   0  0  0  0  0  0  0  0  0  0  0  0
   18.4406  -10.7210    0.0000 O   0  0  0  0  0  0  0  0  0  0  0  0
   10.4838  -13.0330    0.0000 C   0  0  0  0  0  0  0  0  0  0  0  0
    9.1537  -13.0337    0.0000 C   0  0  0  0  0  0  0  0  0  0  0  0
    8.4889  -11.8823    0.0000 O   0  0  0  0  0  0  0  0  0  0  0  0
    8.4883  -14.1851    0.0000 O   0  0  0  0  0  0  0  0  0  0  0  0
   17.1097  -13.0243    0.0000 C   0  0  0  0  0  0  0  0  0  0  0  0
   18.4400  -13.0239    0.0000 C   0  0  0  0  0  0  0  0  0  0  0  0
   19.1052  -11.8722    0.0000 O   0  0  0  0  0  0  0  0  0  0  0  0
   19.1048  -14.1753    0.0000 O   0  0  0  0  0  0  0  0  0  0  0  0
  2  1  1  0  0  0  0
  3  1  1  0  0  0  0
  4  2  1  0  0  0  0
  5  3  1  0  0  0  0
  6  4  1  0  0  0  0
  6  5  1  0  0  0  0
  3  7  1  0  0  0  0
  5  8  1  0  0  0  0
  7  9  1  0  0  0  0
  9 10  1  0  0  0  0
  8 11  1  0  0  0  0
 11 12  1  0  0  0  0
 12 13  2  0  0  0  0
 12 14  1  0  0  0  0
 10 15  2  0  0  0  0
 10 16  1  0  0  0  0
 11 17  1  0  0  0  0
 18 19  1  0  0  0  0
 18 20  2  0  0  0  0
 17 18  1  0  0  0  0
  9 21  1  0  0  0  0
 22 23  1  0  0  0  0
 22 24  2  0  0  0  0
 21 22  1  0  0  0  0
M  END
>  <Name>
trans-1&2-diaminocyclohexane-N&N'-disuccinic

>  <LogK>
14.09

$$$$

  ACD/Labs01281814362D

 34 33  0  0  0  0  0  0  0  0  1 V2000
   14.2631   -7.3589    0.0000 N   0  0  0  0  0  0  0  0  0  0  0  0
   14.2631   -9.1401    0.0000 C   0  0  0  0  0  0  0  0  0  0  0  0
   12.7205  -10.0307    0.0000 C   0  0  0  0  0  0  0  0  0  0  0  0
   12.7205  -11.8119    0.0000 N   0  0  0  0  0  0  0  0  0  0  0  0
   14.2631  -12.7025    0.0000 C   0  0  0  0  0  0  0  0  0  0  0  0
   14.2631  -14.4837    0.0000 C   0  0  0  0  0  0  0  0  0  0  0  0
   15.8056  -15.3743    0.0000 N   0  0  0  0  0  0  0  0  0  0  0  0
   17.3482  -14.4837    0.0000 C   0  0  0  0  0  0  0  0  0  0  0  0
   18.8908  -15.3743    0.0000 C   0  0  0  0  0  0  0  0  0  0  0  0
   20.4333  -14.4837    0.0000 N   0  0  0  0  0  0  0  0  0  0  0  0
   20.4333  -12.7025    0.0000 C   0  0  0  0  0  0  0  0  0  0  0  0
   21.9759  -11.8119    0.0000 C   0  0  0  0  0  0  0  0  0  0  0  0
   21.9759  -15.3743    0.0000 C   0  0  0  0  0  0  0  0  0  0  0  0
   21.9759  -17.1555    0.0000 C   0  0  0  0  0  0  0  0  0  0  0  0
   15.8056  -17.1555    0.0000 C   0  0  0  0  0  0  0  0  0  0  0  0
   17.3482  -18.0461    0.0000 C   0  0  0  0  0  0  0  0  0  0  0  0
   11.1780  -12.7025    0.0000 C   0  0  0  0  0  0  0  0  0  0  0  0
   11.1780  -14.4837    0.0000 C   0  0  0  0  0  0  0  0  0  0  0  0
   15.8056   -6.4683    0.0000 C   0  0  0  0  0  0  0  0  0  0  0  0
   17.3482   -7.3589    0.0000 C   0  0  0  0  0  0  0  0  0  0  0  0
   12.7205   -6.4683    0.0000 C   0  0  0  0  0  0  0  0  0  0  0  0
   11.1780   -7.3589    0.0000 C   0  0  0  0  0  0  0  0  0  0  0  0
   18.8908   -6.4683    0.0000 O   0  0  0  0  0  0  0  0  0  0  0  0
   17.3482   -9.1401    0.0000 O   0  0  0  0  0  0  0  0  0  0  0  0
    9.6354   -6.4683    0.0000 O   0  0  0  0  0  0  0  0  0  0  0  0
   11.1780   -9.1401    0.0000 O   0  0  0  0  0  0  0  0  0  0  0  0
    9.6354  -15.3743    0.0000 O   0  0  0  0  0  0  0  0  0  0  0  0
   12.7205  -15.3743    0.0000 O   0  0  0  0  0  0  0  0  0  0  0  0
   18.8908  -17.1555    0.0000 O   0  0  0  0  0  0  0  0  0  0  0  0
   17.3482  -19.8273    0.0000 O   0  0  0  0  0  0  0  0  0  0  0  0
   20.4333  -18.0461    0.0000 O   0  0  0  0  0  0  0  0  0  0  0  0
   23.5185  -18.0461    0.0000 O   0  0  0  0  0  0  0  0  0  0  0  0
   21.9759  -10.0307    0.0000 O   0  0  0  0  0  0  0  0  0  0  0  0
   23.5185  -12.7025    0.0000 O   0  0  0  0  0  0  0  0  0  0  0  0
  1  2  1  0  0  0  0
  2  3  1  0  0  0  0
  3  4  1  0  0  0  0
  4  5  1  0  0  0  0
  5  6  1  0  0  0  0
  6  7  1  0  0  0  0
  7  8  1  0  0  0  0
  8  9  1  0  0  0  0
  9 10  1  0  0  0  0
 10 11  1  0  0  0  0
 11 12  1  0  0  0  0
 10 13  1  0  0  0  0
 13 14  1  0  0  0  0
  7 15  1  0  0  0  0
 15 16  1  0  0  0  0
  4 17  1  0  0  0  0
 17 18  1  0  0  0  0
  1 19  1  0  0  0  0
 19 20  1  0  0  0  0
  1 21  1  0  0  0  0
 21 22  1  0  0  0  0
 20 23  1  0  0  0  0
 20 24  2  0  0  0  0
 22 25  1  0  0  0  0
 22 26  2  0  0  0  0
 18 27  1  0  0  0  0
 18 28  2  0  0  0  0
 16 29  2  0  0  0  0
 16 30  1  0  0  0  0
 14 31  2  0  0  0  0
 14 32  1  0  0  0  0
 12 33  1  0  0  0  0
 12 34  2  0  0  0  0
M  END
>  <Name>
TTHA

>  <LogK>
23.6

$$$$

  ACD/Labs03041819442D

  8  7  0  0  1  0  0  0  0  0  1 V2000
    8.5227   -6.7045    0.0000 C   0  0  0  0  0  0  0  0  0  0  0  0
    8.5227   -8.3723    0.0000 C   0  0  0  0  0  0  0  0  0  0  0  0
    7.0784   -9.2062    0.0000 C   0  0  0  0  0  0  0  0  0  0  0  0
    9.9670   -9.2062    0.0000 C   0  0  0  0  0  0  0  0  0  0  0  0
   11.4113   -8.3723    0.0000 C   0  0  0  0  0  0  0  0  0  0  0  0
    9.9670  -10.8739    0.0000 C   0  0  0  0  0  0  0  0  0  0  0  0
   12.8556   -9.2062    0.0000 O   0  0  0  0  0  0  0  0  0  0  0  0
   11.4113   -6.7045    0.0000 O   0  0  0  0  0  0  0  0  0  0  0  0
  1  2  1  0  0  0  0
  2  3  1  0  0  0  0
  2  4  1  0  0  0  0
  4  5  1  0  0  0  0
  4  6  1  1  0  0  0
  5  7  1  0  0  0  0
  5  8  2  0  0  0  0
M  END
>  <Name>
Valine

>  <LogK>
4.1

$$$$

  ACD/Labs03201814152D

 16 15  0  0  0  0  0  0  0  0  1 V2000
   17.7484   -8.5024    0.0000 N   0  0  0  0  0  0  0  0  0  0  0  0
   18.4579  -10.4208    0.0000 C   0  0  0  0  0  0  0  0  0  0  0  0
   20.4912  -10.7939    0.0000 C   0  0  0  0  0  0  0  0  0  0  0  0
   18.4544   -6.5477    0.0000 C   0  0  0  0  0  0  0  0  0  0  0  0
   20.4999   -6.1960    0.0000 C   0  0  0  0  0  0  0  0  0  0  0  0
   15.6878   -8.4958    0.0000 C   0  0  0  0  0  0  0  0  0  0  0  0
   14.6518   -6.7015    0.0000 C   0  0  0  0  0  0  0  0  0  0  0  0
   21.8188   -9.1982    0.0000 O   0  0  0  0  0  0  0  0  0  0  0  0
   21.1954  -12.7321    0.0000 O   0  0  0  0  0  0  0  0  0  0  0  0
   21.8259   -7.7744    0.0000 O   0  0  0  0  0  0  0  0  0  0  0  0
   21.2125   -4.2535    0.0000 O   0  0  0  0  0  0  0  0  0  0  0  0
   15.6765   -4.9137    0.0000 O   0  0  0  0  0  0  0  0  0  0  0  0
   12.5787   -6.7022    0.0000 O   0  0  0  0  0  0  0  0  0  0  0  0
   14.6506  -10.2909    0.0000 C   0  0  0  0  0  0  0  0  0  0  0  0
   15.6794  -12.0727    0.0000 C   0  0  0  0  0  0  0  0  0  0  0  0
   12.5778  -10.2914    0.0000 C   0  0  0  0  0  0  0  0  0  0  0  0
  1  2  1  0  0  0  0
  2  3  1  0  0  0  0
  1  4  1  0  0  0  0
  4  5  1  0  0  0  0
  1  6  1  0  0  0  0
  6  7  1  0  0  0  0
  3  8  2  0  0  0  0
  3  9  1  0  0  0  0
  5 10  2  0  0  0  0
  5 11  1  0  0  0  0
  7 12  1  0  0  0  0
  7 13  2  0  0  0  0
  6 14  1  0  0  0  0
 14 15  1  0  0  0  0
 14 16  1  0  0  0  0
M  END
>  <Name>
valine-N&N-diacetic

>  <LogK>
10.05

$$$$
